# Supplementary material for: C/EBPα Is Required for Long-Term Self-Renewal and Lineage Priming of Hematopoietic Stem Cells and for the Maintenance of Epigenetic Configurations in Multipotent Progenitors
Source: PLoS Genet. 2014 Jan 9;10(1):e1004079. doi: 10.1371/journal.pgen.1004079 (PMC3886906; doi:10.1371/journal.pgen.1004079)
Supplement: Table S1 — Gene expression analysis of Cebpa Δ/Δ HSCs and Cebpa fl/fl HSCs. (XLS) [file pgen.1004079.s006.xls]

## Sheet: Gene expression
Transcript ID	Average fl/fl expression	Average D/D expression	gene_assignment	Gene Symbol	RefSeq	p-value(A vs. B)	Ratio(A vs. B)	Fold-Change(A vs. B)	Fold-Change(A=fl/fl vs. B=D/D) (Description)
10338001	4103.96	3500	---		---	0.146909	1.16122	1.16122	A up vs B
10338002	36.5836	36.99	---		---	0.271062	0.988898	-1.01123	A down vs B
10338003	1135.71	976.889	---		---	0.080873	1.15662	1.15662	A up vs B
10338004	540.271	480.219	---		---	0.0570277	1.12539	1.12539	A up vs B
10338005	2.70969	2.65748	---		---	0.285591	1.01927	1.01927	A up vs B
10338006	3.28303	3.2637	---		---	0.285591	1.00589	1.00589	A up vs B
10338007	3.93832	3.93832	---		---	1	1	1	No change between A and B
10338008	7.70423	7.70423	---		---	1	1	1	No change between A and B
10338009	95.7676	102.13	---		---	0.43354	0.928794	-1.07666	A down vs B
10338010	2.66979	2.65748	---		---	0.285591	1.00461	1.00461	A up vs B
10338011	24.7872	24.9289	---		---	0.285591	0.994284	-1.00575	A down vs B
10338012	2.91523	2.91523	---		---	1	1	1	No change between A and B
10338013	2.4766	2.45808	---		---	0.213062	1.0075	1.0075	A up vs B
10338014	2.5568	2.5272	---		---	0.285591	1.01158	1.01158	A up vs B
10338015	2.47678	2.4622	---		---	0.285591	1.00589	1.00589	A up vs B
10338016	71.1906	76.5154	---		---	0.255839	0.925849	-1.08009	A down vs B
10338017	6985.21	6559.87	---		---	0.473977	1.0585	1.0585	A up vs B
10338018	47.6291	48.6112	---		---	0.194926	0.97966	-1.02076	A down vs B
10338019	18.3619	18.3619	---		---	?	1	1	No change between A and B
10338020	104.255	113.479	---		---	0.26017	0.912082	-1.09639	A down vs B
10338021	3.32174	3.32174	---		---	1	1	1	No change between A and B
10338022	3.01551	3.01551	---		---	1	1	1	No change between A and B
10338023	4.859	4.859	---		---	?	1	1	No change between A and B
10338024	54.9427	57.1406	---		---	0.203994	0.961007	-1.04057	A down vs B
10338025	432.865	389.794	---		---	0.139982	1.10706	1.10706	A up vs B
10338026	8366.16	8121.83	---		---	0.530063	1.02886	1.02886	A up vs B
10338027	58.9302	62.3965	---		---	0.207773	0.943024	-1.06042	A down vs B
10338028	10.9832	10.9832	---		---	1	1	1	No change between A and B
10338029	809.874	691.358	---		---	0.092802	1.16424	1.16424	A up vs B
10338030	2.68925	2.65748	---		---	0.285591	1.01181	1.01181	A up vs B
10338031	2.4622	2.4622	---		---	1	1	1	No change between A and B
10338032	2.62811	2.616	---		---	0.285591	1.00461	1.00461	A up vs B
10338033	47.1289	48.4346	---		---	0.263632	0.972368	-1.02842	A down vs B
10338034	5.48952	5.48952	---		---	1	1	1	No change between A and B
10338035	477.816	424.315	---		---	0.0719447	1.1228	1.1228	A up vs B
10338036	556.874	494.182	---		---	0.0975487	1.12385	1.12385	A up vs B
10338037	5.5966	5.5966	---		---	1	1	1	No change between A and B
10338038	2.47301	2.36255	---		---	0.173154	1.04769	1.04769	A up vs B
10338039	90.3355	96.814	---		---	0.391066	0.924601	-1.08155	A down vs B
10338040	11.2671	11.2671	---		---	1	1	1	No change between A and B
10338041	2496.81	2120.27	---		---	0.170552	1.16599	1.16599	A up vs B
10338042	1116.66	962.925	---		---	0.0977013	1.15395	1.15395	A up vs B
10338043	2.39413	2.39413	---		---	1	1	1	No change between A and B
10338044	4382.32	3730.22	---		---	0.166894	1.16514	1.16514	A up vs B
10338045	75.7425	80.9218	---		---	0.443966	0.940881	-1.06283	A down vs B
10338046	8.31364	8.31364	---		---	1	1	1	No change between A and B
10338047	8.31364	8.31364	---		---	1	1	1	No change between A and B
10338048	4.22678	4.22678	---		---	?	1	1	No change between A and B
10338049	114.816	126.245	---		---	0.296246	0.899215	-1.11208	A down vs B
10338050	2.49897	2.4622	---		---	0.285591	1.01471	1.01471	A up vs B
10338051	22.9887	23.3226	---		---	0.191782	0.985606	-1.0146	A down vs B
10338052	3.51806	3.49734	---		---	0.285591	1.00589	1.00589	A up vs B
10338053	98.0175	105.778	---		---	0.268488	0.921187	-1.08556	A down vs B
10338054	18.3619	18.6058	---		---	0.436588	0.987138	-1.01303	A down vs B
10338055	81.0971	84.9273	---		---	0.219516	0.95364	-1.04861	A down vs B
10338056	6.19266	6.19266	---		---	1	1	1	No change between A and B
10338057	2.68233	2.63448	---		---	0.223137	1.01819	1.01819	A up vs B
10338058	2.5313	2.46618	---		---	0.794755	1.02087	1.02087	A up vs B
10338059	8519.17	8219.51	---		---	0.444868	1.03444	1.03444	A up vs B
10338060	5.48952	5.48952	---		---	1	1	1	No change between A and B
10338061	37.5313	38.1678	---		---	0.208707	0.983195	-1.01709	A down vs B
10338062	118.048	124.712	---		---	0.389497	0.941189	-1.06249	A down vs B
10338064	4.94606	4.94606	---		---	1	1	1	No change between A and B
10338065	7.08825	7.08825	---		---	1	1	1	No change between A and B
10338066	4.859	4.859	---		---	?	1	1	No change between A and B
10338067	4.859	4.859	---		---	?	1	1	No change between A and B
10338068	72.289	60.7314	---		---	0.724616	1.10175	1.10175	A up vs B
10338069	38.4299	21.2757	---		---	0.415819	2.12027	2.12027	A up vs B
10338070	14.3482	14.6475	---		---	0.798225	1.15147	1.15147	A up vs B
10338071	7.18146	6.01732	---		---	0.503994	1.18206	1.18206	A up vs B
10338072	15.619	9.88846	---		---	0.238756	1.61473	1.61473	A up vs B
10338073	21.4842	19.1205	---		---	0.812661	1.09032	1.09032	A up vs B
10338074	259.817	316.452	---		---	0.575795	0.847207	-1.18035	A down vs B
10338075	188.305	198.365	---		---	0.76085	0.950013	-1.05262	A down vs B
10338076	50.7294	46.12	---		---	0.416523	1.11395	1.11395	A up vs B
10338077	157.022	192.824	---		---	0.231544	0.808859	-1.23631	A down vs B
10338078	18.55	27.3533	---		---	0.512771	0.597861	-1.67263	A down vs B
10338079	19.5488	15.7232	---		---	0.64143	1.16849	1.16849	A up vs B
10338080	16.6036	26.4315	---		---	0.686707	0.795768	-1.25665	A down vs B
10338081	84.24	27.3341	---		---	0.196349	2.1316	2.1316	A up vs B
10338082	127.279	100.213	---		---	0.392512	1.51866	1.51866	A up vs B
10338083	40.9766	46.2789	---		---	0.460354	0.595703	-1.67869	A down vs B
10338084	82.7294	125.653	---		---	0.866894	0.900697	-1.11025	A down vs B
10338085	124.298	239.833	---		---	0.143437	0.55474	-1.80265	A down vs B
10338086	211.449	238.713	---		---	0.646468	0.832412	-1.20133	A down vs B
10338087	124.984	35.926	---		---	0.151324	3.6094	3.6094	A up vs B
10338088	7.71414	6.53186	---		---	0.586157	1.20158	1.20158	A up vs B
10338089	20.8339	17.1785	---		---	0.669843	1.19512	1.19512	A up vs B
10338090	17.0343	39.3915	---		---	0.0508919	0.432088	-2.31435	A down vs B
10338091	30.0814	31.7695	---		---	0.753386	0.936567	-1.06773	A down vs B
10338092	68.511	102.206	---		---	0.253473	0.652781	-1.53191	A down vs B
10338093	16.0524	25.2314	---		---	0.352838	0.668101	-1.49678	A down vs B
10338094	339.408	340.85	---		---	0.606686	0.729461	-1.37087	A down vs B
10338095	994.299	1187.99	---		---	0.218358	0.839781	-1.19079	A down vs B
10338096	49.3624	38.4793	---		---	0.255516	1.32003	1.32003	A up vs B
10338097	4.1915	6.05084	---		---	0.863859	0.900702	-1.11024	A down vs B
10338098	72.7609	113.078	---		---	0.0540885	0.648718	-1.5415	A down vs B
10338099	74.7955	37.061	---		---	0.10697	1.91163	1.91163	A up vs B
10338100	3.42433	3.09205	---		---	0.597374	1.1262	1.1262	A up vs B
10338101	118.724	138.754	---		---	0.861777	0.940407	-1.06337	A down vs B
10338102	2.98587	5.35341	---		---	0.1594	0.602074	-1.66092	A down vs B
10338103	72.9451	75.1287	---		---	0.836313	0.937739	-1.06639	A down vs B
10499861	3876.15	149.582	NM_009114 // S100a9 // S100 calcium binding protein A9 (calgranulin B) // 3 F1-F2|3 43.	S100a9	NM_009114	0.00336766	37.667	37.667	A up vs B
10338105	5.5447	3.9535	---		---	0.299085	1.37498	1.37498	A up vs B
10338106	114.595	153.089	---		---	0.102791	0.738404	-1.35427	A down vs B
10338107	146.937	175.593	---		---	0.317273	0.809256	-1.2357	A down vs B
10338108	35.0998	25.8284	---		---	0.227051	1.38322	1.38322	A up vs B
10338109	34.8108	32.8655	---		---	0.555498	1.52862	1.52862	A up vs B
10338110	245.522	130.154	---		---	0.324751	1.77884	1.77884	A up vs B
10338111	436.863	469.183	---		---	0.502204	0.922426	-1.0841	A down vs B
10338112	42.2937	31.2262	---		---	0.554665	1.24252	1.24252	A up vs B
10338113	29.1658	26.3829	---		---	0.668449	1.23473	1.23473	A up vs B
10338114	16.9065	14.457	---		---	0.689475	1.16414	1.16414	A up vs B
10338115	32.7897	14.4603	---		---	0.321734	2.20834	2.20834	A up vs B
10338116	865.427	1071.18	---		---	0.486902	0.796126	-1.25608	A down vs B
10338117	388.733	361.512	---		---	0.40471	1.06859	1.06859	A up vs B
10338118	7.09606	5.40925	---		---	0.302393	1.4329	1.4329	A up vs B
10338119	46.6199	30.0557	---		---	0.257196	1.67566	1.67566	A up vs B
10338120	307.283	357.92	---		---	0.509648	0.790292	-1.26536	A down vs B
10338121	18.3469	10.3745	---		---	0.284482	2.26555	2.26555	A up vs B
10338122	29.3808	14.8812	---		---	0.15547	1.70244	1.70244	A up vs B
10338123	424.602	304.322	---		---	0.443984	1.34254	1.34254	A up vs B
10338124	311.064	345.034	---		---	0.667893	0.898381	-1.11311	A down vs B
10338125	11.7175	12.0387	---		---	0.708238	0.884577	-1.13048	A down vs B
10338126	2.80989	2.32827	---		---	0.139177	1.22327	1.22327	A up vs B
10338127	7.82532	9.59031	---		---	0.443762	0.827349	-1.20868	A down vs B
10338128	331.362	345.453	---		---	0.772052	0.933891	-1.07079	A down vs B
10338129	1253.73	929.326	---		---	0.537525	1.31553	1.31553	A up vs B
10338130	7.08384	3.74505	---		---	0.408521	1.52129	1.52129	A up vs B
10338131	16.5801	15.3334	---		---	0.82288	1.08668	1.08668	A up vs B
10338132	5.88578	4.23488	---		---	0.607986	1.22629	1.22629	A up vs B
10338133	32.8283	27.429	---		---	0.554141	1.35086	1.35086	A up vs B
10338134	374.171	318.912	---		---	0.822848	1.06477	1.06477	A up vs B
10338135	100.986	106.305	---		---	0.823224	0.96667	-1.03448	A down vs B
10338136	110.87	119.081	---		---	0.72989	0.939239	-1.06469	A down vs B
10338137	41.7154	41.297	---		---	0.814332	1.06455	1.06455	A up vs B
10338138	175.571	199.729	---		---	0.501358	0.872255	-1.14645	A down vs B
10338139	60.1637	69.1923	---		---	0.302963	0.869237	-1.15043	A down vs B
10338140	12.4127	3.9038	---		---	0.248298	2.11495	2.11495	A up vs B
10338141	271.107	263.944	---		---	0.716357	1.02679	1.02679	A up vs B
10338142	46.8554	36.862	---		---	0.28599	1.3286	1.3286	A up vs B
10338143	13.3948	16.6568	---		---	0.407332	0.689871	-1.44955	A down vs B
10338144	81.2304	73.1925	---		---	0.181259	1.11233	1.11233	A up vs B
10338145	138.581	131.022	---		---	0.767668	1.05934	1.05934	A up vs B
10338146	58.5892	43.7403	---		---	0.151725	1.36745	1.36745	A up vs B
10338147	726.081	792.376	---		---	0.857298	0.955096	-1.04701	A down vs B
10338148	130.773	110.871	---		---	0.881863	1.07242	1.07242	A up vs B
10338149	26.0326	20.6155	---		---	0.553444	1.6149	1.6149	A up vs B
10338150	400.299	445.582	---		---	0.498296	0.87441	-1.14363	A down vs B
10338151	92.1414	28.2327	---		---	0.0764573	2.83504	2.83504	A up vs B
10338152	20.7689	31.8503	---		---	0.134371	0.599645	-1.66765	A down vs B
10338153	51.0831	63.9688	---		---	0.392067	0.600129	-1.66631	A down vs B
10338154	142.207	53.8132	---		---	0.519834	1.75674	1.75674	A up vs B
10338155	92.7115	124.092	---		---	0.224128	0.770102	-1.29853	A down vs B
10338156	17.8201	18.901	---		---	0.761588	0.935562	-1.06888	A down vs B
10338157	43.9336	49.3565	---		---	0.557332	0.857248	-1.16652	A down vs B
10338158	3.16117	5.29022	---		---	0.279117	0.654474	-1.52795	A down vs B
10338159	31.5882	15.7989	---		---	0.188034	1.78823	1.78823	A up vs B
10338160	309.855	190.562	---		---	0.0577346	1.61975	1.61975	A up vs B
10338161	173.902	186.759	---		---	0.682588	0.940781	-1.06295	A down vs B
10493831	4208.12	166.882	NM_013650 // S100a8 // S100 calcium binding protein A8 (calgranulin A) // 3 F1-F2|3 43.	S100a8	NM_013650	0.0019222	36.7669	36.7669	A up vs B
10338163	835.996	855.476	---		---	0.908912	0.966007	-1.03519	A down vs B
10338164	126.741	85.7382	---		---	0.458964	1.33695	1.33695	A up vs B
10338165	19.7811	11.5827	---		---	0.599787	1.60122	1.60122	A up vs B
10338166	625.747	610.736	---		---	0.798266	1.06086	1.06086	A up vs B
10338167	3.18111	4.30023	---		---	0.560791	0.801497	-1.24766	A down vs B
10338168	52.7404	36.9565	---		---	0.337304	1.61994	1.61994	A up vs B
10338169	22.6036	20.647	---		---	0.878413	1.05271	1.05271	A up vs B
10338170	25.6957	26.482	---		---	0.950264	1.04038	1.04038	A up vs B
10338171	4.20428	4.66161	---		---	0.5661	0.884898	-1.13007	A down vs B
10338172	72.1929	46.878	---		---	0.364204	1.44521	1.44521	A up vs B
10338173	40.6759	46.5168	---		---	0.73966	0.903649	-1.10662	A down vs B
10338174	42.4788	29.142	---		---	0.952311	1.04012	1.04012	A up vs B
10338175	5.21878	3.66991	---		---	0.320491	1.32621	1.32621	A up vs B
10338176	631.753	458.795	---		---	0.139666	1.4068	1.4068	A up vs B
10338177	30.1911	109.777	---		---	0.0713264	0.342881	-2.91647	A down vs B
10338178	25.4252	12.0781	---		---	0.155075	2.19991	2.19991	A up vs B
10338179	367.528	394.647	---		---	0.843861	0.960797	-1.0408	A down vs B
10338180	1262.75	1126.2	---		---	0.580714	1.15783	1.15783	A up vs B
10338181	52.0494	15.0447	---		---	0.342727	2.30833	2.30833	A up vs B
10338182	27.0464	22.5935	---		---	0.406654	1.1783	1.1783	A up vs B
10589535	1295.79	37.7607	NM_008694 // Ngp // neutrophilic granule protein // 9 F2|9 // 18054 /// ENSMUST00000035	Ngp	NM_008694	0.000668917	35.1547	35.1547	A up vs B
10338184	19.7995	11.5686	---		---	0.0857644	1.6084	1.6084	A up vs B
10338185	12.1878	55.5587	---		---	0.0570414	0.260919	-3.8326	A down vs B
10338186	379.685	300.019	---		---	0.204339	1.24819	1.24819	A up vs B
10338187	76.2191	53.5189	---		---	0.221168	1.36358	1.36358	A up vs B
10338188	228.555	148.649	---		---	0.103267	1.51523	1.51523	A up vs B
10338189	27.4883	31.0379	---		---	0.769318	0.928874	-1.07657	A down vs B
10338190	16.8177	18.3002	---		---	0.674478	0.925789	-1.08016	A down vs B
10338191	55.9666	61.304	---		---	0.547605	0.87856	-1.13823	A down vs B
10338192	35.5045	21.5122	---		---	0.150679	1.78508	1.78508	A up vs B
10481627	1199.89	29.5326	NM_008491 // Lcn2 // lipocalin 2 // 2 A3|2 27.0 cM // 16819 /// ENSMUST00000050785 // L	Lcn2	NM_008491	0.000461629	34.6927	34.6927	A up vs B
10338194	32.6211	23.6804	---		---	0.428942	1.47646	1.47646	A up vs B
10338195	74.4478	87.5233	---		---	0.540787	0.868257	-1.15173	A down vs B
10338196	318.11	442.576	---		---	0.419616	0.719796	-1.38928	A down vs B
10338197	25.0906	32.769	---		---	0.337018	0.560867	-1.78295	A down vs B
10338198	47.709	39.1338	---		---	0.673384	0.724463	-1.38033	A down vs B
10338199	34.0021	54.3386	---		---	0.142179	0.542599	-1.84298	A down vs B
10501020	440.575	16.5475	NM_009892 // Chi3l3 // chitinase 3-like 3 // 3 F2.2|3 50.5 cM // 12655 /// ENSMUST00000	Chi3l3	NM_009892	0.00106808	23.6643	23.6643	A up vs B
10338201	46.4319	28.1043	---		---	0.243043	1.87443	1.87443	A up vs B
10338202	145.722	132.59	---		---	0.901653	1.03101	1.03101	A up vs B
10338203	42.6587	45.7515	---		---	0.949348	0.981783	-1.01856	A down vs B
10338204	85.3032	71.0749	---		---	0.752447	1.287	1.287	A up vs B
10338205	77.9515	95.8085	---		---	0.403352	0.80537	-1.24167	A down vs B
10338206	3.59297	3.43611	---		---	0.562039	1.0511	1.0511	A up vs B
10338207	3.16882	5.12492	---		---	0.193545	0.647028	-1.54553	A down vs B
10338208	257.162	268.665	---		---	0.723299	1.18405	1.18405	A up vs B
10338209	373.837	251.505	---		---	0.194938	1.53329	1.53329	A up vs B
10597098	963	48.8167	NM_009921 // Camp // cathelicidin antimicrobial peptide // 9 F2|9 61.0 cM // 12796 ///	Camp	NM_009921	0.00188615	15.8265	15.8265	A up vs B
10338211	27.1514	27.9514	---		---	0.617951	0.772487	-1.29452	A down vs B
10338212	5.33593	7.42355	---		---	0.517517	0.760958	-1.31413	A down vs B
10338213	1203.15	1089.08	---		---	0.457971	1.11824	1.11824	A up vs B
10338214	188.723	182.277	---		---	0.919458	1.02291	1.02291	A up vs B
10338215	30.4741	32.932	---		---	0.603231	0.87156	-1.14737	A down vs B
10338216	145.67	186.176	---		---	0.663025	0.802931	-1.24544	A down vs B
10338217	168.541	216.163	---		---	0.513945	0.815068	-1.22689	A down vs B
10338218	26.556	26.8478	---		---	0.943176	0.989821	-1.01028	A down vs B
10338219	108.828	129.22	---		---	0.873347	0.872126	-1.14662	A down vs B
10338220	103.904	12.0281	---		---	0.084713	5.16572	5.16572	A up vs B
10338221	1052.73	1019.17	---		---	0.84309	1.03154	1.03154	A up vs B
10338222	45.7604	21.2018	---		---	0.469385	1.63078	1.63078	A up vs B
10338223	61.1629	57.3763	---		---	0.632661	1.33597	1.33597	A up vs B
10338224	123.579	52.2734	---		---	0.0510942	2.33584	2.33584	A up vs B
10338225	35.5431	35.7778	---		---	0.947576	0.957121	-1.0448	A down vs B
10338226	6.43646	4.9053	---		---	0.180903	1.35122	1.35122	A up vs B
10338227	26.4471	19.128	---		---	0.497583	1.32294	1.32294	A up vs B
10338228	437.571	433.923	---		---	0.920828	0.97479	-1.02586	A down vs B
10338229	238.4	215.551	---		---	0.749776	1.07738	1.07738	A up vs B
10338230	16.4198	12.0765	---		---	0.89083	1.09272	1.09272	A up vs B
10338231	169.992	195.019	---		---	0.984348	0.991125	-1.00895	A down vs B
10338232	2875.99	3026.55	---		---	0.584565	0.937464	-1.06671	A down vs B
10338233	14.5915	14.6339	---		---	0.897193	1.01976	1.01976	A up vs B
10338234	24.7671	22.9851	---		---	0.595896	1.09381	1.09381	A up vs B
10338235	431.066	400.027	---		---	0.683784	1.11203	1.11203	A up vs B
10338236	8.28833	21.7871	---		---	0.441767	0.598272	-1.67148	A down vs B
10338237	55.0215	48.6251	---		---	0.374156	1.11473	1.11473	A up vs B
10338238	52.8188	123.292	---		---	0.752707	0.75656	-1.32177	A down vs B
10338239	68.1701	80.0264	---		---	0.418465	0.588162	-1.70021	A down vs B
10338240	9.66433	9.9032	---		---	0.827736	0.958227	-1.04359	A down vs B
10338241	172.688	275.441	---		---	0.103416	0.640273	-1.56183	A down vs B
10338242	21.9523	32.977	---		---	0.739807	0.704034	-1.42039	A down vs B
10338243	21.314	31.6428	---		---	0.503661	0.756907	-1.32117	A down vs B
10338244	220.158	172.832	---		---	0.427211	1.2384	1.2384	A up vs B
10338245	2.29525	2.29399	---		---	0.916643	1.01226	1.01226	A up vs B
10338246	24.9545	16.9084	---		---	0.176048	1.40362	1.40362	A up vs B
10338247	21.9806	30.7412	---		---	0.853261	0.904782	-1.10524	A down vs B
10338248	6.43684	4.10146	---		---	0.110788	1.50489	1.50489	A up vs B
10338249	447.094	360.455	---		---	0.151836	1.22416	1.22416	A up vs B
10338250	135.656	110.704	---		---	0.405118	1.39718	1.39718	A up vs B
10338251	341.142	276.474	---		---	0.210454	1.242	1.242	A up vs B
10338252	17.4113	8.67032	---		---	0.141612	2.36264	2.36264	A up vs B
10338253	47.0418	23.1509	---		---	0.12821	2.02	2.02	A up vs B
10338254	807.815	869.998	---		---	0.580479	0.905972	-1.10379	A down vs B
10338255	7.16242	8.13881	---		---	0.946858	0.970281	-1.03063	A down vs B
10338256	15.7533	15.6566	---		---	0.937002	1.02972	1.02972	A up vs B
10338257	30.4143	20.533	---		---	0.936281	1.06133	1.06133	A up vs B
10338258	205.806	148.307	---		---	0.359436	1.77804	1.77804	A up vs B
10338259	19.6911	40.4471	---		---	0.434242	0.509529	-1.9626	A down vs B
10338260	5.60049	5.12796	---		---	0.929551	0.967601	-1.03348	A down vs B
10338261	22.9902	14.6136	---		---	0.226723	2.18612	2.18612	A up vs B
10338262	21.755	11.4807	---		---	0.173081	2.10638	2.10638	A up vs B
10338263	104.063	58.0904	---		---	0.232156	1.67457	1.67457	A up vs B
10338264	67.2418	21.9383	---		---	0.113065	3.12323	3.12323	A up vs B
10338265	50.3436	157.051	---		---	0.291463	0.490819	-2.03741	A down vs B
10338266	3.5142	4.81979	---		---	0.290371	0.763736	-1.30935	A down vs B
10338267	15.5998	23.4248	---		---	0.307791	0.704528	-1.41939	A down vs B
10338268	32.4194	19.8343	---		---	0.408448	1.56292	1.56292	A up vs B
10338269	12.6894	7.62153	---		---	0.154995	2.01985	2.01985	A up vs B
10589703	392.661	30.2208	NM_008522 // Ltf // lactotransferrin // 9 F|9 70.2 cM // 17002 /// ENSMUST00000035077 /	Ltf	NM_008522	0.00521469	10.2912	10.2912	A up vs B
10338271	70.462	24.453	---		---	0.0868358	2.48455	2.48455	A up vs B
10338272	205.182	213.704	---		---	0.736441	0.919439	-1.08762	A down vs B
10338273	223.96	277.357	---		---	0.760951	0.836642	-1.19525	A down vs B
10338274	38.5811	37.0246	---		---	0.677778	1.06057	1.06057	A up vs B
10341250	205.781	21.9165	---		---	0.00282462	10.2278	10.2278	A up vs B
10338276	23.1849	21.4727	---		---	0.918722	1.02407	1.02407	A up vs B
10338277	202.107	192.26	---		---	0.869123	1.08814	1.08814	A up vs B
10338278	59.8619	23.5691	---		---	0.358732	2.3487	2.3487	A up vs B
10338279	37.3047	40.0683	---		---	0.588509	0.923316	-1.08305	A down vs B
10338787	72.399	7.48265	---		---	0.000914218	10.0217	10.0217	A up vs B
10338281	29.2291	35.316	---		---	0.297478	0.843158	-1.18602	A down vs B
10338282	223.017	247.706	---		---	0.077243	0.901163	-1.10968	A down vs B
10338283	374.803	437.995	---		---	0.327552	0.848503	-1.17855	A down vs B
10338284	25.498	22.3191	---		---	0.563051	1.10983	1.10983	A up vs B
10338285	21.9223	48.8906	---		---	0.653584	0.729489	-1.37082	A down vs B
10338286	265.501	323.886	---		---	0.310067	0.777778	-1.28571	A down vs B
10338287	81.9481	65.9436	---		---	0.432836	1.83383	1.83383	A up vs B
10338288	32.1181	8.22748	---		---	0.183365	2.89819	2.89819	A up vs B
10338289	10.6141	7.76915	---		---	0.673954	1.24925	1.24925	A up vs B
10338290	263.5	226.043	---		---	0.0526489	1.16409	1.16409	A up vs B
10338291	34.8409	37.9676	---		---	0.841067	1.10593	1.10593	A up vs B
10342868	175.775	16.34	---		---	0.0316788	7.38149	7.38149	A up vs B
10338293	64.7501	59.2481	---		---	0.65779	1.11015	1.11015	A up vs B
10338294	490.618	453.943	---		---	0.602062	1.0947	1.0947	A up vs B
10338295	174.825	220.781	---		---	0.281327	0.76339	-1.30995	A down vs B
10338296	20.2181	29.2294	---		---	0.534499	0.677336	-1.47637	A down vs B
10338297	25.8603	43.2096	---		---	0.468282	0.702968	-1.42254	A down vs B
10338298	679.655	823.975	---		---	0.412001	0.773015	-1.29364	A down vs B
10338299	16.9626	22.3894	---		---	0.922772	0.947212	-1.05573	A down vs B
10338300	54.6665	47.2852	---		---	0.618687	1.17739	1.17739	A up vs B
10338301	6.24418	6.46661	---		---	0.89699	0.980738	-1.01964	A down vs B
10338302	13.8974	15.8525	---		---	0.708097	0.828015	-1.20771	A down vs B
10338303	6.79958	8.69034	---		---	0.356418	0.789662	-1.26636	A down vs B
10338304	7.9034	15.2572	---		---	0.600764	0.687598	-1.45434	A down vs B
10338305	54.3962	41.7101	---		---	0.546688	1.32161	1.32161	A up vs B
10338306	643.314	703.461	---		---	0.696301	0.895284	-1.11696	A down vs B
10338307	12.0566	22.4477	---		---	0.416755	0.63917	-1.56453	A down vs B
10338308	6.32868	13.9162	---		---	0.246989	0.500856	-1.99658	A down vs B
10338309	2.40934	3.72503	---		---	0.0887976	0.651885	-1.53401	A down vs B
10338310	22.8591	47.4348	---		---	0.155895	0.538239	-1.85791	A down vs B
10338311	240.731	260.729	---		---	0.563406	0.921228	-1.08551	A down vs B
10338312	52.3596	40.2523	---		---	0.528371	1.27235	1.27235	A up vs B
10338313	5.34221	5.60679	---		---	0.97252	1.01028	1.01028	A up vs B
10338314	124.894	62.6251	---		---	0.0552425	1.92739	1.92739	A up vs B
10338315	732.768	554.856	---		---	0.29347	1.39686	1.39686	A up vs B
10338316	520.938	731.199	---		---	0.0888265	0.692771	-1.44348	A down vs B
10338317	2135.48	1912.22	---		---	0.257373	1.12273	1.12273	A up vs B
10432176	118.45	17.8781	NR_034051 // Snora34 // small nucleolar RNA, H/ACA box 34 // 15|15 // 100217417	Snora34	NR_034051	0.00693308	7.21476	7.21476	A up vs B
10338319	104.151	81.2888	---		---	0.887654	1.11452	1.11452	A up vs B
10338320	157.52	122.971	---		---	0.25432	1.25059	1.25059	A up vs B
10338321	85.9642	8.2421	---		---	0.0829704	6.23395	6.23395	A up vs B
10338322	224.999	205.901	---		---	0.25668	1.09205	1.09205	A up vs B
10338323	8.07308	9.98517	---		---	0.664903	0.842527	-1.18691	A down vs B
10338324	27.9228	33.3522	---		---	0.973827	0.983538	-1.01674	A down vs B
10338325	252.116	276.433	---		---	0.529734	0.863624	-1.15791	A down vs B
10338326	132.686	70.3719	---		---	0.526856	1.42138	1.42138	A up vs B
10338327	106.923	113.611	---		---	0.807967	0.96068	-1.04093	A down vs B
10338328	7.74988	5.47124	---		---	0.54583	1.48578	1.48578	A up vs B
10338329	230.866	75.8198	---		---	0.172681	6.23236	6.23236	A up vs B
10338330	10.4492	15.173	---		---	0.743399	0.84899	-1.17787	A down vs B
10338331	749.226	616.893	---		---	0.478696	1.23723	1.23723	A up vs B
10569020	123.996	15.4513	NM_001033632 // Ifitm6 // interferon induced transmembrane protein 6 // 7 F5|7 // 21300	Ifitm6	NM_001033632	0.00743784	6.86162	6.86162	A up vs B
10338333	630.272	674.153	---		---	0.52814	0.934968	-1.06956	A down vs B
10338334	116.149	104.432	---		---	0.568198	1.24385	1.24385	A up vs B
10338335	5.54048	16.6568	---		---	0.120687	0.390147	-2.56314	A down vs B
10338336	25.2163	6.54459	---		---	0.0679334	3.7474	3.7474	A up vs B
10338337	15.6763	15.1188	---		---	0.932862	1.05635	1.05635	A up vs B
10338338	25.3639	24.8639	---		---	0.877581	0.892267	-1.12074	A down vs B
10338339	232.171	194.576	---		---	0.794778	1.08561	1.08561	A up vs B
10338340	224.896	220.282	---		---	0.9154	1.02369	1.02369	A up vs B
10338341	73.127	60.6046	---		---	0.476125	1.46568	1.46568	A up vs B
10338342	18.2215	12.2665	---		---	0.264041	1.51463	1.51463	A up vs B
10338343	2.69893	3.07664	---		---	0.816819	0.939424	-1.06448	A down vs B
10338344	256.586	216.39	---		---	0.213796	1.16792	1.16792	A up vs B
10338345	20.0518	31.9198	---		---	0.634999	0.755899	-1.32293	A down vs B
10338346	71.5507	74.4416	---		---	0.946944	0.966272	-1.0349	A down vs B
10338347	606.325	544.933	---		---	0.456077	1.10871	1.10871	A up vs B
10338348	102.272	81.5807	---		---	0.667439	1.1843	1.1843	A up vs B
10338349	72.198	77.3041	---		---	0.868388	1.08076	1.08076	A up vs B
10338350	164.256	190.221	---		---	0.936072	0.973745	-1.02696	A down vs B
10338351	55.1281	24.5806	---		---	0.742352	1.34468	1.34468	A up vs B
10338352	149.145	115.148	---		---	0.342964	1.91372	1.91372	A up vs B
10338353	237.996	233.072	---		---	0.899224	1.02505	1.02505	A up vs B
10338354	255.337	205.129	---		---	0.334035	1.26098	1.26098	A up vs B
10338355	26.3233	23.7599	---		---	0.573797	1.54965	1.54965	A up vs B
10338356	82.6411	107.201	---		---	0.247681	0.774436	-1.29126	A down vs B
10338357	12.5527	10.0028	---		---	0.900898	1.06795	1.06795	A up vs B
10338358	59.9096	79.7313	---		---	0.229153	0.747752	-1.33734	A down vs B
10338359	65.1572	30.5173	---		---	0.160371	1.87748	1.87748	A up vs B
10338360	157.042	259.739	---		---	0.263856	0.56874	-1.75827	A down vs B
10338361	102.266	70.8921	---		---	0.823806	1.13365	1.13365	A up vs B
10340449	103.38	14.8746	---		---	0.00512543	6.61284	6.61284	A up vs B
10338363	65.7748	110.653	---		---	0.725409	0.806795	-1.23947	A down vs B
10338364	102.864	35.2574	---		---	0.229878	2.37573	2.37573	A up vs B
10338365	48.4408	29.626	---		---	0.700901	1.36073	1.36073	A up vs B
10338366	115.494	222.416	---		---	0.577989	0.691796	-1.44551	A down vs B
10338367	36.5767	36.0725	---		---	0.771644	1.18303	1.18303	A up vs B
10338368	43.4168	42.3873	---		---	0.740394	0.812209	-1.23121	A down vs B
10338369	36.2736	57.4457	---		---	0.943705	1.06538	1.06538	A up vs B
10338370	18.3451	16.9656	---		---	0.735275	1.07099	1.07099	A up vs B
10338371	150.334	128.075	---		---	0.329787	1.18706	1.18706	A up vs B
10338372	23.4261	23.8339	---		---	0.787446	1.11873	1.11873	A up vs B
10338373	230.359	229.275	---		---	0.948293	1.00419	1.00419	A up vs B
10338374	75.2485	60.3193	---		---	0.484794	1.24425	1.24425	A up vs B
10338375	49.5638	62.9833	---		---	0.789035	0.899743	-1.11143	A down vs B
10338376	29.0725	46.0529	---		---	0.941881	1.07085	1.07085	A up vs B
10338377	10.3604	55.6372	---		---	0.111554	0.200742	-4.98151	A down vs B
10338378	16.0564	14.6415	---		---	0.951365	0.97146	-1.02938	A down vs B
10338379	13.0799	6.62845	---		---	0.0641166	1.9426	1.9426	A up vs B
10342387	41.9073	6.49094	---		---	0.00547712	6.015	6.015	A up vs B
10338381	28.4876	5.75963	---		---	0.082024	3.59873	3.59873	A up vs B
10338382	47.2204	31.2871	---		---	0.908658	1.06955	1.06955	A up vs B
10338383	127.65	133.384	---		---	0.681687	0.94689	-1.05609	A down vs B
10338384	20.2097	23.4933	---		---	0.931702	0.96627	-1.03491	A down vs B
10338385	214.238	134.021	---		---	0.10957	1.64428	1.64428	A up vs B
10338386	25.0666	7.56187	---		---	0.460418	2.06116	2.06116	A up vs B
10338387	166.515	78.0217	---		---	0.324833	2.56392	2.56392	A up vs B
10338388	6.85635	8.8442	---		---	0.74907	0.87648	-1.14093	A down vs B
10338389	44.6606	59.1485	---		---	0.780536	0.75012	-1.33312	A down vs B
10338390	46.8854	29.3458	---		---	0.492427	1.52767	1.52767	A up vs B
10338391	11.6467	17.5256	---		---	0.183128	0.702959	-1.42256	A down vs B
10338392	24.6179	50.6218	---		---	0.352588	0.433908	-2.30463	A down vs B
10338393	153.263	92.8542	---		---	0.163294	1.60689	1.60689	A up vs B
10338394	254.91	252.918	---		---	0.782886	0.91149	-1.0971	A down vs B
10338395	448.433	606.759	---		---	0.0550348	0.744139	-1.34383	A down vs B
10338396	254.518	314.95	---		---	0.114478	0.810298	-1.23411	A down vs B
10338397	46.0128	12.4036	---		---	0.114673	3.27444	3.27444	A up vs B
10338398	229.246	159.922	---		---	0.738737	1.17242	1.17242	A up vs B
10338399	165.933	145.541	---		---	0.660379	1.14047	1.14047	A up vs B
10338400	562.157	534.833	---		---	0.944847	1.01523	1.01523	A up vs B
10338401	4.10306	3.20832	---		---	0.189075	1.25543	1.25543	A up vs B
10338402	19.1047	6.67435	---		---	0.26174	1.93219	1.93219	A up vs B
10338403	126.587	116.463	---		---	0.52545	1.108	1.108	A up vs B
10338404	391.409	487.989	---		---	0.426725	0.823074	-1.21496	A down vs B
10338405	23.6812	23.8544	---		---	0.843504	1.14703	1.14703	A up vs B
10338406	162.578	94.2966	---		---	0.399258	1.94977	1.94977	A up vs B
10338407	156.6	59.2051	---		---	0.267912	1.91528	1.91528	A up vs B
10338408	93.003	102.612	---		---	0.572649	0.870258	-1.14909	A down vs B
10338409	103.745	86.4047	---		---	0.768777	1.13258	1.13258	A up vs B
10338410	88.4017	66.684	---		---	0.72051	1.1558	1.1558	A up vs B
10338411	1286.23	987.374	---		---	0.059611	1.31377	1.31377	A up vs B
10338412	11.295	11.2357	---		---	0.783143	0.924706	-1.08142	A down vs B
10338413	107.332	132.53	---		---	0.967528	0.977359	-1.02317	A down vs B
10338414	120.475	105.381	---		---	0.49628	1.40723	1.40723	A up vs B
10338415	22.936	16.8651	---		---	0.517899	1.56449	1.56449	A up vs B
10338416	135.29	39.2026	---		---	0.113204	3.31332	3.31332	A up vs B
10338417	61.7056	24.932	---		---	0.188619	2.39368	2.39368	A up vs B
10338418	57.6664	101.215	---		---	0.108168	0.565391	-1.76869	A down vs B
10338419	76.7561	28.1121	---		---	0.246857	2.03242	2.03242	A up vs B
10338420	112.897	127.056	---		---	0.957639	1.0223	1.0223	A up vs B
10338421	85.0847	58.8878	---		---	0.416597	1.7048	1.7048	A up vs B
10338422	48.9305	52.7422	---		---	0.790645	1.1534	1.1534	A up vs B
10338423	53.5284	45.1728	---		---	0.976582	0.986913	-1.01326	A down vs B
10338424	1768.58	1726.99	---		---	0.750051	1.03434	1.03434	A up vs B
10338425	76.2974	58.6389	---		---	0.30337	1.466	1.466	A up vs B
10338426	5.60809	5.43635	---		---	0.865814	0.933502	-1.07123	A down vs B
10338427	118.492	27.4662	---		---	0.113511	2.94239	2.94239	A up vs B
10338428	18.4055	35.5491	---		---	0.334908	0.564242	-1.77229	A down vs B
10338429	73.5107	60.1363	---		---	0.511892	1.15589	1.15589	A up vs B
10338430	3.12232	4.55566	---		---	0.191748	0.710841	-1.40679	A down vs B
10338431	41.3194	45.2202	---		---	0.778763	0.834435	-1.19842	A down vs B
10338432	20.9017	24.3206	---		---	0.919367	1.07198	1.07198	A up vs B
10338433	5445.53	5119.52	---		---	0.143273	1.0634	1.0634	A up vs B
10338434	764.977	837.065	---		---	0.486309	0.923705	-1.0826	A down vs B
10338435	2.48854	2.5858	---		---	0.715236	0.951691	-1.05076	A down vs B
10338436	2.76378	3.0254	---		---	0.669986	0.922785	-1.08368	A down vs B
10338437	544.769	463.376	---		---	0.327692	1.16371	1.16371	A up vs B
10338438	5.61936	18.1334	---		---	0.0618597	0.348826	-2.86676	A down vs B
10338439	21.3676	24.8162	---		---	0.953568	0.972924	-1.02783	A down vs B
10338440	19.0144	11.4838	---		---	0.386551	1.42524	1.42524	A up vs B
10338441	50.1831	44.0822	---		---	0.4675	1.16759	1.16759	A up vs B
10338442	2642.43	2533.85	---		---	0.81161	1.03128	1.03128	A up vs B
10338443	12.9885	22.8147	---		---	0.551359	0.732902	-1.36444	A down vs B
10338444	4.59456	6.62434	---		---	0.804728	0.867824	-1.15231	A down vs B
10338445	22.4015	13.0824	---		---	0.264528	1.6975	1.6975	A up vs B
10338446	135	140.941	---		---	0.9202	1.03021	1.03021	A up vs B
10338447	108.244	63.4997	---		---	0.318304	1.58922	1.58922	A up vs B
10338448	14.7526	21.45	---		---	0.270329	0.712622	-1.40327	A down vs B
10338449	48.5998	33.4124	---		---	0.115888	1.526	1.526	A up vs B
10338450	11.4234	10.3007	---		---	0.837491	0.913342	-1.09488	A down vs B
10338451	4.00981	10.4675	---		---	0.39524	0.541029	-1.84833	A down vs B
10338452	16.7667	12.3515	---		---	0.922562	1.08228	1.08228	A up vs B
10338453	80.4835	63.3034	---		---	0.312807	1.27455	1.27455	A up vs B
10338454	5.48566	5.67048	---		---	0.962781	1.02209	1.02209	A up vs B
10338455	27.9102	53.9615	---		---	0.232837	0.391578	-2.55377	A down vs B
10338456	6.05946	6.75165	---		---	0.78777	0.910006	-1.09889	A down vs B
10338457	107.222	85.4283	---		---	0.746779	1.15715	1.15715	A up vs B
10338458	79.0916	103.965	---		---	0.241901	0.738554	-1.354	A down vs B
10338459	4.65963	6.21277	---		---	0.356484	0.787077	-1.27052	A down vs B
10338460	150.019	151.222	---		---	0.777528	1.11352	1.11352	A up vs B
10338461	65.7839	77.9653	---		---	0.351232	0.81876	-1.22136	A down vs B
10338462	24.2847	59.2206	---		---	0.135964	0.400586	-2.49634	A down vs B
10338463	457.076	559.114	---		---	0.306494	0.80272	-1.24576	A down vs B
10338464	14.6536	14.2452	---		---	0.738938	1.0944	1.0944	A up vs B
10338465	15.1399	12.4715	---		---	0.264415	1.25016	1.25016	A up vs B
10338466	741.031	626.866	---		---	0.301224	1.19804	1.19804	A up vs B
10338467	13.2414	12.579	---		---	0.810071	0.907699	-1.10169	A down vs B
10338468	74.684	54.1399	---		---	0.246329	1.49398	1.49398	A up vs B
10338469	75.2754	82.969	---		---	0.773448	1.23452	1.23452	A up vs B
10338470	109.363	98.4568	---		---	0.777841	0.817323	-1.22351	A down vs B
10338471	1330.64	1601.11	---		---	0.169347	0.828149	-1.20751	A down vs B
10338472	787.866	890.629	---		---	0.186655	0.886438	-1.12811	A down vs B
10338473	30.8076	16.5418	---		---	0.357216	1.69127	1.69127	A up vs B
10338474	724.89	820.65	---		---	0.587574	0.856196	-1.16796	A down vs B
10338475	464.103	475.677	---		---	0.765973	0.950887	-1.05165	A down vs B
10338476	158.158	185.871	---		---	0.903662	1.07247	1.07247	A up vs B
10338477	27.1309	28.7187	---		---	0.530244	0.944272	-1.05902	A down vs B
10338478	45.2054	48.4478	---		---	0.605706	0.865258	-1.15572	A down vs B
10338479	110.936	121.55	---		---	0.998357	1.00199	1.00199	A up vs B
10338480	45.0364	30.8603	---		---	0.623854	1.25623	1.25623	A up vs B
10338481	55.0934	46.8665	---		---	0.270607	1.15884	1.15884	A up vs B
10338482	547.197	429.478	---		---	0.359068	1.22433	1.22433	A up vs B
10338483	51.0938	57.0066	---		---	0.561965	0.910342	-1.09849	A down vs B
10338484	17.6412	14.5937	---		---	0.957221	0.965861	-1.03535	A down vs B
10338485	31.6578	13.3668	---		---	0.0534226	2.80043	2.80043	A up vs B
10338486	976.002	1012.27	---		---	0.630983	0.966822	-1.03432	A down vs B
10338487	26.3423	41.183	---		---	0.214895	0.513018	-1.94925	A down vs B
10338488	389.838	228.812	---		---	0.0804875	1.62643	1.62643	A up vs B
10338489	49.1825	41.1486	---		---	0.495489	1.27481	1.27481	A up vs B
10338490	83.2552	55.2697	---		---	0.357851	1.98014	1.98014	A up vs B
10338491	1379.65	1473.81	---		---	0.422095	0.929654	-1.07567	A down vs B
10338492	33.0952	39.1782	---		---	0.556806	0.622252	-1.60707	A down vs B
10338493	335.209	219.387	---		---	0.0863812	1.47915	1.47915	A up vs B
10338494	467.001	262.137	---		---	0.466649	1.56022	1.56022	A up vs B
10338495	73.8974	66.3538	---		---	0.555839	1.13882	1.13882	A up vs B
10338496	443.725	606.328	---		---	0.158837	0.747983	-1.33693	A down vs B
10338497	70.1713	38.509	---		---	0.51515	1.62229	1.62229	A up vs B
10338498	243.269	306.613	---		---	0.277706	0.810836	-1.23329	A down vs B
10338499	18.5193	15.1201	---		---	0.954805	1.03911	1.03911	A up vs B
10338500	37.581	31.5866	---		---	0.633062	1.32401	1.32401	A up vs B
10338501	10.84	9.88035	---		---	0.703168	1.10119	1.10119	A up vs B
10338502	18.1562	28.6498	---		---	0.407437	0.597087	-1.6748	A down vs B
10342498	88.8687	21.2493	---		---	0.0350829	5.95406	5.95406	A up vs B
10338504	972.616	973.784	---		---	0.975725	0.996429	-1.00358	A down vs B
10338505	137.378	120.437	---		---	0.482691	1.19767	1.19767	A up vs B
10338506	55.3766	37.3739	---		---	0.208126	1.46143	1.46143	A up vs B
10338507	93.7391	60.8673	---		---	0.333413	1.4025	1.4025	A up vs B
10342361	29.4903	3.09371	---		---	0.0396989	5.86568	5.86568	A up vs B
10338509	144.362	270.048	---		---	0.734532	0.774589	-1.29101	A down vs B
10338510	143.775	150.026	---		---	0.741674	0.967039	-1.03408	A down vs B
10341214	34.2947	4.45551	---		---	0.0481734	5.60709	5.60709	A up vs B
10338512	33.0561	38.1919	---		---	0.661152	0.834361	-1.19852	A down vs B
10338513	63.8094	63.7378	---		---	0.849766	0.957851	-1.044	A down vs B
10338514	352.092	389.651	---		---	0.585092	0.889701	-1.12397	A down vs B
10338515	493.604	615.854	---		---	0.117188	0.801199	-1.24813	A down vs B
10338516	15.4892	14.8418	---		---	0.942996	0.954375	-1.04781	A down vs B
10338517	48.4282	37.6283	---		---	0.278298	1.34413	1.34413	A up vs B
10338518	48.196	44.3628	---		---	0.629386	1.16534	1.16534	A up vs B
10338519	137.963	150.862	---		---	0.640584	0.887607	-1.12662	A down vs B
10338520	127.743	114.969	---		---	0.601042	1.15093	1.15093	A up vs B
10338521	138.635	102.511	---		---	0.164036	1.31122	1.31122	A up vs B
10338522	689.084	687.825	---		---	0.9078	0.982233	-1.01809	A down vs B
10338523	37.8096	48.1387	---		---	0.331892	0.484945	-2.06209	A down vs B
10338524	230.069	165.695	---		---	0.150722	1.36294	1.36294	A up vs B
10338525	487.171	133.358	---		---	0.159155	4.48835	4.48835	A up vs B
10338526	3.67221	3.71402	---		---	0.899257	1.03332	1.03332	A up vs B
10338527	31.5213	55.8976	---		---	0.650561	0.765277	-1.30672	A down vs B
10343961	72.3558	14.6457	---		---	0.0239399	5.50569	5.50569	A up vs B
10338529	2531.74	2480.11	---		---	0.844751	1.01843	1.01843	A up vs B
10338530	1267.43	1271.09	---		---	0.875749	0.967163	-1.03395	A down vs B
10338531	309.033	309.762	---		---	0.973609	0.987528	-1.01263	A down vs B
10338532	71.2755	75.64	---		---	0.739967	0.920563	-1.08629	A down vs B
10338533	53.5725	55.5456	---		---	0.833107	1.10816	1.10816	A up vs B
10338534	108.269	123.972	---		---	0.657627	0.857038	-1.16681	A down vs B
10338535	237.763	143.725	---		---	0.116774	1.65246	1.65246	A up vs B
10338536	38.7256	20.6324	---		---	0.615626	1.44021	1.44021	A up vs B
10338537	25.4922	28.5708	---		---	0.497587	0.675838	-1.47965	A down vs B
10338538	15.6987	25.9029	---		---	0.566543	0.746298	-1.33995	A down vs B
10338539	15.6854	5.85019	---		---	0.502859	1.58796	1.58796	A up vs B
10338540	597.076	602.522	---		---	0.932874	0.981973	-1.01836	A down vs B
10338541	974.342	872.915	---		---	0.322431	1.11404	1.11404	A up vs B
10338542	68.2796	54.8405	---		---	0.627111	1.25426	1.25426	A up vs B
10338543	10.0935	10.5586	---		---	0.819379	0.950901	-1.05163	A down vs B
10338544	3.03581	2.14142	---		---	0.122764	1.40085	1.40085	A up vs B
10338545	46.961	54.5425	---		---	0.859866	1.14222	1.14222	A up vs B
10338546	37.8979	29.4047	---		---	0.439848	1.7547	1.7547	A up vs B
10338547	7.37238	6.55803	---		---	0.553363	1.17271	1.17271	A up vs B
10338548	3.16838	3.1161	---		---	0.856491	1.03556	1.03556	A up vs B
10338549	3.47018	4.71593	---		---	0.702397	0.848065	-1.17915	A down vs B
10338550	187.261	100.242	---		---	0.176617	1.98146	1.98146	A up vs B
10338551	11.6925	16.1504	---		---	0.223288	0.725645	-1.37809	A down vs B
10338552	202.552	200.255	---		---	0.886977	1.01166	1.01166	A up vs B
10338553	33.1295	35.9356	---		---	0.929057	0.970684	-1.0302	A down vs B
10338554	12.7281	16.6254	---		---	0.924259	1.06512	1.06512	A up vs B
10338555	15.6348	11.1362	---		---	0.0874894	1.40504	1.40504	A up vs B
10338556	346.999	253.105	---		---	0.414685	1.60386	1.60386	A up vs B
10338557	126.219	134.114	---		---	0.8908	0.957772	-1.04409	A down vs B
10338558	1554.23	1618.04	---		---	0.7428	0.960772	-1.04083	A down vs B
10338559	68.5444	34.6591	---		---	0.259814	1.99594	1.99594	A up vs B
10338560	22.8762	17.2893	---		---	0.446857	1.53217	1.53217	A up vs B
10338561	196.032	206.009	---		---	0.595812	0.949709	-1.05295	A down vs B
10338562	7.67938	8.65918	---		---	0.748378	0.876993	-1.14026	A down vs B
10338563	8.75709	10.088	---		---	0.427912	0.853109	-1.17218	A down vs B
10338564	5.57723	2.83494	---		---	0.136185	1.71609	1.71609	A up vs B
10338565	148.89	172.119	---		---	0.572711	0.88095	-1.13514	A down vs B
10338566	116.037	76.9812	---		---	0.391497	1.36261	1.36261	A up vs B
10338567	109.506	89.8335	---		---	0.754366	1.14564	1.14564	A up vs B
10338568	36.5825	33.554	---		---	0.562651	1.08331	1.08331	A up vs B
10341855	50.6712	9.38115	---		---	0.0211376	5.34723	5.34723	A up vs B
10338570	151.634	70.9978	---		---	0.0912272	2.15105	2.15105	A up vs B
10338571	79.4064	77.0731	---		---	0.897814	1.03781	1.03781	A up vs B
10342766	466.294	87.6202	---		---	0.0238296	5.25965	5.25965	A up vs B
10338573	31.3317	35.8058	---		---	0.547828	0.871243	-1.14779	A down vs B
10338574	30.4172	33.8276	---		---	0.629745	0.907921	-1.10142	A down vs B
10338575	55.2144	72.4136	---		---	0.863346	0.893675	-1.11897	A down vs B
10338576	69.4893	22.872	---		---	0.732033	1.50658	1.50658	A up vs B
10338577	39.5891	46.2035	---		---	0.484028	0.811366	-1.23249	A down vs B
10338578	171.98	150.649	---		---	0.95719	1.019	1.019	A up vs B
10338579	42.2199	20.9102	---		---	0.211901	1.77067	1.77067	A up vs B
10338580	50.9877	43.6449	---		---	0.510813	1.19904	1.19904	A up vs B
10338581	383.503	322.972	---		---	0.392335	1.22223	1.22223	A up vs B
10338582	12.5784	22.6356	---		---	0.213186	0.591497	-1.69063	A down vs B
10338583	8.41552	6.86224	---		---	0.424038	1.3219	1.3219	A up vs B
10338584	55.9641	17.1337	---		---	0.0715271	3.04022	3.04022	A up vs B
10338585	325.051	310.766	---		---	0.67532	1.0637	1.0637	A up vs B
10338586	36.2642	17.4996	---		---	0.359378	2.00183	2.00183	A up vs B
10338587	235.588	245.477	---		---	0.776404	0.955307	-1.04678	A down vs B
10338588	34.1994	34.0985	---		---	0.979682	1.00325	1.00325	A up vs B
10338589	79.0161	31.2379	---		---	0.502361	1.96035	1.96035	A up vs B
10338590	75.032	69.0581	---		---	0.968231	0.976755	-1.0238	A down vs B
10338591	29.5376	38.5632	---		---	0.213345	0.782245	-1.27837	A down vs B
10338592	4.14962	3.88211	---		---	0.961643	0.981396	-1.01896	A down vs B
10338593	28.8197	71.6878	---		---	0.368854	0.567665	-1.7616	A down vs B
10340076	67.3589	15.565	---		---	0.0130635	5.21736	5.21736	A up vs B
10338595	75.0445	91.5644	---		---	0.446155	0.807412	-1.23853	A down vs B
10338596	8.6087	8.89316	---		---	0.66859	0.868123	-1.15191	A down vs B
10338597	4.79233	5.80216	---		---	0.852887	0.923227	-1.08316	A down vs B
10338598	54.6814	20.6797	---		---	0.111691	4.12343	4.12343	A up vs B
10338599	23.0309	21.2664	---		---	0.895681	1.10763	1.10763	A up vs B
10338600	44.0322	28.3147	---		---	0.220607	1.51439	1.51439	A up vs B
10338601	326.365	265.666	---		---	0.462555	1.1831	1.1831	A up vs B
10338602	174.249	128.633	---		---	0.471596	1.36044	1.36044	A up vs B
10338603	63.2754	45.2287	---		---	0.195028	1.50943	1.50943	A up vs B
10338604	913.805	851.01	---		---	0.692513	1.09139	1.09139	A up vs B
10338605	401.595	372.363	---		---	0.694516	1.05587	1.05587	A up vs B
10338606	33.7381	55.8307	---		---	0.150724	0.480904	-2.07942	A down vs B
10338607	181.223	142.132	---		---	0.287906	1.31985	1.31985	A up vs B
10338608	60.2297	79.8886	---		---	0.26876	0.702564	-1.42336	A down vs B
10338609	4.97442	3.82018	---		---	0.571397	1.19293	1.19293	A up vs B
10338610	137.919	160.989	---		---	0.504542	0.847196	-1.18036	A down vs B
10338611	79.632	31.5043	---		---	0.206607	2.89435	2.89435	A up vs B
10338612	15.9249	16.6347	---		---	0.758552	0.961403	-1.04015	A down vs B
10338613	74.1185	75.5164	---		---	0.735926	0.900522	-1.11047	A down vs B
10338614	4.06537	7.10873	---		---	0.309306	0.66767	-1.49775	A down vs B
10338615	64.6196	102.826	---		---	0.0924637	0.630354	-1.58641	A down vs B
10338616	639.424	246.782	---		---	0.210534	3.17096	3.17096	A up vs B
10338617	30.2893	13.9011	---		---	0.0816584	1.98328	1.98328	A up vs B
10338618	15.3102	13.7578	---		---	0.892008	1.1011	1.1011	A up vs B
10338619	1454.82	1077.19	---		---	0.272408	1.31019	1.31019	A up vs B
10338620	42.8116	23.9964	---		---	0.501176	1.73742	1.73742	A up vs B
10338621	2.94032	2.77854	---		---	0.583879	1.0651	1.0651	A up vs B
10338622	5.41044	7.33291	---		---	0.611918	0.836914	-1.19487	A down vs B
10338623	89.6437	45.4148	---		---	0.156283	1.95441	1.95441	A up vs B
10338624	57.6903	35.3225	---		---	0.253533	1.80936	1.80936	A up vs B
10338625	29.6054	22.4118	---		---	0.741497	1.23249	1.23249	A up vs B
10338626	82.3571	64.9026	---		---	0.711741	1.47941	1.47941	A up vs B
10338627	454.639	493.033	---		---	0.464123	0.922316	-1.08423	A down vs B
10338628	19.214	17.651	---		---	0.614164	1.2142	1.2142	A up vs B
10338629	18.12	18.8759	---		---	0.799954	0.887188	-1.12716	A down vs B
10338630	4.15597	3.67362	---		---	0.713557	1.10869	1.10869	A up vs B
10338631	226.582	189.109	---		---	0.145407	1.21259	1.21259	A up vs B
10338632	13.7614	7.22236	---		---	0.0636526	1.94407	1.94407	A up vs B
10338633	168.171	139.446	---		---	0.479915	1.16931	1.16931	A up vs B
10338634	8.73576	5.8958	---		---	0.261565	1.60655	1.60655	A up vs B
10338635	69.7764	56.4964	---		---	0.524862	1.55944	1.55944	A up vs B
10343724	74.397	14.7239	---		---	0.00388148	5.18992	5.18992	A up vs B
10338637	21.9554	16.0201	---		---	0.331364	1.54367	1.54367	A up vs B
10338638	37.1012	39.0258	---		---	0.900794	0.965386	-1.03586	A down vs B
10338639	48.9785	68.0757	---		---	0.104536	0.712014	-1.40447	A down vs B
10338640	18.0368	14.08	---		---	0.416953	1.59008	1.59008	A up vs B
10338641	183.915	72.6022	---		---	0.0529832	2.22347	2.22347	A up vs B
10338642	146.987	142.37	---		---	0.847275	1.02289	1.02289	A up vs B
10338643	99.6083	93.1821	---		---	0.648731	1.37137	1.37137	A up vs B
10338644	154.525	123.41	---		---	0.468066	1.21762	1.21762	A up vs B
10338645	457.545	422.531	---		---	0.594985	1.08014	1.08014	A up vs B
10338646	72.1711	49.3545	---		---	0.307089	1.631	1.631	A up vs B
10338647	9.23744	6.51321	---		---	0.794983	1.12378	1.12378	A up vs B
10338648	55.6899	74.7602	---		---	0.289722	0.726624	-1.37623	A down vs B
10338649	13.5276	12.8463	---		---	0.805792	1.07319	1.07319	A up vs B
10338650	91.4572	44.9755	---		---	0.0574907	2.15132	2.15132	A up vs B
10338651	300.329	305.297	---		---	0.916803	0.989303	-1.01081	A down vs B
10338652	18.8294	22.9837	---		---	0.762799	0.876868	-1.14042	A down vs B
10338653	42.9474	23.5524	---		---	0.0623228	1.77967	1.77967	A up vs B
10338654	195.484	271.88	---		---	0.367634	0.748212	-1.33652	A down vs B
10338655	3.16868	3.01371	---		---	0.623911	1.04977	1.04977	A up vs B
10338656	370.394	225.169	---		---	0.656614	1.35984	1.35984	A up vs B
10338657	56.0404	45.0846	---		---	0.446533	1.20349	1.20349	A up vs B
10338658	100.514	96.3462	---		---	0.575004	1.04973	1.04973	A up vs B
10338659	164.253	318.108	---		---	0.508407	0.658471	-1.51867	A down vs B
10338660	6.34957	7.05174	---		---	0.717121	0.859641	-1.16328	A down vs B
10338661	50.6858	32.9977	---		---	0.276636	1.72135	1.72135	A up vs B
10338662	225.22	219.982	---		---	0.998557	0.999519	-1.00048	A down vs B
10338663	5.97963	7.90609	---		---	0.660144	0.763252	-1.31018	A down vs B
10338664	251.661	215.852	---		---	0.519911	1.26228	1.26228	A up vs B
10338665	156.117	181.383	---		---	0.578574	0.885181	-1.12971	A down vs B
10338666	239.3	140.53	---		---	0.47189	1.39264	1.39264	A up vs B
10338667	16.1387	10.2435	---		---	0.282167	2.20541	2.20541	A up vs B
10338668	3.06785	2.99181	---		---	0.778023	1.04191	1.04191	A up vs B
10342095	163.673	31.2796	---		---	0.0225273	5.1331	5.1331	A up vs B
10338670	8.2651	5.42144	---		---	0.679551	1.23167	1.23167	A up vs B
10338671	127.479	76.584	---		---	0.521471	1.44349	1.44349	A up vs B
10338672	93.3598	88.8818	---		---	0.952548	1.0117	1.0117	A up vs B
10338673	751.854	939.307	---		---	0.225857	0.808705	-1.23654	A down vs B
10338674	513.167	657.153	---		---	0.132819	0.781869	-1.27899	A down vs B
10338675	22.0424	28.387	---		---	0.679671	0.861227	-1.16113	A down vs B
10338676	40.9491	50.4115	---		---	0.689167	0.765827	-1.30578	A down vs B
10338677	9.51909	3.80176	---		---	0.324908	1.72938	1.72938	A up vs B
10338678	81.6181	35.5971	---		---	0.0839623	2.08878	2.08878	A up vs B
10338679	105.911	61.4301	---		---	0.0635391	1.69639	1.69639	A up vs B
10338680	12.1799	12.0326	---		---	0.967214	0.991493	-1.00858	A down vs B
10338681	384.304	375.972	---		---	0.783914	1.03784	1.03784	A up vs B
10338682	55.9105	40.0911	---		---	0.254661	1.31761	1.31761	A up vs B
10338683	283.814	263.246	---		---	0.800237	1.10652	1.10652	A up vs B
10338684	152.522	244.772	---		---	0.590244	0.70678	-1.41487	A down vs B
10338685	59.5329	21.5873	---		---	0.228541	3.05846	3.05846	A up vs B
10338686	208.873	72.7439	---		---	0.146564	4.16357	4.16357	A up vs B
10338687	148.23	91.6924	---		---	0.311265	1.43096	1.43096	A up vs B
10338688	66.3005	70.6159	---		---	0.578312	0.920483	-1.08639	A down vs B
10338689	204.021	210.776	---		---	0.632573	0.961831	-1.03968	A down vs B
10338690	20.6531	48.3956	---		---	0.430926	0.583625	-1.71343	A down vs B
10338691	131.924	78.805	---		---	0.220252	2.02126	2.02126	A up vs B
10338692	5.95656	11.2018	---		---	0.93868	0.947298	-1.05563	A down vs B
10338693	18.6658	6.30267	---		---	0.27566	1.98691	1.98691	A up vs B
10338694	39.2602	30.6116	---		---	0.449788	1.21721	1.21721	A up vs B
10338695	16.4765	13.83	---		---	0.848102	1.09398	1.09398	A up vs B
10338696	43.6073	19.8434	---		---	0.087837	2.05471	2.05471	A up vs B
10338697	2.77515	2.59287	---		---	0.489731	1.0683	1.0683	A up vs B
10338698	11.3674	13.1893	---		---	0.557212	0.801427	-1.24777	A down vs B
10338699	9.26684	18.7075	---		---	0.341136	0.433538	-2.3066	A down vs B
10338700	62.0791	42.3417	---		---	0.184459	1.41187	1.41187	A up vs B
10338701	86.4603	83.9164	---		---	0.983904	0.995422	-1.0046	A down vs B
10338702	99.3224	96.7926	---		---	0.734236	1.13016	1.13016	A up vs B
10338703	15.7861	9.27191	---		---	0.286435	1.6104	1.6104	A up vs B
10338704	319.878	126.547	---		---	0.2449	3.37396	3.37396	A up vs B
10338705	153.476	208.478	---		---	0.0734445	0.737391	-1.35613	A down vs B
10338706	493.536	431.768	---		---	0.748661	1.11222	1.11222	A up vs B
10338707	70.1655	94.3026	---		---	0.682324	0.828319	-1.20726	A down vs B
10338708	296.485	178.662	---		---	0.440863	1.46446	1.46446	A up vs B
10338709	319.245	416.487	---		---	0.232712	0.74226	-1.34724	A down vs B
10338710	79.457	143.72	---		---	0.706606	0.707332	-1.41376	A down vs B
10338711	20.5737	20.2542	---		---	0.648777	0.771377	-1.29638	A down vs B
10338712	344.112	444.902	---		---	0.181341	0.776908	-1.28715	A down vs B
10338713	105.54	131.918	---		---	0.692602	0.809684	-1.23505	A down vs B
10338714	5.82703	9.95369	---		---	0.337192	0.604736	-1.65361	A down vs B
10338715	14.6218	12.9649	---		---	0.707277	1.14179	1.14179	A up vs B
10338716	23.0698	27.1595	---		---	0.589431	0.605232	-1.65226	A down vs B
10338717	81.5664	57.1892	---		---	0.497854	1.42137	1.42137	A up vs B
10338718	56.7844	68.7028	---		---	0.222788	0.817732	-1.22289	A down vs B
10338719	119.708	91.2122	---		---	0.301354	1.26839	1.26839	A up vs B
10343852	130.525	26.4805	---		---	0.0288525	5.0818	5.0818	A up vs B
10338721	5.15338	7.9765	---		---	0.638556	0.781567	-1.27948	A down vs B
10338722	57.6172	32.4167	---		---	0.228505	1.69885	1.69885	A up vs B
10338723	9.62186	11.5505	---		---	0.683086	0.880936	-1.13516	A down vs B
10338724	92.0636	91.8902	---		---	0.892432	1.02457	1.02457	A up vs B
10338725	63.9263	39.6069	---		---	0.916234	1.06498	1.06498	A up vs B
10338726	72.1342	60.6212	---		---	0.683663	1.14864	1.14864	A up vs B
10338727	879.571	776.073	---		---	0.274777	1.12739	1.12739	A up vs B
10338728	404.601	483.392	---		---	0.524796	0.85033	-1.17601	A down vs B
10338729	5.55373	3.78609	---		---	0.335618	1.35268	1.35268	A up vs B
10338730	367.833	349.635	---		---	0.726984	1.06353	1.06353	A up vs B
10338731	27.5558	31.121	---		---	0.739377	0.877092	-1.14013	A down vs B
10338732	18.6639	19.9834	---		---	0.852031	1.16879	1.16879	A up vs B
10338733	30.6604	23.3828	---		---	0.231684	1.39326	1.39326	A up vs B
10338734	33.2023	25.953	---		---	0.432975	1.22354	1.22354	A up vs B
10338735	8.45912	10.1972	---		---	0.6193	0.752436	-1.32902	A down vs B
10338736	52.8848	50.2804	---		---	0.551431	1.49728	1.49728	A up vs B
10338737	16.2603	16.5004	---		---	0.874762	0.96466	-1.03663	A down vs B
10338738	72.6177	58.8722	---		---	0.129341	1.21846	1.21846	A up vs B
10338739	19.8167	26.2747	---		---	0.0706308	0.739636	-1.35202	A down vs B
10338740	74.955	80.5157	---		---	0.911748	0.971032	-1.02983	A down vs B
10338741	267.198	254.303	---		---	0.960996	0.983622	-1.01665	A down vs B
10338742	75.2441	85.5363	---		---	0.730367	0.922273	-1.08428	A down vs B
10338743	202.076	115.94	---		---	0.595945	1.30838	1.30838	A up vs B
10338744	5.24484	5.77815	---		---	0.837997	1.11129	1.11129	A up vs B
10339880	32.5354	8.0514	---		---	0.0208488	4.7902	4.7902	A up vs B
10338746	367.644	257.815	---		---	0.230452	1.51347	1.51347	A up vs B
10338747	66.9037	47.6259	---		---	0.749564	1.22307	1.22307	A up vs B
10338748	1869.74	1723.36	---		---	0.452918	1.07862	1.07862	A up vs B
10338749	108.206	80.359	---		---	0.64383	1.17298	1.17298	A up vs B
10338750	67.4737	98.2615	---		---	0.399486	0.594713	-1.68148	A down vs B
10338751	174.09	224.647	---		---	0.181538	0.762305	-1.31181	A down vs B
10338752	6.02323	5.34572	---		---	0.916973	1.02997	1.02997	A up vs B
10338753	4.98877	10.5326	---		---	0.755657	0.799936	-1.2501	A down vs B
10338754	27.4451	22.9598	---		---	0.446826	1.25116	1.25116	A up vs B
10338755	5.06479	5.04533	---		---	0.691403	1.18063	1.18063	A up vs B
10338756	24.7181	10.5917	---		---	0.55182	1.59919	1.59919	A up vs B
10340886	59.6067	17.0693	---		---	0.0316461	4.41598	4.41598	A up vs B
10338758	153.157	86.8122	---		---	0.119666	1.76425	1.76425	A up vs B
10338759	217.981	165.048	---		---	0.505315	1.2964	1.2964	A up vs B
10338760	311.169	317.717	---		---	0.963764	1.01216	1.01216	A up vs B
10338761	266.294	291.146	---		---	0.753667	0.919375	-1.0877	A down vs B
10338762	23.3819	22.7351	---		---	0.934897	1.02537	1.02537	A up vs B
10338763	137.601	119.931	---		---	0.430003	1.16085	1.16085	A up vs B
10338764	17.6771	18.0292	---		---	0.916161	1.02911	1.02911	A up vs B
10338765	281.203	224.739	---		---	0.183815	1.24676	1.24676	A up vs B
10338766	123.114	115.813	---		---	0.603536	1.3876	1.3876	A up vs B
10338767	2.92127	2.69949	---		---	0.749533	1.05326	1.05326	A up vs B
10338768	13.2889	25.5551	---		---	0.227492	0.496838	-2.01273	A down vs B
10338769	302.785	261.002	---		---	0.50303	1.71571	1.71571	A up vs B
10338770	16.5557	28.4065	---		---	0.182435	0.519009	-1.92675	A down vs B
10338771	84.0524	23.3033	---		---	0.401811	1.9628	1.9628	A up vs B
10338772	52.0983	95.4615	---		---	0.102513	0.563236	-1.77545	A down vs B
10338773	393.516	259.914	---		---	0.193824	1.49057	1.49057	A up vs B
10338774	15.9745	11.5936	---		---	0.179838	1.35208	1.35208	A up vs B
10338775	13.8369	16.9744	---		---	0.833878	0.919469	-1.08758	A down vs B
10338776	29.6881	28.36	---		---	0.997575	1.00098	1.00098	A up vs B
10338777	3.69345	6.10164	---		---	0.258108	0.65039	-1.53754	A down vs B
10338778	11.3371	25.0293	---		---	0.37102	0.56041	-1.78441	A down vs B
10338779	176.973	185.332	---		---	0.934051	0.974786	-1.02587	A down vs B
10338780	15.9395	13.2979	---		---	0.35705	1.26142	1.26142	A up vs B
10338781	6.36301	5.07631	---		---	0.528112	1.42254	1.42254	A up vs B
10338782	48.1712	78.683	---		---	0.174731	0.573851	-1.74261	A down vs B
10338783	268.518	270.394	---		---	0.865264	0.962048	-1.03945	A down vs B
10338784	11.3709	13.4078	---		---	0.759503	0.910829	-1.0979	A down vs B
10338785	37.7176	56.138	---		---	0.515384	0.710291	-1.40787	A down vs B
10338786	32.668	17.1741	---		---	0.54011	1.43695	1.43695	A up vs B
10342941	119.646	28.1683	---		---	0.00140576	4.38357	4.38357	A up vs B
10338788	25.7719	23.6477	---		---	0.994967	0.995575	-1.00444	A down vs B
10338789	869.169	864.088	---		---	0.964056	1.00547	1.00547	A up vs B
10338790	100.446	87.1074	---		---	0.68548	1.1002	1.1002	A up vs B
10338791	193.748	252.789	---		---	0.220877	0.737059	-1.35674	A down vs B
10338792	116.49	107.708	---		---	0.101075	1.08056	1.08056	A up vs B
10338793	108.101	89.2664	---		---	0.360148	1.21536	1.21536	A up vs B
10338794	75.7476	51.9388	---		---	0.455553	1.66464	1.66464	A up vs B
10338795	18.1925	11.391	---		---	0.475846	1.55728	1.55728	A up vs B
10338796	241.684	300.003	---		---	0.475721	0.790073	-1.26571	A down vs B
10338797	129.593	120.308	---		---	0.699791	1.15559	1.15559	A up vs B
10338798	11.2733	10.8053	---		---	0.756963	1.10052	1.10052	A up vs B
10338799	5.05068	2.55494	---		---	0.250367	1.67744	1.67744	A up vs B
10338800	942.239	847.425	---		---	0.0772976	1.11037	1.11037	A up vs B
10338801	8.29864	7.21151	---		---	0.519787	1.1266	1.1266	A up vs B
10338802	974.776	1073.81	---		---	0.565421	0.911663	-1.0969	A down vs B
10338803	82.5873	46.8262	---		---	0.279324	2.78225	2.78225	A up vs B
10338804	955.014	891.066	---		---	0.638278	1.07114	1.07114	A up vs B
10338805	15.6317	12.6165	---		---	0.483264	1.5877	1.5877	A up vs B
10338806	18.8332	9.13081	---		---	0.200483	1.84617	1.84617	A up vs B
10338807	35.5109	26.5474	---		---	0.21937	1.4085	1.4085	A up vs B
10338808	61.4496	18.508	---		---	0.0531664	3.12819	3.12819	A up vs B
10338809	7.01725	3.19383	---		---	0.140157	1.86365	1.86365	A up vs B
10338810	161.234	142.895	---		---	0.842411	1.07153	1.07153	A up vs B
10338811	212.283	291.051	---		---	0.347568	0.765598	-1.30617	A down vs B
10338812	624.236	697.642	---		---	0.411639	0.868809	-1.151	A down vs B
10338813	8.92623	4.86487	---		---	0.187615	1.6261	1.6261	A up vs B
10338814	263.942	268.881	---		---	0.843617	0.978288	-1.02219	A down vs B
10338815	224.576	271.835	---		---	0.339356	0.824184	-1.21332	A down vs B
10338816	66.0227	54.6207	---		---	0.535589	1.20761	1.20761	A up vs B
10338817	113.882	178.031	---		---	0.170279	0.585923	-1.70671	A down vs B
10338818	77.7275	67.0328	---		---	0.701	1.34364	1.34364	A up vs B
10338819	45.8878	46.9232	---		---	0.852036	1.05759	1.05759	A up vs B
10338820	89.89	54.7734	---		---	0.31945	2.54389	2.54389	A up vs B
10338821	184.787	22.8202	---		---	0.452283	2.56313	2.56313	A up vs B
10338822	34.2658	9.74726	---		---	0.26655	2.45912	2.45912	A up vs B
10338823	213.567	215.194	---		---	0.986398	0.997488	-1.00252	A down vs B
10338824	116.496	110.245	---		---	0.770643	1.28364	1.28364	A up vs B
10343949	82.4776	21.4703	---		---	0.0198429	4.36494	4.36494	A up vs B
10338826	10.8929	23.2362	---		---	0.807832	0.827229	-1.20886	A down vs B
10338827	61.5866	64.7876	---		---	0.809324	0.903016	-1.1074	A down vs B
10338828	16.2266	12.9677	---		---	0.353667	1.25542	1.25542	A up vs B
10338829	46.1192	56.4273	---		---	0.702167	0.822408	-1.21594	A down vs B
10338830	383.215	316.947	---		---	0.333454	1.19451	1.19451	A up vs B
10338831	179.73	161.657	---		---	0.474363	1.09327	1.09327	A up vs B
10338832	1187.88	862.929	---		---	0.308864	1.35747	1.35747	A up vs B
10338833	236.38	129.385	---		---	0.366721	1.99554	1.99554	A up vs B
10338834	22.8694	28.6332	---		---	0.985567	1.01038	1.01038	A up vs B
10338835	155.123	168.561	---		---	0.941735	0.978751	-1.02171	A down vs B
10338836	123.038	205.84	---		---	0.216697	0.654389	-1.52814	A down vs B
10338837	160.024	153.965	---		---	0.854902	1.0509	1.0509	A up vs B
10338838	38.0358	41.411	---		---	0.993306	1.00284	1.00284	A up vs B
10338839	16.6848	28.837	---		---	0.31181	0.637602	-1.56838	A down vs B
10338840	2.79393	4.2729	---		---	0.283949	0.714841	-1.39891	A down vs B
10338841	373.22	343.28	---		---	0.53575	1.08618	1.08618	A up vs B
10338842	309.549	153.295	---		---	0.149856	2.66467	2.66467	A up vs B
10338843	5.44854	6.09643	---		---	0.825533	0.937213	-1.06699	A down vs B
10338844	8.10238	23.2149	---		---	0.526581	0.592225	-1.68855	A down vs B
10338845	64.1157	74.2878	---		---	0.451618	0.87073	-1.14846	A down vs B
10338846	52.3574	89.2057	---		---	0.167972	0.541453	-1.84688	A down vs B
10338847	1069.65	1147.62	---		---	0.581936	0.939677	-1.0642	A down vs B
10338848	35.2542	22.0079	---		---	0.117633	1.56638	1.56638	A up vs B
10338849	18.796	22.38	---		---	0.971558	0.983992	-1.01627	A down vs B
10338850	132.915	21.8315	---		---	0.326887	2.99781	2.99781	A up vs B
10338851	52.8087	61.4505	---		---	0.91725	1.06264	1.06264	A up vs B
10338852	72.3627	143.922	---		---	0.612398	0.682214	-1.46582	A down vs B
10338853	176.35	275.146	---		---	0.335774	0.687072	-1.45545	A down vs B
10340359	45.4476	9.85253	---		---	0.0374902	4.28962	4.28962	A up vs B
10338855	118.939	123.847	---		---	0.755739	1.19526	1.19526	A up vs B
10338856	548.019	752.879	---		---	0.268854	0.737526	-1.35588	A down vs B
10338857	23.683	27.0908	---		---	0.310415	0.50142	-1.99434	A down vs B
10338858	21.9246	61.3496	---		---	0.0832904	0.324169	-3.08481	A down vs B
10338859	95.026	53.0167	---		---	0.225188	2.05697	2.05697	A up vs B
10338860	3.9575	2.54181	---		---	0.256795	1.43861	1.43861	A up vs B
10338861	55.6409	65.6759	---		---	0.536655	0.857742	-1.16585	A down vs B
10338862	23.428	33.2503	---		---	0.657865	0.713746	-1.40106	A down vs B
10338863	62.7023	46.6431	---		---	0.550859	1.41381	1.41381	A up vs B
10338864	20.0766	9.8433	---		---	0.209335	1.87983	1.87983	A up vs B
10338865	1659.87	1537.6	---		---	0.576878	1.06398	1.06398	A up vs B
10338866	58.1445	33.6632	---		---	0.974406	1.03044	1.03044	A up vs B
10338867	213.594	176.237	---		---	0.720102	1.17433	1.17433	A up vs B
10338868	137.132	153.447	---		---	0.802398	1.229	1.229	A up vs B
10338869	25.4467	22.6945	---		---	0.571146	1.12391	1.12391	A up vs B
10338870	269.782	332.355	---		---	0.136491	0.81042	-1.23393	A down vs B
10338871	114.614	125.268	---		---	0.652949	0.930796	-1.07435	A down vs B
10338872	156.135	175.537	---		---	0.91118	0.887061	-1.12732	A down vs B
10338873	4.38734	3.84755	---		---	0.241861	1.13567	1.13567	A up vs B
10338874	37.654	37.7282	---		---	0.89036	0.945687	-1.05743	A down vs B
10338875	294.407	341.856	---		---	0.319362	0.870681	-1.14853	A down vs B
10338876	173.445	160.562	---		---	0.722316	1.07681	1.07681	A up vs B
10338877	12.18	12.1516	---		---	0.853457	1.04106	1.04106	A up vs B
10338878	4.22976	3.80594	---		---	0.651075	1.08033	1.08033	A up vs B
10338879	17.3618	20.4396	---		---	0.601677	0.850727	-1.17547	A down vs B
10341344	105.502	27.1323	---		---	0.00709829	4.25485	4.25485	A up vs B
10338881	55.4756	55.1194	---		---	0.812603	1.09115	1.09115	A up vs B
10338882	106.733	78.0221	---		---	0.885925	1.06657	1.06657	A up vs B
10338883	13.3325	16.3568	---		---	0.477754	0.810568	-1.2337	A down vs B
10338884	34.202	28.7746	---		---	0.810635	1.22819	1.22819	A up vs B
10338885	254.302	281.093	---		---	0.554979	0.898713	-1.1127	A down vs B
10338886	22.7092	22.216	---		---	0.842187	0.892267	-1.12074	A down vs B
10338887	422.56	304.789	---		---	0.149024	1.40302	1.40302	A up vs B
10338888	26.4381	33.166	---		---	0.0969509	0.79001	-1.26581	A down vs B
10338889	30.2717	32.463	---		---	0.924333	0.97173	-1.02909	A down vs B
10338890	146.647	143.063	---		---	0.752706	1.02507	1.02507	A up vs B
10338891	20.5656	9.07963	---		---	0.343215	2.01462	2.01462	A up vs B
10338892	3.37639	3.00848	---		---	0.757053	1.07473	1.07473	A up vs B
10338893	17.8474	25.3476	---		---	0.162429	0.667128	-1.49896	A down vs B
10604587	22.4346	4.12446	NR_029853 // Mir363 // microRNA 363 // X|X // 723852	Mir363	NR_029853	0.0430443	4.16408	4.16408	A up vs B
10342621	115.437	28.6968	---		---	0.0239836	4.11732	4.11732	A up vs B
10338896	43.2353	30.5637	---		---	0.34407	1.54207	1.54207	A up vs B
10338897	14.3547	7.01994	---		---	0.190248	1.75023	1.75023	A up vs B
10341989	49.9731	12.5266	---		---	0.00059237	4.10019	4.10019	A up vs B
10338899	17.0721	13.0388	---		---	0.292855	1.28941	1.28941	A up vs B
10338900	5.13737	13.0523	---		---	0.115182	0.410583	-2.43556	A down vs B
10338901	43.7055	106.448	---		---	0.627455	0.561263	-1.7817	A down vs B
10338902	50.7339	20.3817	---		---	0.367551	1.7722	1.7722	A up vs B
10338903	5.32443	4.91513	---		---	0.899626	1.04007	1.04007	A up vs B
10338904	30.5472	23.6511	---		---	0.489615	1.28078	1.28078	A up vs B
10338905	12.0698	21.0214	---		---	0.955958	0.956617	-1.04535	A down vs B
10338906	443.743	238.767	---		---	0.558145	1.37042	1.37042	A up vs B
10338907	335.015	173.639	---		---	0.182676	1.74632	1.74632	A up vs B
10338908	1869.97	1924.95	---		---	0.776809	0.974798	-1.02585	A down vs B
10338909	18.608	18.847	---		---	0.887833	1.04321	1.04321	A up vs B
10338910	170.907	203.264	---		---	0.579171	0.864726	-1.15644	A down vs B
10338911	68.5384	36.6359	---		---	0.564054	1.50808	1.50808	A up vs B
10338912	10.2217	6.26179	---		---	0.619566	1.37399	1.37399	A up vs B
10338913	32.6715	29.5446	---		---	0.355318	2.02443	2.02443	A up vs B
10338914	37.1888	33.4741	---		---	0.564316	1.2552	1.2552	A up vs B
10338915	8.92312	8.78255	---		---	0.950423	1.01339	1.01339	A up vs B
10338916	6.71694	4.24274	---		---	0.382554	1.63692	1.63692	A up vs B
10338917	15.8317	10.6416	---		---	0.426691	1.68839	1.68839	A up vs B
10338918	109.588	139.032	---		---	0.484081	0.759817	-1.31611	A down vs B
10338919	72.1817	54.8254	---		---	0.253762	1.40979	1.40979	A up vs B
10338920	711.002	993.655	---		---	0.0584501	0.710412	-1.40763	A down vs B
10338921	43.5758	46.4736	---		---	0.91802	1.05785	1.05785	A up vs B
10338922	213.258	167.005	---		---	0.102281	1.28112	1.28112	A up vs B
10338745	89.2673	24.3598	---		---	0.0436115	4.07911	4.07911	A up vs B
10338924	18.9464	23.264	---		---	0.599266	0.812424	-1.23088	A down vs B
10343260	25.1536	4.55499	---		---	0.0368319	4.04305	4.04305	A up vs B
10340425	75.1157	16.2253	---		---	0.0127054	4.01489	4.01489	A up vs B
10338927	47.208	45.5493	---		---	0.810617	1.03933	1.03933	A up vs B
10338928	70.7546	76.2456	---		---	0.668727	0.691624	-1.44587	A down vs B
10341897	171.136	44.3237	---		---	0.0415401	3.99206	3.99206	A up vs B
10341542	35.3818	9.51155	---		---	0.0337332	3.99179	3.99179	A up vs B
10338931	15.3708	12.2066	---		---	0.944517	1.0453	1.0453	A up vs B
10338932	15.6951	10.8983	---		---	0.346864	1.38058	1.38058	A up vs B
10338933	419.771	266.643	---		---	0.27285	1.50668	1.50668	A up vs B
10338934	232.472	239.081	---		---	0.795802	0.960623	-1.04099	A down vs B
10338935	7.78626	5.9313	---		---	0.313856	1.47192	1.47192	A up vs B
10338936	29.0843	19.1288	---		---	0.348792	1.67915	1.67915	A up vs B
10338937	3.49013	4.72578	---		---	0.691023	0.841391	-1.18851	A down vs B
10338938	236.727	233.026	---		---	0.950998	1.01837	1.01837	A up vs B
10338939	39.8711	58.8391	---		---	0.930361	0.904948	-1.10504	A down vs B
10338940	21.6726	21.7414	---		---	0.811013	1.08112	1.08112	A up vs B
10338941	28.5545	20.3322	---		---	0.685698	1.27139	1.27139	A up vs B
10338942	13.4784	23.899	---		---	0.242219	0.546353	-1.83032	A down vs B
10338943	11.2624	10.2048	---		---	0.592162	1.12211	1.12211	A up vs B
10338944	7.02547	2.94103	---		---	0.0936519	2.03415	2.03415	A up vs B
10338945	56.8856	52.0885	---		---	0.649456	1.3105	1.3105	A up vs B
10338946	22.8232	27.5259	---		---	0.615691	0.867214	-1.15312	A down vs B
10338947	269.804	340.203	---		---	0.264641	0.802523	-1.24607	A down vs B
10338948	3.59613	4.5812	---		---	0.713732	0.878225	-1.13866	A down vs B
10338949	32.4359	57.2531	---		---	0.717162	0.79257	-1.26172	A down vs B
10338950	35.2379	16.3488	---		---	0.140849	2.40501	2.40501	A up vs B
10338951	69.8734	63.5957	---		---	0.53906	1.36311	1.36311	A up vs B
10338952	32.0617	18.1953	---		---	0.259176	2.12501	2.12501	A up vs B
10338953	5.89995	4.75677	---		---	0.348668	1.22806	1.22806	A up vs B
10338954	1326.6	1162.99	---		---	0.375523	1.16476	1.16476	A up vs B
10338955	496.608	388.993	---		---	0.0542655	1.28156	1.28156	A up vs B
10338956	4.19418	3.84334	---		---	0.474194	1.09197	1.09197	A up vs B
10338957	136.357	84.7246	---		---	0.27982	2.32799	2.32799	A up vs B
10338958	22.1528	14.2198	---		---	0.153956	1.53776	1.53776	A up vs B
10338959	117.981	90.1473	---		---	0.612088	1.22717	1.22717	A up vs B
10343322	16.8327	4.08444	---		---	0.0112438	3.91155	3.91155	A up vs B
10338961	69.761	55.6896	---		---	0.922916	0.904155	-1.10601	A down vs B
10338962	6.30601	5.85084	---		---	0.63943	1.17414	1.17414	A up vs B
10338963	271.604	142.593	---		---	0.268113	1.71407	1.71407	A up vs B
10338964	69.3561	41.7111	---		---	0.557575	1.49638	1.49638	A up vs B
10338965	172.843	148.545	---		---	0.557307	1.14772	1.14772	A up vs B
10338966	295.232	204.014	---		---	0.601623	1.49778	1.49778	A up vs B
10338967	23.9751	13.6052	---		---	0.245245	1.61068	1.61068	A up vs B
10338968	8.02425	5.81548	---		---	0.424133	1.32633	1.32633	A up vs B
10338969	10.1594	16.1814	---		---	0.24748	0.678553	-1.47373	A down vs B
10338970	32.7355	35.2654	---		---	0.739954	0.810568	-1.2337	A down vs B
10338971	53.5328	37.1827	---		---	0.331693	1.48923	1.48923	A up vs B
10338972	347.736	302.245	---		---	0.201111	1.16038	1.16038	A up vs B
10338973	37.5204	29.2518	---		---	0.450729	1.40003	1.40003	A up vs B
10338974	197.151	177.636	---		---	0.244204	1.11436	1.11436	A up vs B
10338975	15.4803	12.1945	---		---	0.244044	1.25932	1.25932	A up vs B
10338976	40.0023	57.0102	---		---	0.353236	0.607699	-1.64555	A down vs B
10338977	94.8414	94.5626	---		---	0.891292	1.03661	1.03661	A up vs B
10338978	146.282	105.289	---		---	0.491866	1.27726	1.27726	A up vs B
10338979	188.513	178.847	---		---	0.709187	1.08305	1.08305	A up vs B
10338980	53.8685	54.9004	---		---	0.646204	0.817005	-1.22398	A down vs B
10338981	29.7386	27.4532	---		---	0.582017	1.294	1.294	A up vs B
10338982	64.6593	40.3097	---		---	0.327392	1.50306	1.50306	A up vs B
10338983	67.4439	49.1087	---		---	0.692722	1.17823	1.17823	A up vs B
10338984	65.5473	61.229	---		---	0.996604	1.00129	1.00129	A up vs B
10338985	645.621	573.353	---		---	0.370407	1.13032	1.13032	A up vs B
10338986	3.67954	2.48652	---		---	0.208986	1.3879	1.3879	A up vs B
10338987	231.218	330.492	---		---	0.26471	0.666846	-1.4996	A down vs B
10338988	159.247	150.553	---		---	0.719063	1.13334	1.13334	A up vs B
10344319	122.555	33.7334	---		---	0.00999315	3.87343	3.87343	A up vs B
10338990	6.85954	6.90329	---		---	0.906677	0.966599	-1.03456	A down vs B
10338991	17.5209	15.6401	---		---	0.534695	1.15733	1.15733	A up vs B
10338992	74.4973	76.8881	---		---	0.987739	0.997253	-1.00275	A down vs B
10338993	927.755	855.577	---		---	0.486761	1.08547	1.08547	A up vs B
10338994	86.0926	39.1697	---		---	0.069174	2.26282	2.26282	A up vs B
10338995	16.4865	14.5344	---		---	0.933118	0.949708	-1.05295	A down vs B
10338996	96.0225	70.7011	---		---	0.540442	1.36223	1.36223	A up vs B
10338997	57.0264	69.7934	---		---	0.958266	0.971766	-1.02905	A down vs B
10338998	185.103	141.076	---		---	0.386718	1.27486	1.27486	A up vs B
10338999	81.4164	44.349	---		---	0.0939233	1.845	1.845	A up vs B
10339000	35.4355	32.9675	---		---	0.829549	0.853173	-1.1721	A down vs B
10339001	68.7718	29.5669	---		---	0.109237	2.06241	2.06241	A up vs B
10339002	11.2728	16.7815	---		---	0.346222	0.653604	-1.52998	A down vs B
10343438	45.4342	11.755	---		---	0.00735517	3.8586	3.8586	A up vs B
10339004	113.719	57.1409	---		---	0.501329	1.68837	1.68837	A up vs B
10339005	22.331	11.8412	---		---	0.375673	1.52385	1.52385	A up vs B
10339006	7.17809	10.558	---		---	0.5903	0.710914	-1.40664	A down vs B
10339007	34.1974	23.0776	---		---	0.80685	1.19935	1.19935	A up vs B
10339008	9.6315	13.4065	---		---	0.16257	0.722319	-1.38443	A down vs B
10339009	53.4285	45.8317	---		---	0.551151	1.42961	1.42961	A up vs B
10339010	22.8803	13.31	---		---	0.544504	1.60625	1.60625	A up vs B
10339011	3.29152	5.86669	---		---	0.129105	0.597017	-1.67499	A down vs B
10339012	40.3991	28.3188	---		---	0.62614	1.45813	1.45813	A up vs B
10339013	227.843	173.748	---		---	0.376765	1.452	1.452	A up vs B
10339014	32.8008	60.1407	---		---	0.364548	0.61573	-1.62409	A down vs B
10339015	4.01167	11.2614	---		---	0.574727	0.647793	-1.5437	A down vs B
10339016	3.8574	2.85138	---		---	0.113779	1.3827	1.3827	A up vs B
10339017	48.9317	146.029	---		---	0.310338	0.409359	-2.44284	A down vs B
10339373	25.6087	7.64163	---		---	0.0233794	3.83225	3.83225	A up vs B
10339019	7.68964	5.96388	---		---	0.769261	1.11219	1.11219	A up vs B
10339020	3.11448	2.96858	---		---	0.308528	1.05103	1.05103	A up vs B
10339021	22.6257	15.0113	---		---	0.290633	1.448	1.448	A up vs B
10339022	30.06	44.9209	---		---	0.49896	0.539928	-1.8521	A down vs B
10339023	328.923	251.836	---		---	0.245349	1.31579	1.31579	A up vs B
10339024	9.9797	5.99565	---		---	0.638044	1.2559	1.2559	A up vs B
10339025	154.867	65.9803	---		---	0.250956	3.08295	3.08295	A up vs B
10339026	29.4584	33.2631	---		---	0.661715	1.48274	1.48274	A up vs B
10339027	336.976	396.687	---		---	0.503432	0.850612	-1.17562	A down vs B
10339028	37.8839	27.6142	---		---	0.247996	1.33747	1.33747	A up vs B
10339029	18.4474	21.0495	---		---	0.69181	0.914535	-1.09345	A down vs B
10339030	267.453	261.196	---		---	0.898361	1.04022	1.04022	A up vs B
10339031	31.9561	21.7445	---		---	0.144465	1.45845	1.45845	A up vs B
10339032	41.3049	22.7472	---		---	0.309202	2.49418	2.49418	A up vs B
10339033	59.6143	45.1079	---		---	0.338464	1.53274	1.53274	A up vs B
10339034	9.31636	9.95363	---		---	0.848888	0.882505	-1.13314	A down vs B
10339035	49.6919	29.9751	---		---	0.272595	2.10966	2.10966	A up vs B
10339036	560.742	409.701	---		---	0.381972	1.45114	1.45114	A up vs B
10339037	386.262	339.027	---		---	0.485815	1.14674	1.14674	A up vs B
10339038	22.5956	24.5798	---		---	0.949012	1.0268	1.0268	A up vs B
10339039	112.044	110.052	---		---	0.80178	1.02822	1.02822	A up vs B
10339040	18.8008	35.3409	---		---	0.336668	0.486386	-2.05598	A down vs B
10339041	70.2621	70.8861	---		---	0.898651	0.979431	-1.021	A down vs B
10339042	989.049	1312.44	---		---	0.176941	0.744186	-1.34375	A down vs B
10339043	27.11	28.5738	---		---	0.85868	1.10947	1.10947	A up vs B
10339044	7.41811	10.0167	---		---	0.434247	0.747218	-1.3383	A down vs B
10339045	69.8641	25.0088	---		---	0.146314	2.27477	2.27477	A up vs B
10339046	74.4344	38.2355	---		---	0.495689	1.42463	1.42463	A up vs B
10339047	9.06703	4.32412	---		---	0.177085	1.82723	1.82723	A up vs B
10339048	49.7798	68.0155	---		---	0.315937	0.74836	-1.33626	A down vs B
10339049	14.9407	10.6383	---		---	0.110891	1.39301	1.39301	A up vs B
10339050	22.8446	13.4474	---		---	0.308635	1.54077	1.54077	A up vs B
10339051	14.2284	23.6261	---		---	0.278277	0.576454	-1.73474	A down vs B
10339052	1355	1111.36	---		---	0.0841353	1.21838	1.21838	A up vs B
10339053	89.0344	121.894	---		---	0.335214	0.684102	-1.46177	A down vs B
10339054	4.65787	5.80854	---		---	0.612707	0.838601	-1.19246	A down vs B
10339055	182.75	183.911	---		---	0.95742	1.01276	1.01276	A up vs B
10339056	33.8824	4.90484	---		---	0.0513746	5.13318	5.13318	A up vs B
10339057	459.139	523.289	---		---	0.328124	0.858655	-1.16461	A down vs B
10339058	4.94731	3.44593	---		---	0.124641	1.40789	1.40789	A up vs B
10339059	19.7028	30.5493	---		---	0.853035	1.25147	1.25147	A up vs B
10339060	9.46259	10.8832	---		---	0.944326	0.967289	-1.03382	A down vs B
10339061	63.9845	41.0515	---		---	0.718123	1.31305	1.31305	A up vs B
10339062	654.713	562.206	---		---	0.429467	1.16121	1.16121	A up vs B
10339063	7.87447	10.4565	---		---	0.58136	0.826783	-1.20951	A down vs B
10339064	392.514	429.265	---		---	0.58002	0.920623	-1.08622	A down vs B
10339065	796.236	857.114	---		---	0.487812	0.924995	-1.08109	A down vs B
10339066	24.1325	20.0108	---		---	0.368589	1.74137	1.74137	A up vs B
10339067	48.3753	55.3656	---		---	0.466991	0.862447	-1.15949	A down vs B
10339068	4076.77	3817.71	---		---	0.197305	1.06694	1.06694	A up vs B
10339069	47.0528	47.9334	---		---	0.770998	0.928369	-1.07716	A down vs B
10339070	168.889	159.04	---		---	0.569337	1.07569	1.07569	A up vs B
10339071	241.103	239.087	---		---	0.89113	1.02048	1.02048	A up vs B
10339072	13.7301	12.0149	---		---	0.577308	1.11247	1.11247	A up vs B
10339073	227.54	155.909	---		---	0.0813255	1.4371	1.4371	A up vs B
10339074	14.128	4.99914	---		---	0.24417	2.09995	2.09995	A up vs B
10339075	48.1124	61.1087	---		---	0.552971	0.766866	-1.30401	A down vs B
10338720	323.551	86.6969	---		---	0.00258932	3.81278	3.81278	A up vs B
10339077	446.759	494.113	---		---	0.509722	0.868248	-1.15174	A down vs B
10339078	27.595	25.1068	---		---	0.679678	1.10998	1.10998	A up vs B
10339079	20.6514	20.4929	---		---	0.975943	0.988119	-1.01202	A down vs B
10339080	3619.07	3505.17	---		---	0.723532	1.02831	1.02831	A up vs B
10339081	5.69355	4.57232	---		---	0.492948	1.19815	1.19815	A up vs B
10339082	24.8852	11.72	---		---	0.0524615	2.41344	2.41344	A up vs B
10339083	34.4202	9.16814	---		---	0.0837495	2.97205	2.97205	A up vs B
10339084	98.3276	127.269	---		---	0.202992	0.727015	-1.37549	A down vs B
10339085	21.6614	16.2481	---		---	0.876721	0.853015	-1.17231	A down vs B
10339086	27.8077	33.4823	---		---	0.855119	0.921857	-1.08477	A down vs B
10339087	14.7453	16.0831	---		---	0.940903	0.974822	-1.02583	A down vs B
10339088	3.35465	2.51145	---		---	0.393988	1.25579	1.25579	A up vs B
10339089	7.10403	5.06703	---		---	0.286134	1.57886	1.57886	A up vs B
10339090	24.2688	35.5363	---		---	0.578536	0.784974	-1.27393	A down vs B
10339091	37.222	18.2672	---		---	0.0991323	2.4982	2.4982	A up vs B
10339092	27.5766	13.7194	---		---	0.935286	0.927334	-1.07836	A down vs B
10339093	423.872	437.885	---		---	0.938683	0.988185	-1.01196	A down vs B
10339094	113.148	76.9239	---		---	0.0923077	1.54033	1.54033	A up vs B
10339095	12.7202	10.406	---		---	0.715708	1.33796	1.33796	A up vs B
10339096	912.891	664.587	---		---	0.21237	1.36402	1.36402	A up vs B
10339097	1063.96	1208.21	---		---	0.498331	0.869031	-1.15071	A down vs B
10339098	610.827	450.788	---		---	0.294782	1.46543	1.46543	A up vs B
10339099	111.31	61.8388	---		---	0.0795045	1.95652	1.95652	A up vs B
10339100	49.8155	65.2285	---		---	0.258338	0.764659	-1.30777	A down vs B
10344570	105.041	25.6652	---		---	0.0231454	3.76965	3.76965	A up vs B
10339102	8.93356	9.83484	---		---	0.948696	1.02783	1.02783	A up vs B
10339103	421.179	462.834	---		---	0.448933	0.91986	-1.08712	A down vs B
10339104	277.099	216.297	---		---	0.258976	1.33257	1.33257	A up vs B
10340900	67.0389	18.4203	---		---	0.0412834	3.71827	3.71827	A up vs B
10339106	550.715	608.034	---		---	0.202704	0.902268	-1.10832	A down vs B
10339107	47.6696	47.6008	---		---	0.923902	0.979241	-1.0212	A down vs B
10339108	210.18	105.368	---		---	0.135769	2.04884	2.04884	A up vs B
10339109	41.6086	37.0531	---		---	0.321539	2.78551	2.78551	A up vs B
10339110	35.1861	41.4897	---		---	0.807498	0.922582	-1.08391	A down vs B
10339111	5.0563	5.19383	---		---	0.821592	0.954543	-1.04762	A down vs B
10340805	17.4592	4.1456	---		---	0.0483035	3.6931	3.6931	A up vs B
10339113	28.8663	41.0947	---		---	0.624368	0.703144	-1.42218	A down vs B
10339114	47.6589	29.3792	---		---	0.236019	1.5065	1.5065	A up vs B
10339115	17.0587	3.65061	---		---	0.104755	3.04847	3.04847	A up vs B
10339116	19.5218	18.7526	---		---	0.980598	1.02049	1.02049	A up vs B
10339117	190.219	156.465	---		---	0.653946	1.16092	1.16092	A up vs B
10339118	25.1311	23.6272	---		---	0.995313	0.997929	-1.00208	A down vs B
10339119	60.5254	63.5956	---		---	0.855748	1.0957	1.0957	A up vs B
10339120	23.0976	19.9997	---		---	0.954823	1.03038	1.03038	A up vs B
10339121	14.275	10.4578	---		---	0.410856	1.28153	1.28153	A up vs B
10339122	4.53514	3.25023	---		---	0.281174	1.32969	1.32969	A up vs B
10339123	14.4006	17.5622	---		---	0.586242	0.83296	-1.20054	A down vs B
10339124	30.2924	25.0347	---		---	0.508264	1.24946	1.24946	A up vs B
10339125	44.951	30.9617	---		---	0.114466	1.4642	1.4642	A up vs B
10339126	21.7278	12.3615	---		---	0.601977	1.34538	1.34538	A up vs B
10339127	87.5066	107.174	---		---	0.463598	0.795495	-1.25708	A down vs B
10339128	12.4196	21.7832	---		---	0.60168	0.759387	-1.31685	A down vs B
10339129	56.5868	52.576	---		---	0.497252	1.08224	1.08224	A up vs B
10339130	36.1867	19.8673	---		---	0.279488	1.5744	1.5744	A up vs B
10339131	63.2801	51.6255	---		---	0.936084	1.03441	1.03441	A up vs B
10339132	246.584	117.228	---		---	0.317116	1.69388	1.69388	A up vs B
10344421	119.95	30.6939	---		---	0.0469617	3.68909	3.68909	A up vs B
10429580	62.1399	16.464	ENSMUST00000100541 // I830127L07Rik // RIKEN cDNA I830127L07 gene // 15 D3|15 // 546643	I830127L07Rik	ENSMUST00000100541	0.00247234	3.67291	3.67291	A up vs B
10339135	45.6273	48.928	---		---	0.749923	0.713801	-1.40095	A down vs B
10339136	11.2463	21.0186	---		---	0.334643	0.600077	-1.66645	A down vs B
10339137	8.48882	10.4129	---		---	0.250781	0.812345	-1.231	A down vs B
10339138	68.3413	52.0745	---		---	0.674082	1.15272	1.15272	A up vs B
10339139	635.048	692.982	---		---	0.612646	0.922458	-1.08406	A down vs B
10339140	305.98	296.042	---		---	0.835902	1.02865	1.02865	A up vs B
10339141	37.201	43.4924	---		---	0.6934	0.89372	-1.11892	A down vs B
10339142	12.4445	4.60352	---		---	0.12596	2.3879	2.3879	A up vs B
10339143	14.0154	25.2642	---		---	0.543575	2.00229	2.00229	A up vs B
10339144	9.01456	9.07422	---		---	0.871443	0.935571	-1.06887	A down vs B
10339145	118.875	46.5713	---		---	0.167482	2.35811	2.35811	A up vs B
10339146	9.79715	14.3825	---		---	0.185331	0.698193	-1.43227	A down vs B
10339147	658.879	952.739	---		---	0.0521089	0.701756	-1.425	A down vs B
10339148	131.506	122.528	---		---	0.877577	1.03508	1.03508	A up vs B
10339149	16.774	12.7375	---		---	0.244723	1.38183	1.38183	A up vs B
10339150	108.169	71.2513	---		---	0.470236	1.38352	1.38352	A up vs B
10339151	128.855	152.388	---		---	0.412935	0.864765	-1.15638	A down vs B
10339152	24.1681	14.0087	---		---	0.212487	2.0755	2.0755	A up vs B
10339153	441.725	430.434	---		---	0.767451	1.03966	1.03966	A up vs B
10339154	41.0843	18.1841	---		---	0.0908385	2.79353	2.79353	A up vs B
10339155	24.1652	34.7441	---		---	0.404085	0.758949	-1.31761	A down vs B
10339156	345.191	290.722	---		---	0.721316	1.12304	1.12304	A up vs B
10339157	152.868	88.0338	---		---	0.86298	1.1493	1.1493	A up vs B
10339158	179.338	97.5838	---		---	0.495426	1.57216	1.57216	A up vs B
10339159	17.0886	10.6601	---		---	0.391644	1.50348	1.50348	A up vs B
10339160	233.847	218.168	---		---	0.770444	1.04273	1.04273	A up vs B
10339161	960.028	842.16	---		---	0.297223	1.13888	1.13888	A up vs B
10339162	58.8389	99.6476	---		---	0.200182	0.58757	-1.70192	A down vs B
10339163	24.6657	14.8961	---		---	0.329098	2.21044	2.21044	A up vs B
10339164	31.6357	29.3498	---		---	0.88438	1.08535	1.08535	A up vs B
10339165	1735.96	1707.66	---		---	0.872826	1.0432	1.0432	A up vs B
10344020	123.225	27.4637	---		---	0.0272488	3.63938	3.63938	A up vs B
10339167	43.2939	25.312	---		---	0.712594	1.57576	1.57576	A up vs B
10339168	58.0503	92.8501	---		---	0.283936	0.555329	-1.80073	A down vs B
10339169	66.0159	62.5998	---		---	0.75854	1.15662	1.15662	A up vs B
10339170	9.29508	9.91113	---		---	0.858571	0.900488	-1.11051	A down vs B
10339171	29.445	30.9609	---		---	0.769228	1.28487	1.28487	A up vs B
10339172	56.156	23.9776	---		---	0.310661	2.38505	2.38505	A up vs B
10339173	28.1446	20.1368	---		---	0.522592	1.2857	1.2857	A up vs B
10339174	131.01	115.81	---		---	0.546919	1.10537	1.10537	A up vs B
10339175	73.115	95.132	---		---	0.971109	0.981472	-1.01888	A down vs B
10339176	103.251	86.0353	---		---	0.434857	1.30833	1.30833	A up vs B
10339177	1795.68	1960.28	---		---	0.377212	0.905766	-1.10404	A down vs B
10339178	15.9577	7.85446	---		---	0.377848	1.59749	1.59749	A up vs B
10339179	36.3502	26.8322	---		---	0.373611	1.39104	1.39104	A up vs B
10339791	43.4534	14.003	---		---	0.0331448	3.60797	3.60797	A up vs B
10339181	21.432	5.62556	---		---	0.147682	2.78483	2.78483	A up vs B
10339182	2.21317	3.29301	---		---	0.111076	0.69314	-1.44271	A down vs B
10339183	8.20412	8.43189	---		---	0.878757	0.92929	-1.07609	A down vs B
10424683	49.1733	12.5637	ENSMUST00000023246 // Ly6g // lymphocyte antigen 6 complex, locus G // 15 D3|15 // 5466	Ly6g	ENSMUST00000023246	0.00503657	3.58992	3.58992	A up vs B
10339185	604.248	835.228	---		---	0.0751375	0.734729	-1.36105	A down vs B
10339186	813.417	509.016	---		---	0.138437	1.65278	1.65278	A up vs B
10339187	19.2823	17.5583	---		---	0.665273	1.38918	1.38918	A up vs B
10339188	13.0003	16.1956	---		---	0.513032	0.820083	-1.21939	A down vs B
10339189	16.1942	14.757	---		---	0.563462	1.13354	1.13354	A up vs B
10339190	84.6598	40.4494	---		---	0.255559	1.73455	1.73455	A up vs B
10339191	235.315	113.356	---		---	0.245271	1.79353	1.79353	A up vs B
10339192	164.142	165.586	---		---	0.964069	0.98733	-1.01283	A down vs B
10339193	86.0334	65.6647	---		---	0.432629	1.31199	1.31199	A up vs B
10339194	24.7519	5.13856	---		---	0.247024	2.58871	2.58871	A up vs B
10339195	79.7436	34.6871	---		---	0.0951763	2.19046	2.19046	A up vs B
10339196	8.27733	12.5943	---		---	0.584423	0.691659	-1.4458	A down vs B
10339197	97.5153	105.481	---		---	0.894027	1.06469	1.06469	A up vs B
10339198	971.725	1213.32	---		---	0.143076	0.801231	-1.24808	A down vs B
10339199	8.45498	3.26705	---		---	0.175045	2.24076	2.24076	A up vs B
10339200	20.4396	11.9721	---		---	0.421604	1.69646	1.69646	A up vs B
10339201	6.55571	4.20204	---		---	0.647773	1.24464	1.24464	A up vs B
10339202	94.82	11.9588	---		---	0.567988	1.99539	1.99539	A up vs B
10339203	48.0666	42.1407	---		---	0.500081	1.13545	1.13545	A up vs B
10339204	17.0028	15.8304	---		---	0.593927	1.10905	1.10905	A up vs B
10339205	205.602	167.886	---		---	0.170532	1.24411	1.24411	A up vs B
10339206	74.5597	53.5051	---		---	0.554506	1.24796	1.24796	A up vs B
10339207	162.202	165.642	---		---	0.983307	1.00523	1.00523	A up vs B
10339208	15.7302	5.02369	---		---	0.32573	1.9203	1.9203	A up vs B
10343860	113.493	42.1044	---		---	0.0468146	3.56339	3.56339	A up vs B
10339210	152.166	113.218	---		---	0.643157	1.22117	1.22117	A up vs B
10339211	180.595	85.3985	---		---	0.549928	1.52178	1.52178	A up vs B
10339212	166.475	241.066	---		---	0.31032	0.624222	-1.60199	A down vs B
10339213	94.9466	122.101	---		---	0.827279	0.912429	-1.09598	A down vs B
10339214	83.5798	79.182	---		---	0.780921	1.07023	1.07023	A up vs B
10339215	145.763	110.483	---		---	0.152297	1.33546	1.33546	A up vs B
10339216	177.202	152.51	---		---	0.402848	1.17246	1.17246	A up vs B
10339217	46.9552	48.1992	---		---	0.923065	1.02665	1.02665	A up vs B
10339218	23.1045	35.2636	---		---	0.750303	1.29448	1.29448	A up vs B
10339219	7.0017	7.02328	---		---	0.845261	1.12248	1.12248	A up vs B
10339220	3.80917	3.39274	---		---	0.432374	1.15464	1.15464	A up vs B
10340641	24.0636	7.42673	---		---	0.00831934	3.51181	3.51181	A up vs B
10339222	4.70262	3.62868	---		---	0.317394	1.25092	1.25092	A up vs B
10339223	83.2518	74.4092	---		---	0.352204	1.10766	1.10766	A up vs B
10339224	214.396	186.81	---		---	0.174094	1.15327	1.15327	A up vs B
10339225	380.522	392.788	---		---	0.702184	0.958135	-1.04369	A down vs B
10339226	10.9302	4.5809	---		---	0.280172	1.97562	1.97562	A up vs B
10339227	75.0996	50.7301	---		---	0.279427	1.6396	1.6396	A up vs B
10339228	10.3146	14.4278	---		---	0.471485	0.670196	-1.4921	A down vs B
10339229	71.8002	65.0654	---		---	0.664341	1.18961	1.18961	A up vs B
10344136	12.8838	3.02228	---		---	0.0406235	3.36998	3.36998	A up vs B
10339231	207.723	128.612	---		---	0.280736	1.64681	1.64681	A up vs B
10339232	26.4558	19.3398	---		---	0.627034	1.28929	1.28929	A up vs B
10339233	83.2897	74.0189	---		---	0.437575	1.13949	1.13949	A up vs B
10339234	26.4739	23.1228	---		---	0.55987	1.24604	1.24604	A up vs B
10339235	29.6082	22.0085	---		---	0.729054	1.2935	1.2935	A up vs B
10339236	167.284	186.949	---		---	0.851603	0.950736	-1.05182	A down vs B
10339237	151.801	126.2	---		---	0.255467	1.18857	1.18857	A up vs B
10339238	88.1564	29.5482	---		---	0.330725	2.36962	2.36962	A up vs B
10339239	187.917	215.38	---		---	0.42114	0.867317	-1.15298	A down vs B
10339240	66.6198	83.162	---		---	0.266254	0.806513	-1.23991	A down vs B
10339241	106.709	204.981	---		---	0.057461	0.543785	-1.83896	A down vs B
10339242	38.7429	71.7764	---		---	0.490831	0.659764	-1.51569	A down vs B
10339243	45.8335	49.8034	---		---	0.720042	0.793124	-1.26084	A down vs B
10339244	582.93	443.474	---		---	0.19494	1.32356	1.32356	A up vs B
10339245	332.303	351.789	---		---	0.744555	0.938266	-1.0658	A down vs B
10339246	7.89231	9.62044	---		---	0.692768	0.877819	-1.13919	A down vs B
10339247	107.013	149.015	---		---	0.148669	0.733192	-1.3639	A down vs B
10339248	354.864	428	---		---	0.105087	0.825263	-1.21174	A down vs B
10339249	178.521	214.557	---		---	0.443896	0.727278	-1.37499	A down vs B
10339250	11.3768	11.4312	---		---	0.978032	0.995178	-1.00485	A down vs B
10339251	288.725	342.913	---		---	0.501775	0.834996	-1.19761	A down vs B
10339252	4.53965	5.04445	---		---	0.74272	0.887862	-1.1263	A down vs B
10339253	15.7005	13.8359	---		---	0.700095	1.14715	1.14715	A up vs B
10339254	11.4725	7.97588	---		---	0.162199	1.41956	1.41956	A up vs B
10339255	156.26	163.275	---		---	0.946627	0.974178	-1.02651	A down vs B
10339256	41.5585	28.6557	---		---	0.553381	1.29156	1.29156	A up vs B
10339257	28.761	26.956	---		---	0.992398	1.0034	1.0034	A up vs B
10339258	3.43096	2.65955	---		---	0.128392	1.29441	1.29441	A up vs B
10339259	189.654	188.962	---		---	0.852176	0.940019	-1.06381	A down vs B
10339260	55.0863	46.7411	---		---	0.822634	1.13256	1.13256	A up vs B
10339261	5.30469	6.61469	---		---	0.914733	0.946726	-1.05627	A down vs B
10339262	138.378	119.668	---		---	0.466445	1.3424	1.3424	A up vs B
10339263	5.03542	42.0013	---		---	0.183539	0.248878	-4.01802	A down vs B
10339264	24.4824	12.9743	---		---	0.431104	1.56408	1.56408	A up vs B
10339265	1.88663	2.44775	---		---	0.222122	0.782561	-1.27786	A down vs B
10339266	305.292	248.025	---		---	0.426028	1.28096	1.28096	A up vs B
10339267	185.666	214.793	---		---	0.856051	0.943022	-1.06042	A down vs B
10339268	91.7043	28.5812	---		---	0.943865	1.10967	1.10967	A up vs B
10339269	138.446	42.8549	---		---	0.122074	4.02438	4.02438	A up vs B
10339270	8.56049	5.42495	---		---	0.831149	1.13352	1.13352	A up vs B
10339271	369.903	460.197	---		---	0.27683	0.794647	-1.25842	A down vs B
10339272	14.5265	22.4654	---		---	0.662168	0.7995	-1.25078	A down vs B
10339273	28.5738	8.2931	---		---	0.18921	2.25972	2.25972	A up vs B
10341212	25.481	7.11236	---		---	0.0443592	3.36558	3.36558	A up vs B
10339275	380.103	437.341	---		---	0.446212	0.859636	-1.16328	A down vs B
10339276	86.3712	26.8478	---		---	0.380927	2.19373	2.19373	A up vs B
10339277	3.16387	2.50345	---		---	0.189486	1.2559	1.2559	A up vs B
10339278	37.313	18.5659	---		---	0.270102	2.03968	2.03968	A up vs B
10339279	17.6826	21.9911	---		---	0.807514	0.888705	-1.12523	A down vs B
10339280	8.72742	14.908	---		---	0.168476	0.624841	-1.60041	A down vs B
10339281	30.7059	41.2065	---		---	0.761519	0.787932	-1.26915	A down vs B
10339282	10.5287	11.6603	---		---	0.962623	1.0228	1.0228	A up vs B
10339283	1581.14	1333.84	---		---	0.526655	1.17328	1.17328	A up vs B
10339284	7.97234	4.93615	---		---	0.529752	1.35167	1.35167	A up vs B
10339285	171.871	149.374	---		---	0.300124	1.16772	1.16772	A up vs B
10339286	73.8171	93.0139	---		---	0.0905115	0.802398	-1.24626	A down vs B
10339287	36.9483	42.5421	---		---	0.69069	1.43109	1.43109	A up vs B
10339288	94.9564	143.564	---		---	0.762981	0.791898	-1.26279	A down vs B
10339289	6.41118	6.67494	---		---	0.654229	0.954948	-1.04718	A down vs B
10339290	245.473	195.871	---		---	0.616127	1.15029	1.15029	A up vs B
10339291	443.61	360.8	---		---	0.805209	1.17105	1.17105	A up vs B
10339292	21.9778	51.876	---		---	0.474725	0.637543	-1.56852	A down vs B
10339293	61.0162	43.1021	---		---	0.633184	1.26866	1.26866	A up vs B
10339294	24.4416	12.0731	---		---	0.824363	1.15771	1.15771	A up vs B
10339295	2.67484	2.93725	---		---	0.682188	0.917318	-1.09014	A down vs B
10339296	445.922	482.622	---		---	0.751887	0.947162	-1.05579	A down vs B
10339297	559.803	510.962	---		---	0.67153	1.07546	1.07546	A up vs B
10339298	3.66864	3.77882	---		---	0.767941	0.928415	-1.0771	A down vs B
10339299	155.559	60.0845	---		---	0.627931	1.45855	1.45855	A up vs B
10339300	111.1	98.1638	---		---	0.258409	1.126	1.126	A up vs B
10339301	312.458	228.599	---		---	0.263251	1.48007	1.48007	A up vs B
10339302	1099.01	1143.44	---		---	0.791138	0.970269	-1.03064	A down vs B
10339303	13.1241	19.4744	---		---	0.897127	0.906044	-1.1037	A down vs B
10339304	36.0944	56.3903	---		---	0.604147	0.791227	-1.26386	A down vs B
10339305	67.9064	80.5463	---		---	0.791677	0.890424	-1.12306	A down vs B
10339306	68.4067	57.61	---		---	0.916837	1.03867	1.03867	A up vs B
10339307	181.802	212.252	---		---	0.55418	0.87425	-1.14384	A down vs B
10339308	58.8813	71.0242	---		---	0.539696	0.823564	-1.21423	A down vs B
10339309	361.807	378.083	---		---	0.681015	0.951076	-1.05144	A down vs B
10339310	18.3196	6.56807	---		---	0.148721	2.60021	2.60021	A up vs B
10339311	128.969	201.845	---		---	0.143606	0.602931	-1.65857	A down vs B
10339312	35.2186	46.2725	---		---	0.230604	0.747086	-1.33853	A down vs B
10339313	75.6345	94.7252	---		---	0.764776	0.88798	-1.12615	A down vs B
10339314	30.3213	34.8282	---		---	0.52073	0.888776	-1.12514	A down vs B
10339315	19.7014	18.8176	---		---	0.883011	1.05573	1.05573	A up vs B
10339316	164.635	157.212	---		---	0.988696	1.00331	1.00331	A up vs B
10339317	59.4533	33.2266	---		---	0.234878	1.6545	1.6545	A up vs B
10339318	142.895	126.935	---		---	0.844257	1.12837	1.12837	A up vs B
10339319	1406.89	1308.46	---		---	0.714322	1.05453	1.05453	A up vs B
10339320	32.3854	41.2776	---		---	0.31586	0.772748	-1.29408	A down vs B
10339321	69.4418	44.1927	---		---	0.423458	1.5269	1.5269	A up vs B
10341082	39.8154	11.0934	---		---	0.0415787	3.35281	3.35281	A up vs B
10339323	82.838	37.8974	---		---	0.261655	1.88109	1.88109	A up vs B
10339324	9.43014	10.2737	---		---	0.928762	1.05993	1.05993	A up vs B
10339325	820.55	852.387	---		---	0.842538	0.968482	-1.03254	A down vs B
10339326	8.29426	2.19606	---		---	0.245974	2.21121	2.21121	A up vs B
10343453	13.0573	3.95243	---		---	0.00114914	3.32738	3.32738	A up vs B
10339328	3.58045	6.71188	---		---	0.318126	0.616642	-1.62169	A down vs B
10339329	14.6128	15.3619	---		---	0.849544	0.943332	-1.06007	A down vs B
10339330	71.3428	28.9509	---		---	0.981044	0.976676	-1.02388	A down vs B
10339331	2.73358	3.2243	---		---	0.290125	0.847719	-1.17964	A down vs B
10339332	41.9794	37.0189	---		---	0.645659	1.12117	1.12117	A up vs B
10339333	2.34646	2.59445	---		---	0.700851	0.902763	-1.10771	A down vs B
10339334	191.3	103.357	---		---	0.314301	1.88654	1.88654	A up vs B
10340921	52.0024	15.697	---		---	0.0156931	3.31659	3.31659	A up vs B
10339336	222.554	148.738	---		---	0.291649	1.99453	1.99453	A up vs B
10342512	49.5727	13.3993	---		---	0.0145887	3.30234	3.30234	A up vs B
10339338	8.38847	6.32377	---		---	0.208904	1.35608	1.35608	A up vs B
10339339	244.302	175.621	---		---	0.366448	1.71911	1.71911	A up vs B
10339340	24.0191	13.3078	---		---	0.570241	1.43992	1.43992	A up vs B
10339341	423.783	417.796	---		---	0.95175	1.01493	1.01493	A up vs B
10339342	59.4217	37.4264	---		---	0.195973	1.74922	1.74922	A up vs B
10339343	4.40793	3.91698	---		---	0.678802	1.13989	1.13989	A up vs B
10339344	212.012	168.62	---		---	0.907156	1.08608	1.08608	A up vs B
10339345	16.0351	19.7914	---		---	0.517475	0.856545	-1.16748	A down vs B
10339346	158.742	123.801	---		---	0.168912	1.27727	1.27727	A up vs B
10339347	27.1504	25.2698	---		---	0.746372	1.25183	1.25183	A up vs B
10339348	194.089	226.243	---		---	0.794859	0.894191	-1.11833	A down vs B
10339349	69.1604	112.278	---		---	0.0865363	0.614094	-1.62842	A down vs B
10339350	4.11036	3.9068	---		---	0.831536	1.03305	1.03305	A up vs B
10339351	43.7295	29.9928	---		---	0.43909	1.31989	1.31989	A up vs B
10339352	84.1409	81.8955	---		---	0.844987	1.03126	1.03126	A up vs B
10339353	42.0302	67.9667	---		---	0.446993	0.610272	-1.63861	A down vs B
10339354	313.522	311.416	---		---	0.875042	1.01345	1.01345	A up vs B
10339355	63.6549	60.0321	---		---	0.670081	1.06365	1.06365	A up vs B
10339356	321.166	389.23	---		---	0.468588	0.855016	-1.16957	A down vs B
10339357	32.4787	38.7034	---		---	0.715736	0.880703	-1.13546	A down vs B
10339358	64.1479	73.8875	---		---	0.397666	0.875317	-1.14244	A down vs B
10343835	15.543	4.74309	---		---	5.14689e-05	3.28728	3.28728	A up vs B
10339360	9.84028	13.3035	---		---	0.9894	1.00744	1.00744	A up vs B
10339361	156.356	139.862	---		---	0.587727	1.09584	1.09584	A up vs B
10339362	6.86672	18.9766	---		---	0.266421	0.488073	-2.04887	A down vs B
10339363	7.27858	8.07529	---		---	0.514173	0.894168	-1.11836	A down vs B
10339364	39.0105	102.517	---		---	0.246374	0.316785	-3.15672	A down vs B
10339365	190.015	189.674	---		---	0.8757	0.953728	-1.04852	A down vs B
10339366	5.74507	5.64334	---		---	0.889412	1.03088	1.03088	A up vs B
10339367	54.9155	27.5377	---		---	0.0517749	2.1391	2.1391	A up vs B
10339368	17.0385	13.0153	---		---	0.535166	1.46125	1.46125	A up vs B
10339369	50.4585	57.2502	---		---	0.741304	0.912385	-1.09603	A down vs B
10339370	93.5813	98.3023	---		---	0.763056	0.941572	-1.06205	A down vs B
10339371	15.2892	6.89684	---		---	0.0602018	2.37937	2.37937	A up vs B
10339372	69.1485	37.2805	---		---	0.19345	1.9405	1.9405	A up vs B
10342851	29.981	9.9449	---		---	0.0263464	3.23892	3.23892	A up vs B
10339374	641.183	850.553	---		---	0.332316	0.730845	-1.36828	A down vs B
10339375	753.036	931.876	---		---	0.141526	0.795353	-1.2573	A down vs B
10339376	72.3668	22.2252	---		---	0.108148	3.13933	3.13933	A up vs B
10339826	43.0751	11.8939	---		---	0.0400073	3.22308	3.22308	A up vs B
10339378	4.14462	2.73634	---		---	0.0501266	1.49157	1.49157	A up vs B
10339379	202.306	172.777	---		---	0.739208	1.13898	1.13898	A up vs B
10339380	32.9285	11.9304	---		---	0.075277	2.50054	2.50054	A up vs B
10339381	131.405	58.9423	---		---	0.336347	1.80323	1.80323	A up vs B
10339382	952.171	1165.28	---		---	0.270229	0.821514	-1.21726	A down vs B
10339383	13.2995	18.4428	---		---	0.698524	0.811498	-1.23229	A down vs B
10339384	187.522	164.816	---		---	0.479713	1.13513	1.13513	A up vs B
10339385	169.068	155.041	---		---	0.944348	0.963319	-1.03808	A down vs B
10339386	116.325	64.196	---		---	0.25618	1.70774	1.70774	A up vs B
10339387	88.2114	55.3506	---		---	0.14661	1.57578	1.57578	A up vs B
10339388	183.835	205.244	---		---	0.954233	1.02034	1.02034	A up vs B
10339389	905.038	818.329	---		---	0.270899	1.11474	1.11474	A up vs B
10339390	247.227	181.136	---		---	0.209575	1.39742	1.39742	A up vs B
10339391	1067.02	1441.36	---		---	0.0970673	0.723257	-1.38263	A down vs B
10339392	129.387	102.892	---		---	0.484185	1.37961	1.37961	A up vs B
10339393	91.0251	39.8355	---		---	0.133398	2.66553	2.66553	A up vs B
10339394	8.51282	6.50791	---		---	0.126582	1.28477	1.28477	A up vs B
10339395	89.2002	108.232	---		---	0.795803	0.902192	-1.10841	A down vs B
10339396	58.0866	17.0099	---		---	0.0881766	5.59734	5.59734	A up vs B
10339397	4.46678	4.36269	---		---	0.960098	0.987201	-1.01296	A down vs B
10339398	160.029	130.529	---		---	0.596921	1.17011	1.17011	A up vs B
10339399	14.4717	33.675	---		---	0.253528	0.46274	-2.16104	A down vs B
10339400	176.921	141.228	---		---	0.477625	1.25466	1.25466	A up vs B
10339401	20.665	10.5451	---		---	0.228111	2.8849	2.8849	A up vs B
10339402	172.948	213.076	---		---	0.519268	0.856645	-1.16734	A down vs B
10339403	7.89508	6.64207	---		---	0.91154	1.0571	1.0571	A up vs B
10339404	192.112	238.39	---		---	0.0999839	0.808003	-1.23762	A down vs B
10339405	31.6115	28.7464	---		---	0.646663	1.07859	1.07859	A up vs B
10339406	1197.47	1555.38	---		---	0.164592	0.757784	-1.31964	A down vs B
10339407	17.5462	9.99782	---		---	0.490789	1.40003	1.40003	A up vs B
10339408	33.7075	48.6038	---		---	0.398692	0.657784	-1.52026	A down vs B
10339409	28.9384	36.5616	---		---	0.831706	0.831087	-1.20324	A down vs B
10339410	3.82119	2.77115	---		---	0.127133	1.35579	1.35579	A up vs B
10339411	221.322	171.316	---		---	0.557479	1.19732	1.19732	A up vs B
10339412	82.6582	52.5883	---		---	0.412168	1.81184	1.81184	A up vs B
10339413	14.6566	24.2556	---		---	0.174844	0.55402	-1.80499	A down vs B
10339414	11.2356	14.696	---		---	0.792429	0.867048	-1.15334	A down vs B
10339415	1540.86	1285.04	---		---	0.289922	1.21675	1.21675	A up vs B
10339416	78.6842	71.0187	---		---	0.475691	1.12139	1.12139	A up vs B
10339417	53.8144	40.6821	---		---	0.480402	1.36902	1.36902	A up vs B
10339418	30.0611	20.5552	---		---	0.105354	1.49184	1.49184	A up vs B
10339419	561.588	479.817	---		---	0.340226	1.14636	1.14636	A up vs B
10339420	34.8662	45.5787	---		---	0.335461	0.778677	-1.28423	A down vs B
10339327	31.0747	8.77582	---		---	0.0163778	3.21946	3.21946	A up vs B
10339422	3.79709	4.17117	---		---	0.770788	0.92959	-1.07574	A down vs B
10339423	23.886	22.0847	---		---	0.532605	1.09383	1.09383	A up vs B
10339424	39.9001	59.6214	---		---	0.992999	1.00719	1.00719	A up vs B
10339425	27.9446	21.0061	---		---	0.875557	1.18595	1.18595	A up vs B
10339426	1029.4	869.265	---		---	0.225739	1.1638	1.1638	A up vs B
10339427	59.7922	41.6682	---		---	0.427305	1.36975	1.36975	A up vs B
10339428	14.2364	19.4008	---		---	0.41289	0.735693	-1.35926	A down vs B
10339429	146.732	63.1758	---		---	0.118301	2.64817	2.64817	A up vs B
10339430	616.493	432.016	---		---	0.3246	1.3718	1.3718	A up vs B
10339431	12.3013	13.7502	---		---	0.980564	0.982101	-1.01822	A down vs B
10339432	99.9665	89.0638	---		---	0.492599	1.14415	1.14415	A up vs B
10339433	6.03527	5.55875	---		---	0.609618	1.13323	1.13323	A up vs B
10339434	50.5919	26.1164	---		---	0.157646	2.75173	2.75173	A up vs B
10339435	134.031	76.9398	---		---	0.466249	1.60094	1.60094	A up vs B
10339436	114.602	93.3241	---		---	0.819609	1.08501	1.08501	A up vs B
10339437	32.9662	35.9986	---		---	0.489338	0.667656	-1.49778	A down vs B
10339438	109.204	89.1064	---		---	0.13221	1.22701	1.22701	A up vs B
10344283	43.9548	13.5652	---		---	0.0491293	3.18259	3.18259	A up vs B
10339440	23.3251	5.28763	---		---	0.242859	2.50603	2.50603	A up vs B
10339441	174.423	190.246	---		---	0.579969	0.864889	-1.15622	A down vs B
10339442	8.99817	3.47963	---		---	0.183532	2.15298	2.15298	A up vs B
10339443	13.6821	10.3668	---		---	0.421744	1.276	1.276	A up vs B
10339444	236.465	133.416	---		---	0.0838737	1.92276	1.92276	A up vs B
10339445	3.7176	4.57192	---		---	0.639773	0.833312	-1.20003	A down vs B
10339446	237.171	348.612	---		---	0.0861163	0.689392	-1.45055	A down vs B
10339447	955.547	995.314	---		---	0.74536	0.95641	-1.04558	A down vs B
10339448	37.4034	28.9746	---		---	0.381237	1.28784	1.28784	A up vs B
10339449	167.076	63.076	---		---	0.104379	2.53105	2.53105	A up vs B
10339450	23.1567	12.9768	---		---	0.0591909	1.75656	1.75656	A up vs B
10339451	82.1978	48.6723	---		---	0.202465	1.98671	1.98671	A up vs B
10339452	21.9211	25.2418	---		---	0.574977	0.719265	-1.39031	A down vs B
10339453	541.795	459.318	---		---	0.492901	1.44047	1.44047	A up vs B
10339454	116.386	103.074	---		---	0.757545	1.10715	1.10715	A up vs B
10339455	458.812	470.757	---		---	0.950697	0.986827	-1.01335	A down vs B
10339456	219.727	312.574	---		---	0.115392	0.713208	-1.40212	A down vs B
10339457	5.23146	18.0252	---		---	0.558236	0.585199	-1.70882	A down vs B
10339458	102.757	33.5111	---		---	0.214809	2.29304	2.29304	A up vs B
10339459	32.1924	32.7129	---		---	0.871438	0.944052	-1.05926	A down vs B
10339460	15.2722	14.193	---		---	0.753163	1.08902	1.08902	A up vs B
10339461	4.28752	2.62983	---		---	0.333089	1.41334	1.41334	A up vs B
10339462	138.874	146.682	---		---	0.625443	0.944153	-1.05915	A down vs B
10339463	209.624	82.5679	---		---	0.216912	2.09147	2.09147	A up vs B
10339464	32.3649	19.3797	---		---	0.887692	1.08995	1.08995	A up vs B
10339465	3.23711	3.34665	---		---	0.793292	0.951123	-1.05139	A down vs B
10339466	20.4309	20.1993	---		---	0.927594	1.07411	1.07411	A up vs B
10339467	10.4639	8.17191	---		---	0.450921	1.44151	1.44151	A up vs B
10339468	112.518	86.7245	---		---	0.0894255	1.29124	1.29124	A up vs B
10339469	50.8127	9.47142	---		---	0.229351	2.72048	2.72048	A up vs B
10339470	40.2744	19.7244	---		---	0.386636	1.5475	1.5475	A up vs B
10339471	354.328	348.275	---		---	0.740831	0.855058	-1.16951	A down vs B
10339472	54.3993	71.9758	---		---	0.538711	0.790321	-1.26531	A down vs B
10339473	83.1945	56.467	---		---	0.24309	1.83689	1.83689	A up vs B
10339474	37.4067	21.6351	---		---	0.110955	1.90865	1.90865	A up vs B
10339475	2672.72	2461.2	---		---	0.506841	1.07445	1.07445	A up vs B
10339476	3.39518	6.33403	---		---	0.186785	0.594193	-1.68295	A down vs B
10339477	50.935	60.7564	---		---	0.536882	0.871513	-1.14743	A down vs B
10339478	113.004	166.978	---		---	0.385208	0.676303	-1.47863	A down vs B
10339479	245.303	176.84	---		---	0.0659227	1.4172	1.4172	A up vs B
10339480	275.614	313.52	---		---	0.244637	0.876769	-1.14055	A down vs B
10339481	30.4051	21.3147	---		---	0.461493	1.42293	1.42293	A up vs B
10339482	65.8896	37.1429	---		---	0.156594	2.03164	2.03164	A up vs B
10339483	63.18	33.397	---		---	0.133053	2.16876	2.16876	A up vs B
10339484	91.1944	127.742	---		---	0.0774191	0.698965	-1.43069	A down vs B
10339485	37.9063	13.1551	---		---	0.4378	1.85506	1.85506	A up vs B
10339486	19.1554	12.8493	---		---	0.683349	0.722457	-1.38417	A down vs B
10339487	9.85781	22.182	---		---	0.76288	0.785372	-1.27328	A down vs B
10339488	13.0928	21.528	---		---	0.493611	0.721532	-1.38594	A down vs B
10339489	25.8334	39.4632	---		---	0.519171	0.748733	-1.33559	A down vs B
10339490	89.9866	45.6998	---		---	0.259543	2.19706	2.19706	A up vs B
10338989	18.937	5.23376	---		---	0.0173539	3.15426	3.15426	A up vs B
10339492	24.0147	12.5883	---		---	0.175881	2.25814	2.25814	A up vs B
10339493	4.67402	5.72443	---		---	0.715381	0.89633	-1.11566	A down vs B
10339494	12.0355	17.4935	---		---	0.305446	0.713071	-1.40239	A down vs B
10339495	234.012	288.228	---		---	0.391825	0.742168	-1.3474	A down vs B
10339496	28.9544	20.6676	---		---	0.138928	1.4279	1.4279	A up vs B
10339497	1103.72	1270.77	---		---	0.114236	0.872579	-1.14603	A down vs B
10339498	25.9181	33.9818	---		---	0.678579	0.825513	-1.21137	A down vs B
10339499	12.488	5.62986	---		---	0.257935	1.73119	1.73119	A up vs B
10339500	494.748	521.601	---		---	0.696757	0.941647	-1.06197	A down vs B
10339501	5.12048	6.12786	---		---	0.992055	0.99559	-1.00443	A down vs B
10339502	663.188	536.456	---		---	0.12143	1.24785	1.24785	A up vs B
10339503	21.1537	16.9813	---		---	0.208391	1.28305	1.28305	A up vs B
10339504	141.596	111.498	---		---	0.872032	1.07435	1.07435	A up vs B
10339505	61.189	49.5714	---		---	0.104213	1.24805	1.24805	A up vs B
10339506	30.7829	28.7153	---		---	0.621136	1.15161	1.15161	A up vs B
10339507	15.0417	22.6503	---		---	0.801511	0.852804	-1.1726	A down vs B
10339508	42.2464	38.3509	---		---	0.521094	1.13705	1.13705	A up vs B
10339509	145.637	168.059	---		---	0.444766	0.813631	-1.22906	A down vs B
10338508	13.2875	3.68851	---		---	0.0345296	3.10936	3.10936	A up vs B
10339511	3.96272	2.85278	---		---	0.213202	1.34239	1.34239	A up vs B
10338895	198.608	63.9136	---		---	0.00314439	3.06419	3.06419	A up vs B
10339513	14.0587	29.837	---		---	0.139173	0.504465	-1.9823	A down vs B
10339514	31.2105	21.9171	---		---	0.196115	1.40289	1.40289	A up vs B
10339515	29.3941	10.8173	---		---	0.199998	2.4195	2.4195	A up vs B
10339516	85.9026	84.7614	---		---	0.974453	0.982081	-1.01825	A down vs B
10339517	24.4653	35.1723	---		---	0.676079	0.671246	-1.48977	A down vs B
10339518	132.695	140.437	---		---	0.953865	0.982141	-1.01818	A down vs B
10340188	30.2592	10.0451	---		---	0.0102443	3.06341	3.06341	A up vs B
10339520	51.4515	22.712	---		---	0.0983933	2.3915	2.3915	A up vs B
10339521	9.89716	9.32883	---		---	0.748257	1.04094	1.04094	A up vs B
10339522	173.019	134.816	---		---	0.755443	1.17529	1.17529	A up vs B
10339523	302.284	304.324	---		---	0.893196	0.939752	-1.06411	A down vs B
10339524	258.379	318.542	---		---	0.915305	1.07838	1.07838	A up vs B
10339525	18.0097	46.3219	---		---	0.253838	0.509304	-1.96346	A down vs B
10339526	56.5599	43.337	---		---	0.399064	1.49157	1.49157	A up vs B
10339527	310.79	241.433	---		---	0.217489	1.32084	1.32084	A up vs B
10339528	62.356	63.6056	---		---	0.78495	1.11691	1.11691	A up vs B
10339529	57.1055	67.8473	---		---	0.375844	0.686718	-1.4562	A down vs B
10339530	265.366	244.226	---		---	0.598661	1.09892	1.09892	A up vs B
10339531	14.7309	18.5725	---		---	0.847971	0.89433	-1.11816	A down vs B
10339532	19.5243	27.662	---		---	0.934803	0.947126	-1.05583	A down vs B
10339533	82.3394	67.1701	---		---	0.96548	0.97671	-1.02385	A down vs B
10339534	139.188	126.528	---		---	0.671852	1.22553	1.22553	A up vs B
10339535	29.9586	12.8515	---		---	0.364778	1.79068	1.79068	A up vs B
10339536	180.885	113.813	---		---	0.0532247	1.57057	1.57057	A up vs B
10339537	3.23275	3.37325	---		---	0.827612	0.954945	-1.04718	A down vs B
10339538	62.3457	40.8788	---		---	0.457793	1.71745	1.71745	A up vs B
10339539	10.9643	4.4205	---		---	0.0960778	2.07003	2.07003	A up vs B
10339540	142.025	147.616	---		---	0.713939	0.963392	-1.038	A down vs B
10341521	30.7595	10.4208	---		---	0.0282707	3.02743	3.02743	A up vs B
10339542	84.7973	69.6379	---		---	0.948841	0.961495	-1.04005	A down vs B
10339543	3.01769	5.96416	---		---	0.234143	0.556947	-1.7955	A down vs B
10339544	67.1493	9.64131	---		---	0.0640565	6.48242	6.48242	A up vs B
10339545	1292.3	1426.05	---		---	0.502677	0.890489	-1.12298	A down vs B
10339546	49.4636	27.1043	---		---	0.333059	1.52893	1.52893	A up vs B
10339547	82.5057	57.6539	---		---	0.0622437	1.4279	1.4279	A up vs B
10339548	146.561	116.578	---		---	0.710226	1.16021	1.16021	A up vs B
10339549	25.2101	15.7035	---		---	0.305665	1.88572	1.88572	A up vs B
10339550	12.2891	23.7851	---		---	0.129702	0.570127	-1.754	A down vs B
10339551	6.14195	4.95531	---		---	0.348679	1.21711	1.21711	A up vs B
10339552	11.3229	16.0328	---		---	0.789366	0.859935	-1.16288	A down vs B
10339553	357.123	283.509	---		---	0.705082	1.14601	1.14601	A up vs B
10339554	37.9577	25.2466	---		---	0.13799	1.53139	1.53139	A up vs B
10339555	29.8583	46.0935	---		---	0.72308	0.83636	-1.19566	A down vs B
10339556	11.7576	9.91254	---		---	0.664954	1.2921	1.2921	A up vs B
10339557	2772.5	3000.84	---		---	0.47329	0.915548	-1.09224	A down vs B
10339558	96.5364	49.1495	---		---	0.347329	2.15215	2.15215	A up vs B
10341469	35.8266	12.7596	---		---	0.0160119	2.96428	2.96428	A up vs B
10339560	32.9519	3.16757	---		---	0.290389	3.07278	3.07278	A up vs B
10343458	16.127	6.04798	---		---	0.0488587	2.93854	2.93854	A up vs B
10339562	127.122	72.943	---		---	0.815026	1.21918	1.21918	A up vs B
10339563	25.3494	31.2766	---		---	0.511645	0.763846	-1.30917	A down vs B
10339564	46.1311	39.1797	---		---	0.448405	1.16117	1.16117	A up vs B
10339565	2585.97	1985.77	---		---	0.0676171	1.30442	1.30442	A up vs B
10339566	5.98011	8.22701	---		---	0.498276	0.75001	-1.33332	A down vs B
10339567	61.746	115.615	---		---	0.104635	0.45972	-2.17524	A down vs B
10339568	100.107	113.091	---		---	0.377209	0.853044	-1.17227	A down vs B
10339569	53.0382	70.8777	---		---	0.722571	0.854804	-1.16986	A down vs B
10343261	40.6469	15.3843	---		---	0.0157106	2.87467	2.87467	A up vs B
10339571	3.38516	7.94186	---		---	0.140357	0.508778	-1.96549	A down vs B
10339572	80.1549	59.9975	---		---	0.694302	1.20723	1.20723	A up vs B
10339573	36.7929	45.0581	---		---	0.13693	0.81018	-1.23429	A down vs B
10339574	2.78717	3.51349	---		---	0.300661	0.794201	-1.25913	A down vs B
10339575	15.3232	15.1974	---		---	0.899152	1.04476	1.04476	A up vs B
10339576	5.05032	6.94735	---		---	0.482669	0.779291	-1.28322	A down vs B
10339577	559.562	439.935	---		---	0.755961	1.1178	1.1178	A up vs B
10339578	1534.96	1765.04	---		---	0.0808195	0.86907	-1.15066	A down vs B
10339579	5.81102	19.5381	---		---	0.48544	0.562046	-1.77921	A down vs B
10339580	259.381	249.845	---		---	0.716828	1.10346	1.10346	A up vs B
10339581	34.4592	92.156	---		---	0.174649	0.450635	-2.21909	A down vs B
10339582	69.9108	47.7951	---		---	0.450705	1.67628	1.67628	A up vs B
10339583	19.1069	10.3126	---		---	0.366927	1.57457	1.57457	A up vs B
10339584	13.5812	11.0039	---		---	0.883227	1.07188	1.07188	A up vs B
10339585	149.403	187.325	---		---	0.167501	0.785176	-1.2736	A down vs B
10339586	168.522	269.871	---		---	0.551652	0.704816	-1.41881	A down vs B
10342184	13.1544	3.92313	---		---	0.0397025	2.84213	2.84213	A up vs B
10339588	56.1703	41.3881	---		---	0.404042	1.48757	1.48757	A up vs B
10339589	712.138	965.406	---		---	0.160436	0.737252	-1.35639	A down vs B
10339590	1768.09	1847.46	---		---	0.748649	0.965269	-1.03598	A down vs B
10339591	9.10284	4.12157	---		---	0.29966	1.66236	1.66236	A up vs B
10339592	5.00018	3.31882	---		---	0.120495	1.52139	1.52139	A up vs B
10339593	78.0902	64.3597	---		---	0.939733	0.962565	-1.03889	A down vs B
10339594	29.9185	23.9309	---		---	0.819098	1.16966	1.16966	A up vs B
10339595	848.436	719.089	---		---	0.356442	1.16822	1.16822	A up vs B
10339596	77.6476	35.7732	---		---	0.186031	2.9781	2.9781	A up vs B
10339597	98.6261	135.902	---		---	0.486568	0.793185	-1.26074	A down vs B
10339598	98.8733	47.0915	---		---	0.0773749	2.37978	2.37978	A up vs B
10339599	432.249	343.332	---		---	0.206982	1.24807	1.24807	A up vs B
10339600	52.8295	59.0779	---		---	0.911386	0.956908	-1.04503	A down vs B
10339601	41.1619	65.2635	---		---	0.802094	0.831054	-1.20329	A down vs B
10339602	518.239	344.698	---		---	0.640832	1.39035	1.39035	A up vs B
10339603	4.78787	5.93069	---		---	0.513123	0.847074	-1.18053	A down vs B
10339604	20.1377	17.3513	---		---	0.0927908	1.1648	1.1648	A up vs B
10339605	28.0142	25.3664	---		---	0.702553	1.29169	1.29169	A up vs B
10339606	5.29271	2.67288	---		---	0.137841	1.76581	1.76581	A up vs B
10339607	143.732	143.192	---		---	0.897745	0.971439	-1.0294	A down vs B
10339608	2.37419	2.76847	---		---	0.592692	0.881105	-1.13494	A down vs B
10339609	52.9735	49.2288	---		---	0.592853	1.25607	1.25607	A up vs B
10339610	17.8135	20.728	---		---	0.586838	0.836509	-1.19544	A down vs B
10339611	143.75	110.145	---		---	0.926075	1.0432	1.0432	A up vs B
10339612	8.34276	6.00028	---		---	0.343791	1.57988	1.57988	A up vs B
10339613	194.94	163.097	---		---	0.112836	1.19615	1.19615	A up vs B
10339614	32.8549	4.43369	---		---	0.134418	4.28916	4.28916	A up vs B
10339615	63.5067	79.0277	---		---	0.631176	0.866321	-1.15431	A down vs B
10378214	26.1747	9.11949	---		---	0.00150727	2.82179	2.82179	A up vs B
10339617	111.242	145.278	---		---	0.148413	0.771191	-1.2967	A down vs B
10339618	101.631	114.102	---		---	0.661916	0.917503	-1.08991	A down vs B
10339619	88.0066	63.7896	---		---	0.289851	1.37366	1.37366	A up vs B
10339620	11.1714	7.26381	---		---	0.1315	1.60081	1.60081	A up vs B
10339621	85.6483	42.9836	---		---	0.281373	2.47938	2.47938	A up vs B
10339622	53.5847	37.5311	---		---	0.346317	1.59162	1.59162	A up vs B
10339623	108.847	72.2021	---		---	0.212773	1.48557	1.48557	A up vs B
10339624	62.5002	64.202	---		---	0.677841	1.29153	1.29153	A up vs B
10339625	68.2934	41.1394	---		---	0.318272	1.45678	1.45678	A up vs B
10339626	13.3901	8.65764	---		---	0.336355	1.54302	1.54302	A up vs B
10339627	880.982	673.318	---		---	0.658165	1.18778	1.18778	A up vs B
10339628	67.0841	59.058	---		---	0.520207	1.53439	1.53439	A up vs B
10339629	64.7431	52.0202	---		---	0.701528	1.20598	1.20598	A up vs B
10339630	256.068	261.93	---		---	0.89079	1.03647	1.03647	A up vs B
10344354	60.59	19.1786	---		---	0.0413364	2.79494	2.79494	A up vs B
10339632	21.7573	21.4178	---		---	0.894611	1.02538	1.02538	A up vs B
10339633	17.1011	14.7852	---		---	0.598795	1.18088	1.18088	A up vs B
10339634	30.4692	20.6308	---		---	0.335499	1.41377	1.41377	A up vs B
10339635	72.7133	107.424	---		---	0.567626	0.779796	-1.28239	A down vs B
10339636	12.4889	12.761	---		---	0.957299	1.02195	1.02195	A up vs B
10339637	58.09	51.8146	---		---	0.548184	1.10664	1.10664	A up vs B
10339638	16.6906	26.6004	---		---	0.136973	0.557104	-1.795	A down vs B
10339639	56.8311	37.5888	---		---	0.546275	1.35391	1.35391	A up vs B
10339640	188.597	118.089	---		---	0.185756	1.51907	1.51907	A up vs B
10339641	100.495	95.6082	---		---	0.678077	1.20016	1.20016	A up vs B
10339642	371.187	376.367	---		---	0.876157	0.988032	-1.01211	A down vs B
10339643	47.2844	35.1485	---		---	0.654169	1.19336	1.19336	A up vs B
10339644	36.5564	44.4594	---		---	0.755433	0.870461	-1.14882	A down vs B
10339645	16.1472	17.4674	---		---	0.925957	0.965705	-1.03551	A down vs B
10339646	27.7239	59.1959	---		---	0.0578028	0.5054	-1.97863	A down vs B
10339647	69.415	45.9636	---		---	0.291963	1.97415	1.97415	A up vs B
10339648	51.718	39.0045	---		---	0.110804	1.33759	1.33759	A up vs B
10339649	55.9759	122.169	---		---	0.0845781	0.432788	-2.3106	A down vs B
10339650	275.973	219.988	---		---	0.591631	1.17262	1.17262	A up vs B
10339651	21.1637	14.2728	---		---	0.104844	1.56174	1.56174	A up vs B
10339652	482.959	507.807	---		---	0.809276	0.944335	-1.05895	A down vs B
10339653	446.825	566.035	---		---	0.293999	0.726848	-1.3758	A down vs B
10339654	19.7832	34.969	---		---	0.563342	0.704355	-1.41974	A down vs B
10339655	20.241	23.3278	---		---	0.599044	0.843844	-1.18505	A down vs B
10339656	262.563	340.647	---		---	0.54473	0.823431	-1.21443	A down vs B
10339657	163.26	195.763	---		---	0.0810661	0.8377	-1.19374	A down vs B
10339658	36.677	23.0141	---		---	0.949276	0.949458	-1.05323	A down vs B
10339659	84.7594	91.3339	---		---	0.94502	0.98031	-1.02009	A down vs B
10339660	76.9634	91.3136	---		---	0.161399	0.84495	-1.1835	A down vs B
10339661	643.086	592.907	---		---	0.925108	1.03044	1.03044	A up vs B
10339662	86.9042	83.568	---		---	0.707281	1.05356	1.05356	A up vs B
10339663	25.1452	18.9048	---		---	0.137046	1.37439	1.37439	A up vs B
10339664	29.5604	10.9842	---		---	0.702406	1.4385	1.4385	A up vs B
10339665	26.0987	32.1094	---		---	0.354513	0.682448	-1.46531	A down vs B
10339666	197.393	177.048	---		---	0.448142	1.13228	1.13228	A up vs B
10339667	188.122	150.689	---		---	0.451539	1.44794	1.44794	A up vs B
10339668	68.3809	60.0055	---		---	0.612903	1.16703	1.16703	A up vs B
10339669	3.8551	3.01933	---		---	0.520103	1.1793	1.1793	A up vs B
10339670	565.402	694.61	---		---	0.350973	0.83336	-1.19996	A down vs B
10339671	142.527	164.423	---		---	0.129924	0.86279	-1.15903	A down vs B
10339672	21.4735	19.5556	---		---	0.540857	1.27547	1.27547	A up vs B
10339673	14.2025	14.1114	---		---	0.980625	1.00777	1.00777	A up vs B
10339674	8.9936	11.6695	---		---	0.963526	0.970938	-1.02993	A down vs B
10339675	55.8964	50.8118	---		---	0.543285	1.1148	1.1148	A up vs B
10339676	24.8225	16.8761	---		---	0.431731	1.30969	1.30969	A up vs B
10339677	8.41912	19.533	---		---	0.343597	0.571686	-1.74921	A down vs B
10339678	4.69832	11.8214	---		---	0.0588971	0.440919	-2.26799	A down vs B
10339679	573.146	513.433	---		---	0.567455	1.18951	1.18951	A up vs B
10340775	8.05366	2.76585	---		---	0.00810811	2.77872	2.77872	A up vs B
10339681	35.0314	36.8487	---		---	0.674466	0.740359	-1.3507	A down vs B
10339682	4.31196	3.24989	---		---	0.434765	1.25819	1.25819	A up vs B
10339683	39.0681	38.1119	---		---	0.986387	1.00275	1.00275	A up vs B
10339684	9.48573	5.95062	---		---	0.390242	1.38862	1.38862	A up vs B
10339685	147.152	130.4	---		---	0.76506	1.09777	1.09777	A up vs B
10339686	115.432	78.5697	---		---	0.141636	1.475	1.475	A up vs B
10339687	67.4094	479.311	---		---	0.976547	1.05118	1.05118	A up vs B
10339688	54.6097	62.8109	---		---	0.684786	0.862807	-1.15901	A down vs B
10339689	93.7875	48.4381	---		---	0.298103	1.61943	1.61943	A up vs B
10339690	45.6768	31.6116	---		---	0.92061	1.10269	1.10269	A up vs B
10339691	49.5315	43.8683	---		---	0.603481	1.44456	1.44456	A up vs B
10339692	98.337	108.297	---		---	0.557852	0.90596	-1.1038	A down vs B
10339693	39.8795	40.0814	---		---	0.958694	1.01664	1.01664	A up vs B
10339694	3.6041	3.69979	---		---	0.848123	0.98162	-1.01872	A down vs B
10339695	63.2432	44.613	---		---	0.357974	1.3629	1.3629	A up vs B
10339696	45.0022	29.753	---		---	0.131975	1.55227	1.55227	A up vs B
10339697	1408.71	1594.5	---		---	0.621581	0.888447	-1.12556	A down vs B
10339698	6.6533	8.37547	---		---	0.641071	0.75681	-1.32134	A down vs B
10339699	8.6075	4.23866	---		---	0.117974	2.1037	2.1037	A up vs B
10339700	16.5359	26.3536	---		---	0.427749	0.681374	-1.46762	A down vs B
10339701	41.9988	33.3513	---		---	0.735676	1.18173	1.18173	A up vs B
10339702	166.744	128.495	---		---	0.373023	1.32413	1.32413	A up vs B
10339703	19.9664	10.796	---		---	0.782432	1.19479	1.19479	A up vs B
10339704	178.705	171.292	---		---	0.951029	1.01638	1.01638	A up vs B
10339705	6.3874	5.31827	---		---	0.358203	1.30413	1.30413	A up vs B
10339706	57.8058	52.6989	---		---	0.380501	1.11041	1.11041	A up vs B
10339707	148.95	139.182	---		---	0.914637	1.03689	1.03689	A up vs B
10339708	94.6283	57.9649	---		---	0.119956	1.59754	1.59754	A up vs B
10339709	422.35	533.319	---		---	0.852645	0.918726	-1.08846	A down vs B
10339710	174.11	164.388	---		---	0.692603	1.08153	1.08153	A up vs B
10339711	120.543	155.937	---		---	0.349025	0.792231	-1.26226	A down vs B
10339712	190.869	253.841	---		---	0.222293	0.729221	-1.37133	A down vs B
10339713	21.8991	40.6344	---		---	0.704893	0.688538	-1.45235	A down vs B
10339714	33.7873	23.4848	---		---	0.408043	1.31595	1.31595	A up vs B
10339715	109.025	71.5719	---		---	0.0914122	1.5322	1.5322	A up vs B
10339716	3.69858	10.2804	---		---	0.476277	0.599261	-1.66872	A down vs B
10339717	66.3814	76.4961	---		---	0.873166	0.948351	-1.05446	A down vs B
10339718	2.82461	3.71084	---		---	0.494128	0.801579	-1.24754	A down vs B
10339719	53.9482	43.4104	---		---	0.49037	1.29321	1.29321	A up vs B
10339720	28.1359	26.3787	---		---	0.965392	1.01752	1.01752	A up vs B
10339721	8.84492	9.96944	---		---	0.848265	1.1634	1.1634	A up vs B
10339722	896.423	871.332	---		---	0.643833	1.03286	1.03286	A up vs B
10339723	64.5544	36.265	---		---	0.264782	1.79695	1.79695	A up vs B
10339724	4.40432	5.43912	---		---	0.216145	0.802977	-1.24537	A down vs B
10339725	6.45172	3.40209	---		---	0.23552	1.76019	1.76019	A up vs B
10340328	35.963	14.2838	---		---	0.0234823	2.76284	2.76284	A up vs B
10339727	10.6166	6.24486	---		---	0.24791	1.57782	1.57782	A up vs B
10339728	9.53062	11.1272	---		---	0.788313	0.872542	-1.14608	A down vs B
10339729	321.314	244.519	---		---	0.272707	1.40904	1.40904	A up vs B
10339730	9.24428	5.49167	---		---	0.117824	1.65153	1.65153	A up vs B
10339731	3309.2	2805.11	---		---	0.0587215	1.18404	1.18404	A up vs B
10339732	109.966	34.9324	---		---	0.115273	2.69161	2.69161	A up vs B
10339733	1046.19	1051.51	---		---	0.930595	1.01941	1.01941	A up vs B
10339734	219.518	248.776	---		---	0.304264	0.890266	-1.12326	A down vs B
10339735	29.1022	23.2447	---		---	0.267347	1.28132	1.28132	A up vs B
10339736	72.6217	74.194	---		---	0.909142	1.03106	1.03106	A up vs B
10339737	1077.59	1187.64	---		---	0.420991	0.887658	-1.12656	A down vs B
10339738	42.6686	33.7146	---		---	0.98652	1.00874	1.00874	A up vs B
10339739	71.7212	41.0348	---		---	0.22296	1.66101	1.66101	A up vs B
10339740	386.614	472.296	---		---	0.601788	0.847715	-1.17964	A down vs B
10339741	826.246	722.954	---		---	0.685102	1.19479	1.19479	A up vs B
10339742	21.081	14.4283	---		---	0.662207	1.47826	1.47826	A up vs B
10339743	38.7426	70.076	---		---	0.122472	0.599091	-1.6692	A down vs B
10339744	75.262	57.6685	---		---	0.620873	1.32641	1.32641	A up vs B
10339745	12.7633	24.2946	---		---	0.245221	0.455881	-2.19355	A down vs B
10339746	247.203	216.865	---		---	0.263944	1.15333	1.15333	A up vs B
10339747	68.4678	57.6276	---		---	0.452323	1.31284	1.31284	A up vs B
10339748	152.993	172.673	---		---	0.706726	0.884701	-1.13033	A down vs B
10339749	826.889	701.188	---		---	0.65882	1.10812	1.10812	A up vs B
10339750	276.083	344.41	---		---	0.399825	0.779175	-1.28341	A down vs B
10339751	57.0774	38.1244	---		---	0.233371	1.90179	1.90179	A up vs B
10339752	28.1847	12.828	---		---	0.0617699	2.60137	2.60137	A up vs B
10339753	201.266	242.683	---		---	0.657908	0.863482	-1.1581	A down vs B
10339754	242.83	452.367	---		---	0.0528683	0.507216	-1.97155	A down vs B
10339755	352.931	178.747	---		---	0.0544953	1.898	1.898	A up vs B
10339756	211.983	268.234	---		---	0.530487	0.762786	-1.31098	A down vs B
10339757	4.50523	3.05548	---		---	0.166137	1.45724	1.45724	A up vs B
10341958	210.588	81.167	---		---	0.00925246	2.7504	2.7504	A up vs B
10339759	1505.53	1417.9	---		---	0.568622	1.0748	1.0748	A up vs B
10339760	125.807	124.434	---		---	0.919258	1.0103	1.0103	A up vs B
10339761	16.7278	14.2046	---		---	0.994034	0.995662	-1.00436	A down vs B
10339762	38.3754	18.3296	---		---	0.129308	1.97685	1.97685	A up vs B
10339763	39.1072	44.0635	---		---	0.460471	0.881702	-1.13417	A down vs B
10339764	100.785	91.1349	---		---	0.561147	1.18356	1.18356	A up vs B
10339765	132.026	179.87	---		---	0.299447	0.748097	-1.33673	A down vs B
10339766	547.298	693.448	---		---	0.0975374	0.775613	-1.2893	A down vs B
10339767	65.1674	48.0939	---		---	0.367075	1.46841	1.46841	A up vs B
10339768	34.0122	31.1359	---		---	0.940523	1.0354	1.0354	A up vs B
10339769	2.54935	2.62827	---		---	0.901234	0.970517	-1.03038	A down vs B
10339770	8.84585	7.65314	---		---	0.576903	1.16805	1.16805	A up vs B
10339771	66.3622	55.1457	---		---	0.629647	1.35682	1.35682	A up vs B
10339772	167.146	65.119	---		---	0.283709	2.50769	2.50769	A up vs B
10339773	60.7458	32.877	---		---	0.431472	1.48469	1.48469	A up vs B
10339774	72.8002	57.4178	---		---	0.471047	1.28581	1.28581	A up vs B
10339775	92.0453	131.031	---		---	0.0831539	0.673423	-1.48495	A down vs B
10339776	56.295	28.3732	---		---	0.0986039	1.97358	1.97358	A up vs B
10339777	106.233	54.5136	---		---	0.183856	1.80314	1.80314	A up vs B
10339778	84.5601	119.234	---		---	0.397813	0.770512	-1.29784	A down vs B
10339779	669.931	642.693	---		---	0.74775	1.04889	1.04889	A up vs B
10339780	3.10728	4.15033	---		---	0.498164	0.804858	-1.24246	A down vs B
10339781	297.786	264.116	---		---	0.412262	1.15891	1.15891	A up vs B
10339782	14.2127	31.8902	---		---	0.0679111	0.365939	-2.73269	A down vs B
10339783	254.209	212.852	---		---	0.469836	1.26977	1.26977	A up vs B
10339784	42.1388	11.832	---		---	0.227639	2.75138	2.75138	A up vs B
10339785	79.0462	77.7736	---		---	0.626139	0.784911	-1.27403	A down vs B
10339786	468.657	418.098	---		---	0.45066	1.12393	1.12393	A up vs B
10339787	451.333	633.292	---		---	0.199271	0.68807	-1.45334	A down vs B
10339788	29.7778	39.3102	---		---	0.083061	0.738869	-1.35342	A down vs B
10339789	32.3649	41.6696	---		---	0.598794	0.640696	-1.5608	A down vs B
10339790	19.6183	23.2269	---		---	0.456225	0.70412	-1.42021	A down vs B
10340272	8.81093	3.39266	---		---	0.0115698	2.74849	2.74849	A up vs B
10339792	37.4572	26.6581	---		---	0.194749	1.45399	1.45399	A up vs B
10339793	149.372	148.441	---		---	0.659629	0.79282	-1.26132	A down vs B
10339794	259.805	419.33	---		---	0.0755015	0.586343	-1.70549	A down vs B
10339795	11.2223	18.5154	---		---	0.175934	0.469876	-2.12822	A down vs B
10339796	53.5158	21.6366	---		---	0.106542	2.44206	2.44206	A up vs B
10339797	49.7989	40.5714	---		---	0.421974	1.3097	1.3097	A up vs B
10339798	46.9701	34.9251	---		---	0.237559	1.28771	1.28771	A up vs B
10339799	12.3086	13.8523	---		---	0.791727	0.845404	-1.18287	A down vs B
10339800	19.2785	19.1936	---		---	0.756155	1.14098	1.14098	A up vs B
10339801	82.1876	85.1549	---		---	0.965465	1.01699	1.01699	A up vs B
10339802	80.6746	68.8036	---		---	0.508153	1.14442	1.14442	A up vs B
10339803	112.076	81.5689	---		---	0.498089	1.27024	1.27024	A up vs B
10339804	62.533	51.9341	---		---	0.543588	1.15965	1.15965	A up vs B
10339805	121.357	116.935	---		---	0.884336	1.04036	1.04036	A up vs B
10339806	4.92423	4.8957	---		---	0.862481	0.960629	-1.04098	A down vs B
10339807	1405.9	1521.26	---		---	0.678623	0.931949	-1.07302	A down vs B
10339808	18.4215	18.2079	---		---	0.849159	1.1665	1.1665	A up vs B
10339809	431.871	350.428	---		---	0.0644122	1.23135	1.23135	A up vs B
10339810	41.3412	33.7714	---		---	0.890622	1.08581	1.08581	A up vs B
10339811	67.92	87.9767	---		---	0.360403	0.445221	-2.24607	A down vs B
10339812	542.217	614.988	---		---	0.0743351	0.882379	-1.1333	A down vs B
10339813	11.9231	19.1218	---		---	0.902016	0.919119	-1.088	A down vs B
10339814	164.283	182.141	---		---	0.576127	0.847041	-1.18058	A down vs B
10339815	4.12576	3.05093	---		---	0.508787	1.23128	1.23128	A up vs B
10339816	55.5807	68.5832	---		---	0.964141	1.02285	1.02285	A up vs B
10339817	16.5347	13.0174	---		---	0.58229	1.34364	1.34364	A up vs B
10339818	20.9015	6.60601	---		---	0.132177	2.66803	2.66803	A up vs B
10339819	50.5714	55.2785	---		---	0.858533	0.921727	-1.08492	A down vs B
10339820	2071.32	2101.57	---		---	0.787558	0.981336	-1.01902	A down vs B
10339821	7.25294	11.5384	---		---	0.366677	0.634649	-1.57568	A down vs B
10339822	6782.08	6587	---		---	0.549287	1.02863	1.02863	A up vs B
10339823	881.393	919.92	---		---	0.796354	0.938812	-1.06518	A down vs B
10339824	5.86001	8.63687	---		---	0.719066	0.847066	-1.18055	A down vs B
10339825	63.7019	84.7814	---		---	0.0912672	0.756137	-1.32251	A down vs B
10339105	13.2484	4.96156	---		---	0.0205583	2.73985	2.73985	A up vs B
10339827	33.4476	26.5329	---		---	0.603669	1.29747	1.29747	A up vs B
10339828	45.1558	57.3512	---		---	0.185146	0.787425	-1.26996	A down vs B
10339829	49.0336	21.9488	---		---	0.133604	2.44329	2.44329	A up vs B
10339830	5242.02	4793.34	---		---	0.182149	1.09501	1.09501	A up vs B
10339831	9.7018	5.7058	---		---	0.323249	1.52668	1.52668	A up vs B
10339832	61.6891	50.2265	---		---	0.752883	1.18717	1.18717	A up vs B
10339833	3.38885	2.96511	---		---	0.570984	1.12595	1.12595	A up vs B
10339834	26.0557	11.368	---		---	0.359817	1.77424	1.77424	A up vs B
10339835	11.9535	10.1373	---		---	0.609262	1.19501	1.19501	A up vs B
10339836	576.954	602.286	---		---	0.798846	0.965341	-1.0359	A down vs B
10339837	27.9535	16.8103	---		---	0.515179	1.35231	1.35231	A up vs B
10339838	10.0008	12.0822	---		---	0.752506	0.871219	-1.14782	A down vs B
10339839	36.7265	29.9339	---		---	0.414384	2.01427	2.01427	A up vs B
10339840	50.3955	38.1275	---		---	0.361352	1.60098	1.60098	A up vs B
10339841	146.637	57.251	---		---	0.259429	2.6339	2.6339	A up vs B
10339842	79.3309	47.0982	---		---	0.273596	1.67151	1.67151	A up vs B
10339843	4.2065	2.63602	---		---	0.122699	1.58591	1.58591	A up vs B
10339844	57.2405	32.4026	---		---	0.195588	2.15832	2.15832	A up vs B
10339845	10.4033	7.51286	---		---	0.25314	1.42187	1.42187	A up vs B
10339846	4.6781	4.23584	---		---	0.583564	1.2413	1.2413	A up vs B
10339847	8.57113	10.334	---		---	0.55253	0.734466	-1.36153	A down vs B
10339848	87.6473	27.013	---		---	0.116409	2.57042	2.57042	A up vs B
10339849	276.635	238.99	---		---	0.324771	1.15378	1.15378	A up vs B
10339850	142.623	94.6473	---		---	0.332179	1.41625	1.41625	A up vs B
10339851	30.6914	15.4431	---		---	0.16471	2.89782	2.89782	A up vs B
10339852	33.7913	13.2951	---		---	0.697665	1.44678	1.44678	A up vs B
10339853	224.145	225.286	---		---	0.943453	1.01655	1.01655	A up vs B
10339854	3.03141	4.68421	---		---	0.21184	0.678062	-1.47479	A down vs B
10457487	23.7723	7.95216	NR_029781 // Mir1-2 // microRNA 1-2 // 18|18 // 723959	Mir1-2	NR_029781	0.0127454	2.73258	2.73258	A up vs B
10339856	13.2796	17.5828	---		---	0.933387	0.947843	-1.05503	A down vs B
10339857	45.4607	73.259	---		---	0.332592	0.66858	-1.49571	A down vs B
10339858	9.49749	9.37232	---		---	0.826239	0.950801	-1.05174	A down vs B
10339859	197.678	144.537	---		---	0.359907	1.40038	1.40038	A up vs B
10339860	118.249	131.642	---		---	0.661194	0.766209	-1.30513	A down vs B
10339861	150.98	113.104	---		---	0.531755	1.29522	1.29522	A up vs B
10339862	157.865	188.937	---		---	0.353168	0.818772	-1.22134	A down vs B
10339863	42.1483	94.3095	---		---	0.123548	0.445484	-2.24475	A down vs B
10339864	37.8849	42.3181	---		---	0.79686	0.926137	-1.07975	A down vs B
10339865	96.6569	132.312	---		---	0.300683	0.592954	-1.68647	A down vs B
10339866	22.3895	32.8197	---		---	0.585573	0.678157	-1.47459	A down vs B
10339867	59.1331	43.3886	---		---	0.360063	1.48358	1.48358	A up vs B
10339868	29.2397	21.0848	---		---	0.57738	1.55758	1.55758	A up vs B
10339869	230.258	152.766	---		---	0.277854	1.63728	1.63728	A up vs B
10339870	50.9572	37.7724	---		---	0.736183	1.19254	1.19254	A up vs B
10339871	14.0325	12.8996	---		---	0.412096	1.85839	1.85839	A up vs B
10339872	97.419	132.333	---		---	0.349957	0.752723	-1.32851	A down vs B
10339873	543.205	308.422	---		---	0.24443	1.6253	1.6253	A up vs B
10339874	219.993	250.337	---		---	0.447261	0.860937	-1.16153	A down vs B
10339875	79.3597	40.2705	---		---	0.144907	2.06858	2.06858	A up vs B
10339876	256.179	204.801	---		---	0.124989	1.2533	1.2533	A up vs B
10339877	146.139	141.201	---		---	0.79037	1.04288	1.04288	A up vs B
10339878	363.105	457.606	---		---	0.397541	0.822792	-1.21537	A down vs B
10339879	3.80943	4.25052	---		---	0.838203	0.944463	-1.0588	A down vs B
10591614	579.9	222.439	NM_177030 // Dock6 // dedicator of cytokinesis 6 // 9 A3|9 // 319899 /// ENSMUST0000003	Dock6	NM_177030	0.0336019	2.72197	2.72197	A up vs B
10339881	354.094	306.934	---		---	0.512948	1.20537	1.20537	A up vs B
10339882	11.6801	14.9481	---		---	0.773851	0.866396	-1.15421	A down vs B
10339883	23.265	12.7175	---		---	0.406993	1.61901	1.61901	A up vs B
10339884	4.36383	10.1417	---		---	0.378239	0.582147	-1.71778	A down vs B
10339885	382.858	381.513	---		---	0.795893	0.90791	-1.10143	A down vs B
10339886	88.9637	52.703	---		---	0.942206	1.04811	1.04811	A up vs B
10339887	59.8279	39.2694	---		---	0.502627	1.30105	1.30105	A up vs B
10339888	103.684	74.0154	---		---	0.705686	1.30413	1.30413	A up vs B
10339889	63.7384	63.8949	---		---	0.839482	1.05089	1.05089	A up vs B
10339890	238.812	268.436	---		---	0.390922	0.887962	-1.12617	A down vs B
10339891	11.9691	17.0533	---		---	0.922842	0.947928	-1.05493	A down vs B
10339892	6.30537	10.0468	---		---	0.450315	0.509637	-1.96218	A down vs B
10339893	22.2441	38.891	---		---	0.095469	0.585223	-1.70875	A down vs B
10339894	163.163	166.503	---		---	0.856884	0.962169	-1.03932	A down vs B
10339895	17.0143	15.018	---		---	0.85824	1.06418	1.06418	A up vs B
10339896	47.8758	25.9243	---		---	0.660219	1.31317	1.31317	A up vs B
10339897	6.88146	11.6256	---		---	0.459364	0.683039	-1.46404	A down vs B
10339898	30.2263	21.1437	---		---	0.445374	1.70011	1.70011	A up vs B
10339899	15.7189	9.84245	---		---	0.526611	1.29434	1.29434	A up vs B
10342206	53.4349	18.6345	---		---	0.0146209	2.71947	2.71947	A up vs B
10339901	16.9634	22.1383	---		---	0.666951	0.784792	-1.27422	A down vs B
10339902	44.5042	48.4708	---		---	0.738418	0.860474	-1.16215	A down vs B
10339903	6.84013	6.49339	---		---	0.658695	1.07373	1.07373	A up vs B
10339904	56.2195	81.661	---		---	0.256886	0.704894	-1.41865	A down vs B
10339905	49.7341	40.361	---		---	0.467603	1.26881	1.26881	A up vs B
10339906	10.5638	15.4857	---		---	0.213682	0.685406	-1.45899	A down vs B
10339907	28.5384	38.3074	---		---	0.991599	1.00715	1.00715	A up vs B
10339908	12.073	9.89628	---		---	0.800735	1.08081	1.08081	A up vs B
10339909	29.2176	17.0847	---		---	0.249059	1.89097	1.89097	A up vs B
10339910	14.3974	13.9816	---		---	0.942522	1.02221	1.02221	A up vs B
10339911	101.754	45.2701	---		---	0.403417	1.66451	1.66451	A up vs B
10340065	95.5334	39.3568	---		---	0.0352484	2.69282	2.69282	A up vs B
10338669	25.4728	8.74866	---		---	0.0154864	2.67612	2.67612	A up vs B
10339914	47.2415	38.491	---		---	0.96091	0.970032	-1.03089	A down vs B
10339915	74.9458	49.1239	---		---	0.267158	1.73736	1.73736	A up vs B
10339916	49.0317	26.1221	---		---	0.27739	2.03803	2.03803	A up vs B
10339917	108.16	87.0913	---		---	0.379887	1.22032	1.22032	A up vs B
10339918	11.2086	9.40398	---		---	0.626923	1.39423	1.39423	A up vs B
10339919	18.4076	32.8972	---		---	0.540362	0.669301	-1.4941	A down vs B
10339920	29.676	4.79952	---		---	0.144563	3.72205	3.72205	A up vs B
10339921	81.2285	52.624	---		---	0.226235	1.75515	1.75515	A up vs B
10339922	18.9564	9.91566	---		---	0.306543	1.62753	1.62753	A up vs B
10339923	31.2551	21.0714	---		---	0.312875	1.50476	1.50476	A up vs B
10339924	10.8485	9.24909	---		---	0.573131	1.29723	1.29723	A up vs B
10339925	49.4805	40.8227	---		---	0.533405	1.31887	1.31887	A up vs B
10339926	94.1021	84.6601	---		---	0.550933	1.10293	1.10293	A up vs B
10339927	24.1185	23.8904	---		---	0.939212	0.963802	-1.03756	A down vs B
10339928	799.162	927.77	---		---	0.368437	0.87329	-1.1451	A down vs B
10339929	26.188	34.4271	---		---	0.111844	0.74922	-1.33472	A down vs B
10339930	105.982	61.2465	---		---	0.160262	1.77875	1.77875	A up vs B
10339931	647.558	648.116	---		---	0.970257	1.00972	1.00972	A up vs B
10339932	28.8754	30.0832	---		---	0.772169	0.942352	-1.06117	A down vs B
10339933	38.2669	16.4216	---		---	0.336872	2.23681	2.23681	A up vs B
10339934	49.3083	44.7582	---		---	0.749947	1.10851	1.10851	A up vs B
10339935	94.1735	53.9035	---		---	0.45517	1.46245	1.46245	A up vs B
10339936	489.196	629.795	---		---	0.110133	0.7711	-1.29685	A down vs B
10339937	27.6206	10.2024	---		---	0.492841	1.89066	1.89066	A up vs B
10339938	15.0181	8.67926	---		---	0.782014	1.23966	1.23966	A up vs B
10339939	518.272	446.205	---		---	0.408376	1.21473	1.21473	A up vs B
10339940	104.184	126.888	---		---	0.353892	0.815516	-1.22622	A down vs B
10339941	25.6987	16.9342	---		---	0.674363	1.30947	1.30947	A up vs B
10339942	6.07989	9.60216	---		---	0.477235	0.57648	-1.73466	A down vs B
10339943	36.3888	20.0304	---		---	0.451106	1.72233	1.72233	A up vs B
10339944	63.7339	73.0185	---		---	0.586386	0.88512	-1.12979	A down vs B
10339945	62.8291	82.4703	---		---	0.176958	0.761639	-1.31296	A down vs B
10339946	4.49423	3.30765	---		---	0.167276	1.41678	1.41678	A up vs B
10339947	73.2838	88.3387	---		---	0.241619	0.837411	-1.19416	A down vs B
10339948	42.8118	34.8229	---		---	0.391482	1.27885	1.27885	A up vs B
10339949	637.665	716.834	---		---	0.424186	0.902582	-1.10793	A down vs B
10339950	17.7837	13.3203	---		---	0.392137	2.04415	2.04415	A up vs B
10339951	11.5474	20.168	---		---	0.447671	0.665262	-1.50317	A down vs B
10339952	38.1984	29.1702	---		---	0.643095	1.2081	1.2081	A up vs B
10339953	1129.25	919.697	---		---	0.168609	1.24364	1.24364	A up vs B
10339954	167.575	141.772	---		---	0.675312	0.76515	-1.30693	A down vs B
10339955	329.284	216.744	---		---	0.224569	1.55344	1.55344	A up vs B
10339956	1189.19	873.056	---		---	0.440059	1.25384	1.25384	A up vs B
10339957	188.911	137.757	---		---	0.144341	1.351	1.351	A up vs B
10339958	12.446	7.19304	---		---	0.123191	1.71286	1.71286	A up vs B
10339959	462.642	503.931	---		---	0.574465	0.899855	-1.11129	A down vs B
10339960	103.809	64.2287	---		---	0.141955	1.74451	1.74451	A up vs B
10339961	521.817	488.203	---		---	0.520401	1.06799	1.06799	A up vs B
10339962	62.9917	23.6367	---		---	0.172779	2.30873	2.30873	A up vs B
10339963	571.28	568.136	---		---	0.887049	0.974973	-1.02567	A down vs B
10339964	3.19024	2.99342	---		---	0.795687	1.04176	1.04176	A up vs B
10339965	101.47	100.826	---		---	0.814296	1.12301	1.12301	A up vs B
10339966	63.3391	87.4531	---		---	0.263906	0.685466	-1.45886	A down vs B
10339967	177.516	159.737	---		---	0.525416	1.09471	1.09471	A up vs B
10339968	197.502	157.138	---		---	0.515947	1.18835	1.18835	A up vs B
10339969	68.2231	77.4661	---		---	0.928642	1.04613	1.04613	A up vs B
10339970	58.8908	32.1835	---		---	0.0779095	1.71327	1.71327	A up vs B
10339971	19.326	16.2362	---		---	0.401841	1.27386	1.27386	A up vs B
10339972	119.591	127.264	---		---	0.723434	0.816112	-1.22532	A down vs B
10339973	49.2765	29.9495	---		---	0.485571	1.36077	1.36077	A up vs B
10339974	190.066	269.679	---		---	0.19999	0.734042	-1.36232	A down vs B
10339975	31.1445	27.5828	---		---	0.789691	1.08074	1.08074	A up vs B
10339976	56.3333	63.8051	---		---	0.383249	0.873735	-1.14451	A down vs B
10339977	33.0411	14.7695	---		---	0.173197	2.61594	2.61594	A up vs B
10339978	26.8856	11.4174	---		---	0.116388	2.70238	2.70238	A up vs B
10339979	13.2623	24.4831	---		---	0.158173	0.587388	-1.70245	A down vs B
10339980	502.48	508.06	---		---	0.948521	0.988077	-1.01207	A down vs B
10339981	52.0797	52.4247	---		---	0.939679	0.986536	-1.01365	A down vs B
10339982	611.707	619.036	---		---	0.925249	0.989112	-1.01101	A down vs B
10339983	5.24951	11.9573	---		---	0.356071	0.562669	-1.77724	A down vs B
10339984	294.86	409.118	---		---	0.0782928	0.725047	-1.37922	A down vs B
10339985	18.8929	15.2835	---		---	0.374576	1.2921	1.2921	A up vs B
10339986	107.176	60.5572	---		---	0.162112	1.88389	1.88389	A up vs B
10339987	29.0939	14.2794	---		---	0.271481	1.71994	1.71994	A up vs B
10339988	244.634	241.958	---		---	0.794329	1.08193	1.08193	A up vs B
10339989	49.5787	58.4564	---		---	0.79253	1.21716	1.21716	A up vs B
10339990	85.3809	51.5942	---		---	0.695675	1.37783	1.37783	A up vs B
10339991	46.2912	17.7404	---		---	0.154868	2.66682	2.66682	A up vs B
10339992	6.9969	6.11373	---		---	0.70084	1.17714	1.17714	A up vs B
10339993	810.306	761.49	---		---	0.416638	1.0674	1.0674	A up vs B
10339994	85.8264	59.7286	---		---	0.327816	1.55779	1.55779	A up vs B
10339995	84.208	53.0327	---		---	0.15291	1.51669	1.51669	A up vs B
10339996	32.5699	25.5724	---		---	0.571461	1.20708	1.20708	A up vs B
10339997	57.9207	14.1349	---		---	0.256391	2.72178	2.72178	A up vs B
10339998	55.971	81.669	---		---	0.552837	0.724423	-1.38041	A down vs B
10339999	120.166	98.9325	---		---	0.408053	1.20133	1.20133	A up vs B
10340000	9.40476	8.47592	---		---	0.73416	1.13506	1.13506	A up vs B
[truncated: 33,557 more rows]
