# Supplementary material for: C/EBPα Is Required for Long-Term Self-Renewal and Lineage Priming of Hematopoietic Stem Cells and for the Maintenance of Epigenetic Configurations in Multipotent Progenitors
Source: PLoS Genet. 2014 Jan 9;10(1):e1004079. doi: 10.1371/journal.pgen.1004079 (PMC3886906; doi:10.1371/journal.pgen.1004079)
Supplement: Table S2 — Genes associated with C/EBPα bound regions in LSKs. C/EBPα peaks were associated to nearest TSS. Shown are the peak positions, the distance from the C/EBPα peaks to the nearest gene TSS, the gene expression fold changes between Cebpa fl/fl and Cebpa Δ/Δ HSCs and p-values for gene expression changes. NA designates genes not assigned on the microarray. (XLSX) [file pgen.1004079.s007.xlsx]

## Sheet: table_S2.txt
Nearest_gene	PeakID	Chr	Peak_start	Peak_end	Distance_to_TSS_of_nearest_gene	HSC_WT_exp	HSC_KO_exp	Fold_change_gene_expression	P-value_gene_expression
Adam28	MACS_peak_5576	chr14	69273506	69274091	1	3.942	3.88532	1.04007	0.302731
Csf3r	MACS_peak_12242	chr4	125701558	125702422	2	8.58405	8.43989	1.10509	0.564674
Slc1a4	MACS_peak_2468	chr11	20232150	20233084	4	4.89641	4.83995	1.03991	0.761797
Hmbs	MACS_peak_17053	chr9	44151996	44152510	7	7.48266	8.88905	-1.72649	0.0380026
Iars	MACS_peak_4509	chr13	49777309	49777856	7	9.04495	9.29142	-1.1863	0.059243
Smad6	MACS_peak_17227	chr9	63869593	63870362	8	5.74009	5.44733	1.22498	0.105839
Snhg11	MACS_peak_10200	chr2	158200960	158201583	9	4.92477	5.08236	-1.11542	0.0682939
Ccdc97	MACS_peak_15032	chr7	26503708	26504336	10	7.36846	7.33377	1.02433	0.926286
Per1	MACS_peak_2833	chr11	68912088	68912952	10	8.41109	8.50338	-1.06606	0.871192
Dhrs9	MACS_peak_9495	chr2	69218308	69219007	12	4.50304	4.18604	1.24574	0.180843
Spty2d1	MACS_peak_15223	chr7	54263276	54264285	12	7.31141	7.09798	1.15944	0.533259
Nup35	MACS_peak_9589	chr2	80478756	80479464	14	7.0685	7.13016	-1.0577	0.78538
Dars2	MACS_peak_1040	chr1	163000351	163001006	16	6.56065	6.6802	-1.0864	0.453465
Abcc5	MACS_peak_6756	chr16	20425914	20426945	17	6.57464	6.4029	1.12642	0.218677
Eid2b	MACS_peak_15049	chr7	29062355	29063241	19	6.75757	6.65128	1.07646	0.51297
Sf3b2	MACS_peak_8583	chr19	5295262	5295794	20	8.67185	8.72485	-1.03742	0.645479
Tnfsf14	MACS_peak_7757	chr17	57333132	57334078	21	6.11251	6.21353	-1.07253	0.659159
A2ld1	MACS_peak_5909	chr14	123312007	123312593	25	6.71146	6.49316	1.16336	0.22434
Trib3	MACS_peak_10121	chr2	152169295	152170017	25	6.07069	6.09979	-1.02037	0.125639
AI987944	MACS_peak_15151	chr7	48648298	48649238	35	6.4038	6.75072	-1.27184	0.157969
Man1b1	MACS_peak_9160	chr2	25188020	25188735	35	6.74554	6.7043	1.029	0.499539
Nars	MACS_peak_8380	chr18	64675590	64676431	36	9.10845	9.17197	-1.04502	0.554035
Rpia	MACS_peak_14221	chr6	70741997	70742514	41	7.5987	7.81331	-1.16039	0.305998
Uqcrfs1	MACS_peak_4335	chr13	30636804	30637427	43	8.20343	8.4652	-1.19895	0.256858
Tbrg1	MACS_peak_17006	chr9	37464564	37465214	45	8.75445	8.80978	-1.03909	0.334272
1200011M11Rik	MACS_peak_3011	chr11	86899879	86900777	47	6.62396	6.75394	-1.09428	0.486255
Prmt3	MACS_peak_15245	chr7	57033224	57034190	53	8.63029	8.50638	1.08969	0.393662
Etf1	MACS_peak_8200	chr18	35091056	35092145	57	8.42865	8.5406	-1.08069	0.353772
Hspa4	MACS_peak_2688	chr11	53113383	53114328	60	8.7169	8.87871	-1.11869	0.227334
Fip1l1	MACS_peak_13087	chr5	74931253	74931777	61	8.49688	8.5303	-1.02343	0.841126
Rhoa	MACS_peak_17559	chr9	108208146	108209132	62	10.1577	10.2315	-1.0525	0.625954
Trf	MACS_peak_17515	chr9	103131748	103133133	64	6.99944	7.17289	-1.12775	0.248081
Gm16197	MACS_peak_7510	chr17	29215689	29216163	67	NA	NA	NA	NA
Stk25	MACS_peak_632	chr1	95531827	95532902	68	8.6451	8.71221	-1.04761	0.655806
Hmox1	MACS_peak_16380	chr8	77617228	77617885	70	6.52716	8.609	-4.23346	0.00414656
Map3k8	MACS_peak_8033	chr18	4352797	4353510	71	6.58649	6.87147	-1.21839	0.181465
Spry4	MACS_peak_8243	chr18	38760457	38761457	72	5.09731	4.94564	1.11085	0.452702
Miip	MACS_peak_12501	chr4	147242443	147243228	73	7.43247	7.62809	-1.14522	0.060686
Pitpnb	MACS_peak_13371	chr5	111759168	111760211	75	8.95753	8.7235	1.17612	0.163136
Prkx	MACS_peak_17808	chrX	75040913	75041582	82	6.924	6.98667	-1.0444	0.602044
0610010K14Rik	MACS_peak_2850	chr11	70051046	70051987	85	8.74636	8.64877	1.06999	0.447573
Acadsb	MACS_peak_15811	chr7	138553687	138554418	85	6.57288	6.46312	1.07905	0.721479
Cotl1	MACS_peak_16705	chr8	122364128	122364973	85	8.79033	8.4865	1.23442	0.0967721
Rbm39	MACS_peak_10168	chr2	156005496	156006603	85	10.8286	10.6457	1.13514	0.19939
Sept2	MACS_peak_631	chr1	95375248	95376098	89	NA	NA	NA	NA
Abcf2	MACS_peak_12742	chr5	24082713	24083563	92	7.82113	7.87085	-1.03506	0.716592
Got1	MACS_peak_8857	chr19	43598757	43599676	96	6.79292	6.79053	1.00166	0.996582
Srsf2	MACS_peak_3290	chr11	116714059	116715036	99	10.5087	10.3504	1.11595	0.395904
Fgd3	MACS_peak_4505	chr13	49404257	49404881	107	6.11818	5.98624	1.09576	0.27593
Atp6v1f	MACS_peak_13952	chr6	29417238	29418206	111	9.57623	9.33117	1.17079	0.489368
5830418K08Rik	MACS_peak_16867	chr9	15161799	15162571	117	7.45592	7.72674	-1.20649	0.0838244
Lztfl1	MACS_peak_17739	chr9	123626388	123627281	126	8.84288	8.66608	-1.60346	0.0511979
Hnrnpa2b1	MACS_peak_14109	chr6	51419519	51420495	130	10.8063	10.8809	-1.05306	0.0892247
Brp44	MACS_peak_1071	chr1	167390626	167391671	134	8.73222	8.70543	1.01874	0.809115
Abhd11	MACS_peak_13604	chr5	135484570	135485420	138	7.93765	7.59701	1.26632	0.013219
Il6ra	MACS_peak_10931	chr3	89716869	89717778	138	6.5197	6.64709	-1.09232	0.757089
Clec12a	MACS_peak_14708	chr6	129299745	129300447	141	6.3234	5.79085	1.44649	0.3783
Taco1	MACS_peak_3182	chr11	105927096	105927451	146	6.89534	6.65658	1.17998	0.290133
Sephs2	MACS_peak_15778	chr7	134417240	134418256	150	7.26118	7.39116	-1.09428	0.647907
Cox19	MACS_peak_13651	chr5	139820852	139821768	163	7.09002	7.07376	1.01133	0.958124
Dedd2	MACS_peak_15030	chr7	26004645	26005395	165	6.66617	6.46776	1.14743	0.13486
Pcf11	MACS_peak_15496	chr7	99818048	99819094	168	8.16897	7.89618	1.20814	0.059694
Ptgs2	MACS_peak_950	chr1	151946623	151947642	168	5.54513	5.16017	1.30583	0.763593
4933407H18Rik	MACS_peak_12835	chr5	33720832	33721641	173	6.24094	6.00148	1.18055	0.153835
Ndrg1	MACS_peak_6249	chr15	66800959	66801884	180	7.95437	8.22861	-1.20935	0.291475
Herpud1	MACS_peak_16530	chr8	96909752	96910702	186	8.42418	8.47804	-1.03804	0.667083
Neat1	MACS_peak_8592	chr19	5845392	5845998	186	NA	NA	NA	NA
Chac1	MACS_peak_9837	chr2	119176250	119177168	194	5.63297	5.72604	-1.06664	0.302676
Cox7a2	MACS_peak_17346	chr9	79606948	79607722	196	8.76567	9.06303	-1.22889	0.249526
Aacs	MACS_peak_13534	chr5	125955501	125956541	205	6.3411	6.11529	1.16944	0.209809
Rnf149	MACS_peak_214	chr1	39633864	39634950	211	7.23839	6.84438	1.31403	0.191225
Ebag9	MACS_peak_6116	chr15	44451212	44451726	216	7.47292	7.62192	-1.1088	0.708211
Cd300lg	MACS_peak_3143	chr11	101902644	101903289	217	4.53496	4.58617	-1.03613	0.607834
Ssu72	MACS_peak_12616	chr4	155078913	155079710	220	8.2105	8.30187	-1.06539	0.555778
Casc5	MACS_peak_9835	chr2	118872364	118872809	242	7.91511	8.77651	-1.81681	0.0330655
Dclre1c	MACS_peak_8999	chr2	3340845	3341681	245	6.90389	6.9975	-1.06704	0.518179
Mocos	MACS_peak_8154	chr18	24811488	24812435	256	5.29218	5.10937	1.13509	0.122093
Gtf2f1	MACS_peak_7755	chr17	57150536	57151313	259	8.22477	8.75652	-1.44568	0.0590416
Rad23b	MACS_peak_11763	chr4	55362321	55363136	259	8.91579	9.08464	-1.12416	0.143611
Mcm3	MACS_peak_85	chr1	20810377	20810991	262	8.56751	8.66334	-1.06869	0.643684
Nnt	MACS_peak_5069	chr13	120197542	120198282	265	7.55832	7.50352	-1.07904	0.303364
Ahi1	MACS_peak_1505	chr10	20671665	20672489	291	6.36017	6.18406	1.12984	0.382418
Tomm6	MACS_peak_7671	chr17	47824783	47825400	296	8.26222	8.22509	1.02607	0.859785
Brd4	MACS_peak_7550	chr17	32421187	32421809	308	8.96296	8.80876	1.1128	0.402773
Ilf2	MACS_peak_10934	chr3	90280092	90280635	315	8.35679	8.47017	-1.08176	0.561864
Leng9	MACS_peak_14897	chr7	4100691	4101592	326	6.46433	6.18694	1.21199	0.213871
2900005J15Rik	MACS_peak_12747	chr5	24606675	24607689	332	6.6366	6.44894	1.13892	0.353817
Zbtb44	MACS_peak_16953	chr9	30837438	30838383	334	8.69431	8.84271	-1.10834	0.505733
Cyp24a1	MACS_peak_10317	chr2	170322469	170323186	348	5.32372	5.23932	1.06024	0.392292
Klhl24	MACS_peak_6748	chr16	20097481	20098482	381	9.49419	9.43452	1.04222	0.801862
Mnt	MACS_peak_2886	chr11	74643566	74644530	400	7.66776	7.57406	1.06711	0.493922
Letm2	MACS_peak_16121	chr8	26707315	26707947	428	7.19094	7.10565	-1.05275	0.777542
Ppia	MACS_peak_2374	chr11	6314870	6315944	481	11.9523	12.0059	-1.0293	0.473375
Sec23ip	MACS_peak_15787	chr7	135888333	135889347	484	7.65309	7.8232	-1.12514	0.226968
Ifngr2	MACS_peak_7191	chr16	91546351	91547299	488	8.4102	8.1621	1.18765	0.399836
Arid5a	MACS_peak_166	chr1	36364589	36365525	498	6.38635	6.80262	-1.33447	0.0135237
Fut7	MACS_peak_9162	chr2	25278319	25279280	503	5.97774	5.96333	1.01003	0.834299
Hnrnpl	MACS_peak_15056	chr7	29595006	29595550	598	9.5055	9.57198	-1.04716	0.393023
Card9	MACS_peak_9177	chr2	26215448	26216051	622	5.05235	5.1213	-1.04895	0.591953
Ccng2	MACS_peak_13201	chr5	93696740	93697761	651	7.20978	6.99939	1.157	0.450884
Plscr4	MACS_peak_17428	chr9	92352347	92353251	656	7.74551	7.2265	1.43297	0.130507
Tdrd3	MACS_peak_5712	chr14	87815277	87816111	661	6.86348	6.99032	-1.09189	0.123135
Gpr153	MACS_peak_12570	chr4	151648901	151649682	669	4.75298	4.62102	1.09579	0.522561
Mthfd1l	MACS_peak_1398	chr10	6372279	6373276	686	7.17614	7.3554	-1.1323	0.265351
Csda	MACS_peak_14723	chr6	131337316	131338150	741	9.46212	9.80724	-1.27026	0.159671
Hmgn2	MACS_peak_12343	chr4	133522695	133523383	758	10.8743	10.8497	1.04263	0.739042
Pex16	MACS_peak_9656	chr2	92215157	92216028	775	7.16388	7.17619	-1.00857	0.893317
Hipk3	MACS_peak_9737	chr2	104333383	104334337	789	7.94007	7.96309	-1.01608	0.906649
Fam111a	MACS_peak_8649	chr19	12648382	12649318	799	9.34072	9.23581	1.07543	0.449428
Cerkl	MACS_peak_9581	chr2	79269630	79270161	817	5.51978	5.73617	-1.16182	0.219659
Syncrip	MACS_peak_17400	chr9	88377909	88378334	859	9.93553	9.90541	1.02109	0.796454
Hnrnph1	MACS_peak_2653	chr11	50191811	50192667	866	10.8335	10.5342	1.23052	0.080036
Sf1	MACS_peak_8597	chr19	6364123	6364808	891	10.0174	9.86114	1.1144	0.176667
Psmb3	MACS_peak_3096	chr11	97563596	97564387	892	9.63287	9.84549	1.02325	0.91076
Cast	MACS_peak_4763	chr13	74945944	74946505	952	7.90715	7.90603	1.00078	0.982854
Atp1a3	MACS_peak_15027	chr7	25791318	25792513	954	5.53671	5.16958	1.28978	0.139844
Eif4a1	MACS_peak_2841	chr11	69484402	69485398	965	11.3491	11.3821	-1.00351	0.960534
Zrsr1	MACS_peak_2490	chr11	22872470	22873177	973	6.75856	6.66136	1.06969	0.314704
Frrs1	MACS_peak_11150	chr3	116563297	116563643	984	8.41636	8.3569	1.04207	0.464037
H2afj	MACS_peak_14760	chr6	136756825	136758385	1047	8.82191	9.06873	-1.18659	0.201231
BC065397	MACS_peak_17858	chrX	133275987	133276735	1091	6.68364	6.56773	1.08365	0.67479
Gt(ROSA)26Sor	MACS_peak_14519	chr6	113025947	113026398	1104	NA	NA	NA	NA
Fes	MACS_peak_15408	chr7	87531164	87532161	1163	7.4312	7.25626	1.12892	0.214753
Hnrnpu	MACS_peak_1179	chr1	180266521	180267248	1180	10.698	10.7486	-1.03566	0.145019
Nfe2l2	MACS_peak_9556	chr2	75541049	75542040	1187	9.57344	10.0478	-1.38936	0.146845
Cbx4	MACS_peak_3321	chr11	118948304	118949509	1393	7.52851	7.64659	-1.08529	0.270244
Foxo3	MACS_peak_1627	chr10	41997757	41998540	1429	9.16426	9.10405	1.23187	0.569023
Nuak2	MACS_peak_832	chr1	134213970	134214408	1465	6.10896	6.19514	-1.06156	0.43394
Srgn	MACS_peak_1782	chr10	61971624	61972593	1563	10.9831	10.7858	1.1465	0.118237
Sfpi1	MACS_peak_9642	chr2	90937953	90939090	1566	8.28414	8.51926	-1.177	0.238604
Etohd2	MACS_peak_4647	chr13	59872714	59873257	1574	NA	NA	NA	NA
4930562F07Rik	MACS_peak_1035	chr1	162009153	162010001	1623	5.95196	6.39487	-1.35934	0.120422
Trim46	MACS_peak_10921	chr3	89047471	89048069	2163	6.13401	6.06469	1.04922	0.445402
Adm	MACS_peak_15629	chr7	117773144	117774011	2444	4.52081	4.68802	-1.12288	0.0476503
Tal1	MACS_peak_12135	chr4	114729104	114729987	2514	8.24006	8.34859	-1.07812	0.277033
Pet112l	MACS_peak_10880	chr3	85375030	85375881	2636	5.93568	5.8343	1.0728	0.467849
Sgca	MACS_peak_3067	chr11	94840052	94840786	2811	4.56161	4.67199	-1.07951	0.320412
Gjb3	MACS_peak_12260	chr4	127004772	127005745	2845	6.16347	5.82453	1.26483	0.195208
Cdkl4	MACS_peak_7925	chr17	80959875	80960790	2889	3.83022	3.82578	1.00308	0.953932
Ext1	MACS_peak_6152	chr15	53174483	53175112	2894	6.28666	6.60399	-1.24602	0.144411
Mafg	MACS_peak_3340	chr11	120491489	120492169	2926	8.08072	8.03283	1.03375	0.563605
Nfe2	MACS_peak_6588	chr15	103088355	103089244	2979	9.78499	9.61566	1.12453	0.377525
Tacstd2	MACS_peak_14201	chr6	67482322	67483287	2985	7.22882	7.12284	1.07623	0.794393
Dip2b	MACS_peak_6543	chr15	99871598	99872611	3000	7.32683	7.21647	1.0795	0.113321
Zyx	MACS_peak_14053	chr6	42303082	42303798	3612	9.85621	9.62255	1.17581	0.225174
A630001G21Rik	MACS_peak_513	chr1	87628985	87629646	3729	8.14139	7.85963	1.21568	0.108649
Tubb4b	MACS_peak_9158	chr2	25083769	25084519	3860	NA	NA	NA	NA
Aqp9	MACS_peak_17301	chr9	71014920	71015479	4003	7.4514	8.10681	-1.57507	0.0669747
Hspa9	MACS_peak_8201	chr18	35117870	35118520	4217	9.52034	9.66915	-1.10866	0.232453
Spred2	MACS_peak_2464	chr11	19819966	19820723	4250	8.54674	8.19082	1.2798	0.305169
Cdca4	MACS_peak_4092	chr12	114071703	114072123	4327	7.75919	7.95887	-1.14845	0.0794891
Ctr9	MACS_peak_15636	chr7	118167531	118168462	4564	7.19842	7.52198	-1.25142	0.059777
Krt80	MACS_peak_6567	chr15	101205173	101205933	4954	6.40286	6.17004	1.17513	0.320909
Fam83a	MACS_peak_6189	chr15	57812095	57812921	5017	5.30807	5.28665	1.01496	0.348827
Btbd19	MACS_peak_12153	chr4	116792647	116793594	5161	7.10928	6.69662	1.33114	0.112896
Id1	MACS_peak_10124	chr2	152566988	152567849	5520	5.93601	5.61742	1.24712	0.293719
Mir5104	MACS_peak_1410	chr10	7561253	7562025	5538	NA	NA	NA	NA
Tnfrsf1b	MACS_peak_12464	chr4	144830516	144831533	5713	7.66965	7.3385	1.25802	0.115054
1700044C05Rik	MACS_peak_5856	chr14	118770266	118771225	5737	NA	NA	NA	NA
Ppapdc3	MACS_peak_9255	chr2	31944835	31945735	5837	5.79488	6.00577	-1.15739	0.432792
Kcne3	MACS_peak_15551	chr7	107330904	107331405	5919	3.63053	3.57165	1.04166	0.759822
AI646023	MACS_peak_1886	chr10	75016791	75017305	5995	5.50952	5.62175	-1.0809	0.242443
Slc34a1	MACS_peak_4588	chr13	55506506	55507477	6011	5.3238	5.37909	-1.03907	0.527719
Cpz	MACS_peak_12865	chr5	35873960	35874709	6160	5.03421	4.96489	1.04922	0.223
Gas7	MACS_peak_2821	chr11	67339783	67340699	6176	5.04771	5.11524	-1.04792	0.436588
Bok	MACS_peak_634	chr1	95588147	95588982	6401	5.76462	5.89375	-1.09364	0.157882
Med29	MACS_peak_15051	chr7	29170729	29171760	6497	7.24896	6.74181	1.42124	0.0353572
Kdm5a	MACS_peak_14615	chr6	120307194	120307795	6559	8.06556	8.05453	1.00767	0.94406
F13a1	MACS_peak_4396	chr13	37148557	37149268	6636	4.71953	4.44754	1.20748	0.284386
Smap2	MACS_peak_12199	chr4	120696299	120696885	6784	8.58124	9.21029	-1.54654	0.0655546
Smcr8	MACS_peak_2763	chr11	60597296	60598157	6787	7.04432	7.20859	-1.1206	0.557647
Oscp1	MACS_peak_12244	chr4	125742430	125742898	6906	4.9869	5.09268	-1.07608	0.549457
Hnrnpf	MACS_peak_14575	chr6	117857293	117858271	7447	11.0122	10.9092	1.08037	0.656196
St3gal2	MACS_peak_16607	chr8	113436103	113436775	7477	7.25726	7.29066	-1.02342	0.816872
Rcsd1	MACS_peak_1073	chr1	167630339	167631273	7503	7.44787	7.24532	1.15073	0.418701
5830432E09Rik	MACS_peak_15860	chr7	142851091	142852006	7517	NA	NA	NA	NA
Panx1	MACS_peak_16863	chr9	14842004	14842881	7560	6.99028	7.12433	-1.09737	0.470129
Fnta	MACS_peak_16124	chr8	27133991	27134847	8423	7.68183	7.55165	1.09442	0.371211
Mapkapk3	MACS_peak_17551	chr9	107182657	107183472	9220	8.62223	8.18703	1.3521	0.0775531
Gm9999	MACS_peak_15222	chr7	54240757	54241501	9283	3.99517	3.98844	1.00467	0.941739
Klhl6	MACS_peak_6747	chr16	19973199	19974024	9396	9.35469	8.98715	1.29015	0.146924
Map3k1	MACS_peak_5014	chr13	112608319	112609094	9400	6.90676	7.01835	-1.08042	0.342254
Ankrd13a	MACS_peak_13415	chr5	115234244	115235262	9629	10.036	9.99761	1.02698	0.846518
Xpc	MACS_peak_14384	chr6	91455633	91456725	9718	7.21722	7.08945	1.09261	0.0713705
Snx10	MACS_peak_14110	chr6	51483378	51483815	9727	7.97239	7.96962	1.00193	0.983236
Ptgr2	MACS_peak_3850	chr12	85616233	85616618	9819	7.5946	8.01489	-1.3382	0.0405076
Abr	MACS_peak_2903	chr11	76400522	76401578	9902	7.34865	7.2882	1.04279	0.266582
Cd84	MACS_peak_1134	chr1	173779257	173780107	10079	8.45102	8.32905	1.08822	0.676432
BC005537	MACS_peak_4296	chr13	24882878	24883942	10141	9.73071	9.64077	1.06432	0.499013
Bnip3	MACS_peak_15880	chr7	146111179	146111793	10259	6.79721	6.86345	-1.04698	0.768119
Gpsm1	MACS_peak_9176	chr2	26181158	26181835	10433	6.06907	6.15555	-1.06178	0.221511
Emilin2	MACS_peak_7864	chr17	71649325	71650365	10451	6.25618	7.3295	-2.10427	0.0378791
Rab11b	MACS_peak_7566	chr17	33886258	33887087	10867	9.13084	9.02758	1.21855	0.618099
Aqp9	MACS_peak_17302	chr9	71022010	71022657	11195	7.4514	8.10681	-1.57507	0.0669747
Gnptab	MACS_peak_2026	chr10	87852864	87853742	11214	7.64344	7.63961	1.00266	0.970004
Gm5577	MACS_peak_14334	chr6	87942700	87943359	11302	7.02159	6.90116	1.08706	0.526496
Mrpl33	MACS_peak_12823	chr5	31904498	31905201	11432	8.01969	8.0052	1.01009	0.941417
Itgb7	MACS_peak_6580	chr15	102073508	102074384	11682	5.6834	5.84741	-1.12039	0.513612
Asph	MACS_peak_11505	chr4	9608080	9608980	12229	6.8389	6.8429	-1.00277	0.969102
Map3k1	MACS_peak_5013	chr13	112586325	112587103	12333	6.90676	7.01835	-1.08042	0.342254
Trim6	MACS_peak_15579	chr7	111354586	111355284	12358	6.60315	6.3553	1.18743	0.238213
Egln3	MACS_peak_3651	chr12	55291821	55292745	12537	6.67307	6.33397	1.26496	0.113118
Klrb1b	MACS_peak_14704	chr6	128788474	128789530	12682	3.8863	4.21005	-1.25158	0.215277
Slc39a13	MACS_peak_9641	chr2	90922887	90923659	12809	7.60533	7.5599	1.03199	0.836975
B330016D10Rik	MACS_peak_12430	chr4	141114951	141115434	13161	5.90479	5.0657	1.78892	0.130619
Myh9	MACS_peak_6320	chr15	77685552	77686282	13384	8.52845	8.26756	1.19821	0.164498
Por	MACS_peak_13614	chr5	136178094	136178916	13523	8.44789	8.39727	1.03571	0.586799
Zmiz1	MACS_peak_5210	chr14	26291794	26292700	13569	9.75487	9.62968	1.18609	0.302614
Il18rap	MACS_peak_223	chr1	40558387	40559036	13625	6.11193	6.21357	-1.07299	0.498023
4921525B02Rik	MACS_peak_5792	chr14	104112064	104112896	13789	NA	NA	NA	NA
Mtdh	MACS_peak_6052	chr15	34026077	34026458	13792	9.00846	8.88978	1.08575	0.417716
B4galt5	MACS_peak_10285	chr2	167160425	167161148	13868	7.34277	7.02816	1.24368	0.18703
Clasp2	MACS_peak_17600	chr9	113636115	113636825	14063	7.6012	7.57552	1.01796	0.747996
Ifnb1	MACS_peak_11961	chr4	88183191	88184015	14803	3.44993	3.35818	1.06566	0.378206
Mir5133	MACS_peak_17202	chr9	61984727	61985675	14803	NA	NA	NA	NA
Ccnd2	MACS_peak_14687	chr6	127115627	127116130	14826	10.2724	9.56237	1.6359	0.007348
Arhgap23	MACS_peak_3093	chr11	97296149	97296841	14859	8.07997	8.22029	-1.10214	0.411828
Fcgr4	MACS_peak_1125	chr1	172963916	172964594	15050	3.93443	4.33794	-1.32273	0.144157
Haao	MACS_peak_7949	chr17	84260894	84261717	15147	5.88227	5.93928	-1.04031	0.704119
C77080	MACS_peak_12281	chr4	128940610	128941411	15441	6.66644	6.6019	1.04575	0.335038
Fzd5	MACS_peak_380	chr1	64799396	64800253	15499	5.8513	5.84211	1.00639	0.889323
Dync1li1	MACS_peak_17615	chr9	114581722	114582636	15745	7.44258	7.60925	-1.12246	0.540878
Txnrd3	MACS_peak_14359	chr6	89577778	89578774	15755	6.03805	5.83803	1.14872	0.201891
Rnf144a	MACS_peak_3511	chr12	27083162	27084092	16499	8.42595	8.23268	1.14336	0.106625
Pitpna	MACS_peak_2891	chr11	75384378	75385371	16694	8.6181	8.75719	-1.10121	0.403255
Hivep2	MACS_peak_1451	chr10	13702650	13703180	16771	5.33581	5.55253	-1.1621	0.517924
Fam105a	MACS_peak_6022	chr15	27593949	27594664	17153	5.76904	5.83913	-1.04978	0.855255
Inpp1	MACS_peak_292	chr1	52857024	52857763	17220	7.21867	6.73835	1.39505	0.10321
Rap1gap2	MACS_peak_2882	chr11	74386200	74386631	17224	4.94393	4.8897	1.0383	0.197339
1700045H11Rik	MACS_peak_12544	chr4	150211480	150212016	17269	NA	NA	NA	NA
B930025P03Rik	MACS_peak_15982	chr8	10899572	10900227	17345	NA	NA	NA	NA
Tfeb	MACS_peak_7672	chr17	47890811	47891854	17353	NA	NA	NA	NA
Ckap4	MACS_peak_1975	chr10	83978741	83979464	17377	6.80553	6.66922	1.09909	0.437011
Zc3h12a	MACS_peak_12233	chr4	124822026	124822991	17440	6.25769	5.9721	1.2189	0.512571
Klrb1b	MACS_peak_14705	chr6	128793387	128794430	17562	3.8863	4.21005	-1.25158	0.215277
Coq2	MACS_peak_13284	chr5	101085114	101086127	17639	8.26679	7.97278	1.22605	0.43378
Cd300a	MACS_peak_3268	chr11	114768870	114769606	17710	6.72809	6.51637	1.15807	0.344182
Asgr2	MACS_peak_2847	chr11	69887803	69888845	17817	4.74407	4.72301	1.01471	0.772329
4930522O17Rik	MACS_peak_11746	chr4	53240577	53241268	18299	NA	NA	NA	NA
Lbr	MACS_peak_1219	chr1	183790761	183791622	18516	8.80159	8.77841	1.01619	0.919056
Hk3	MACS_peak_4584	chr13	55141365	55141950	18855	6.76876	6.30097	1.383	0.0526983
Plekhf2	MACS_peak_11511	chr4	10953193	10953916	18871	6.93079	7.02465	-1.06722	0.524249
Il15	MACS_peak_16430	chr8	84907043	84907681	18998	8.10164	7.93123	1.12538	0.708045
Fndc3b	MACS_peak_10536	chr3	27588719	27589691	20156	5.66514	5.7753	-1.07935	0.576304
Sod1	MACS_peak_7167	chr16	90199209	90199990	21385	10.8773	10.8472	1.02104	0.84099
Klhdc4	MACS_peak_16736	chr8	124374727	124375538	21675	6.0435	5.98937	1.03823	0.675351
Atf6	MACS_peak_1122	chr1	172775550	172776314	21956	7.24978	7.24155	1.00573	0.888039
Trp53rk	MACS_peak_10276	chr2	166596695	166597336	22105	5.94257	5.80413	1.10071	0.222534
C1qtnf9	MACS_peak_5474	chr14	61364035	61364660	22764	4.93036	4.80233	1.01427	0.67525
Slc44a3	MACS_peak_11180	chr3	121212038	121212762	23028	3.7367	3.79603	-1.04198	0.558716
Tor1b	MACS_peak_9236	chr2	30784984	30785764	23092	7.73286	7.87361	-1.10248	0.544977
Serhl	MACS_peak_6361	chr15	82906261	82907036	24086	7.50256	7.31405	1.13959	0.222935
Tal1	MACS_peak_12134	chr4	114707365	114708031	24280	8.24006	8.34859	-1.07812	0.277033
Rbbp7	MACS_peak_17885	chrX	159173456	159174250	24573	9.66734	9.66323	1.0843	0.425549
C130039O16Rik	MACS_peak_3846	chr12	85534596	85535462	24917	7.42709	7.57965	-1.1507	0.530964
St8sia1	MACS_peak_14811	chr6	142937744	142938604	25257	4.19305	4.53654	-1.26882	0.0769361
Gfi1	MACS_peak_13351	chr5	108178210	108178977	25339	6.51717	6.52233	-1.00359	0.977264
Nek6	MACS_peak_9325	chr2	38341181	38342031	25595	6.87134	6.35669	1.42865	0.199786
Mapkapk3	MACS_peak_17550	chr9	107165989	107166907	25814	8.62223	8.18703	1.3521	0.0775531
Ksr1	MACS_peak_2928	chr11	78932181	78933024	27362	6.6011	6.552	1.01387	0.907815
Vgll4	MACS_peak_14545	chr6	114843573	114844495	27623	8.46943	8.55513	-1.06121	0.655533
Fth1	MACS_peak_8624	chr19	10029033	10029798	27935	11.4198	11.6621	-1.1829	0.00794163
Jak1	MACS_peak_12035	chr4	100965364	100966335	27944	9.72217	9.77918	-1.04032	0.583371
Helb	MACS_peak_2246	chr10	119578182	119578703	28355	7.36466	7.43396	-1.04921	0.134599
Ccl2	MACS_peak_2963	chr11	81820156	81820897	28623	5.67556	5.53301	1.10385	0.670378
Rcn1	MACS_peak_9747	chr2	105267888	105268982	28973	7.5468	7.55506	-1.00574	0.864182
Gm11202	MACS_peak_2936	chr11	79465797	79466467	29309	NA	NA	NA	NA
Tpcn1	MACS_peak_13476	chr5	121008655	121009492	29603	7.61069	7.90697	-1.22797	0.119192
Kcnj2	MACS_peak_3241	chr11	110957758	110958619	30704	3.80636	3.74802	1.04127	0.710934
Plekhg6	MACS_peak_14665	chr6	125360936	125361688	30715	5.17482	5.22799	-1.03754	0.524827
Nrip1	MACS_peak_7089	chr16	76341763	76342664	31199	8.37422	8.48832	-1.0823	0.317195
2510003E04Rik	MACS_peak_1783	chr10	62009422	62010255	31421	7.32447	7.40778	1.00338	0.928586
Rnf24	MACS_peak_9961	chr2	131146754	131147277	31537	6.45996	6.5258	-1.04669	0.746969
Gadd45a	MACS_peak_14198	chr6	67018894	67019697	31994	6.98213	7.44034	-1.37384	0.12256
Raph1	MACS_peak_355	chr1	60655647	60656495	32385	4.808	5.00515	-1.14643	0.441373
Gata2	MACS_peak_14336	chr6	88116006	88116802	32405	9.89194	9.60371	1.22116	0.315818
Ch25h	MACS_peak_8777	chr19	34516521	34517164	32819	4.33845	4.35007	-1.00809	0.864901
Wsb1	MACS_peak_2930	chr11	79100651	79101521	33030	8.59838	8.0216	1.49151	0.163824
B230120H23Rik	MACS_peak_9526	chr2	72156395	72157147	33031	6.57234	6.51931	1.03744	0.206828
Gad2	MACS_peak_9129	chr2	22443719	22445935	33315	4.14594	4.11823	1.01939	0.195621
Bend4	MACS_peak_13040	chr5	67785117	67785899	33681	5.63361	5.65909	-1.01782	0.828432
Cox4i1	MACS_peak_16713	chr8	123225831	123226626	33887	10.0559	10.1005	-1.03137	0.805403
Arntl	MACS_peak_15654	chr7	120384993	120385944	34531	6.31839	6.19066	1.09258	0.448926
Mrps18a	MACS_peak_7649	chr17	46210637	46211417	36884	9.19791	9.26654	-1.04872	0.726973
Nkrf	MACS_peak_17769	chrX	34479524	34480526	37084	7.26097	7.37214	-1.0801	0.63626
Rasgrf1	MACS_peak_17414	chr9	89766980	89767761	37408	4.35223	4.47166	-1.0863	0.147184
Uck2	MACS_peak_1087	chr1	169176817	169177771	37955	9.43708	9.59231	1.28561	0.503857
Ptprc	MACS_peak_892	chr1	140032766	140033389	38678	9.27767	9.24581	1.02233	0.703658
Gm11468	MACS_peak_10270	chr2	166060083	166061144	38784	NA	NA	NA	NA
Adipor2	MACS_peak_14602	chr6	119327492	119328202	39672	8.51799	8.04577	1.38724	0.0806098
Utp6	MACS_peak_2939	chr11	79735524	79736414	40018	7.30833	7.10617	1.15043	0.315961
Tmem100	MACS_peak_3037	chr11	89933094	89933757	41620	3.55536	3.59436	-1.0274	0.147412
Smad3	MACS_peak_17224	chr9	63563730	63564719	41624	8.09588	7.83551	1.19779	0.486213
Irf2bp2	MACS_peak_16790	chr8	129074464	129075409	42373	7.7868	7.80868	-1.01528	0.862326
Dusp22	MACS_peak_4340	chr13	30794581	30795179	42806	5.90254	6.17655	-1.20917	0.463376
Mtap7	MACS_peak_1493	chr10	19824171	19825073	44136	7.45471	7.4536	1.00077	0.956765
Adcy9	MACS_peak_6605	chr16	4374819	4375482	44350	6.55099	6.29214	1.19652	0.0936469
Atp2a2	MACS_peak_13503	chr5	122997097	122998053	45378	9.3535	9.29323	1.04266	0.644728
Mier3	MACS_peak_5011	chr13	112430358	112431145	45706	7.90593	7.9454	-1.02773	0.605317
Kcng2	MACS_peak_8495	chr18	80606736	80607567	46258	6.15042	6.19478	-1.03122	0.63445
Tnfsf10	MACS_peak_10525	chr3	27168891	27169640	46784	7.41479	7.83614	-1.33917	0.159457
Slc1a3	MACS_peak_5948	chr15	8613446	8614095	46922	4.60333	4.69432	-1.0651	0.328629
Gse1	MACS_peak_16710	chr8	123059723	123060289	47141	8.85496	8.84951	1.00378	0.934564
Ube2w	MACS_peak_69	chr1	16560850	16561458	48325	5.01136	4.6261	1.3061	0.192402
Atp2b4	MACS_peak_855	chr1	135698249	135698961	48398	8.48797	8.10355	1.30533	0.00827041
Crispld2	MACS_peak_16707	chr8	122564784	122565485	48629	5.59742	5.53104	1.04708	0.352033
Slc4a8	MACS_peak_6556	chr15	100640432	100641242	48713	4.77993	4.75399	1.01814	0.785301
Fam107b	MACS_peak_9002	chr2	3581250	3582041	49175	9.18833	8.91324	1.21007	0.125085
Rassf6	MACS_peak_13172	chr5	91118657	91119469	49435	4.37957	3.99236	1.30786	0.291312
Noc4l	MACS_peak_13367	chr5	111031707	111032747	50189	8.02575	8.35409	-1.25557	0.0867784
Slc23a2	MACS_peak_9970	chr2	131919848	131920837	50468	7.30932	7.13838	1.12579	0.285817
Trmt11	MACS_peak_1566	chr10	30269613	30270239	50556	6.42297	6.43379	-1.00752	0.984987
Gm8883	MACS_peak_413	chr1	71985161	71985809	50663	NA	NA	NA	NA
Lrrc8d	MACS_peak_13329	chr5	106077633	106078449	51068	7.16603	6.96337	1.15082	0.2958
Stxbp4	MACS_peak_3040	chr11	90447494	90448131	51732	8.81111	8.82553	-1.01004	0.958595
Eef1a1	MACS_peak_17342	chr9	78380744	78381719	51752	12.5248	12.5084	1.01147	0.802447
Samsn1	MACS_peak_7085	chr16	75961208	75961685	51981	8.73285	9.12943	-1.31638	0.0453051
Lrig1	MACS_peak_14411	chr6	94597311	94598356	52332	5.1859	5.27113	-1.06086	0.227027
Apoa1	MACS_peak_17072	chr9	45983170	45983867	53064	5.76045	5.93621	-1.12957	0.192826
Coro6	MACS_peak_2913	chr11	77223412	77224088	53802	5.46939	5.5301	-1.04298	0.196976
Sv2b	MACS_peak_15373	chr7	82510098	82510869	56408	3.6998	3.81573	-1.08367	0.0902744
Tspan9	MACS_peak_14698	chr6	128150476	128151376	57234	5.11276	5.03299	1.05685	0.660875
Rbx1	MACS_peak_6349	chr15	81353661	81354416	57287	8.79818	8.91666	-1.0707	0.244499
Gpr141	MACS_peak_4258	chr13	19974767	19975157	58834	3.86842	4.27638	-1.32681	0.608749
Lyst	MACS_peak_4216	chr13	13621046	13621988	61180	6.99733	6.78105	1.16174	0.120585
Ccnh	MACS_peak_4815	chr13	85266291	85267341	62284	8.46167	8.5181	-1.03989	0.767968
A530013C23Rik	MACS_peak_10287	chr2	167579197	167580029	62877	NA	NA	NA	NA
Epcam	MACS_peak_7990	chr17	87970579	87971293	64215	4.50691	4.44923	1.04079	0.665551
Ptgs2	MACS_peak_951	chr1	152011887	152012733	64940	5.54513	5.16017	1.30583	0.763593
4930539M17Rik	MACS_peak_10440	chr3	9128259	9129156	66655	NA	NA	NA	NA
Sp3	MACS_peak_9535	chr2	72884843	72885762	66711	8.71875	8.74899	-1.02118	0.475981
Supt3h	MACS_peak_7635	chr17	44846569	44847485	67098	7.40164	7.59619	-1.14437	0.136905
Rxra	MACS_peak_9190	chr2	27600075	27600984	67821	6.14687	6.34518	-1.14735	0.15696
Tmem65	MACS_peak_6198	chr15	58586207	58586990	68178	6.65338	6.62091	1.02276	0.74978
Map2k5	MACS_peak_17218	chr9	63156858	63157256	68601	7.56825	7.2676	1.2317	0.0265348
A530013C23Rik	MACS_peak_10288	chr2	167585233	167585945	68920	NA	NA	NA	NA
Lrig2	MACS_peak_11060	chr3	104245665	104246516	69751	7.00507	6.57835	1.34417	0.0584401
Reep3	MACS_peak_1815	chr10	66487964	66488998	71193	6.96562	6.89065	1.05334	0.549609
Ifltd1	MACS_peak_14842	chr6	145457392	145457981	74142	3.51797	3.56269	-1.03149	0.562043
St3gal1	MACS_peak_6250	chr15	66932792	66933364	75310	9.27079	8.91643	1.59446	0.0331401
4931403E22Rik	MACS_peak_8730	chr19	26822554	26823169	75436	NA	NA	NA	NA
Coro6	MACS_peak_2912	chr11	77199738	77200276	77356	5.46939	5.5301	-1.04298	0.196976
Asah2	MACS_peak_8764	chr19	32255457	32256265	78337	7.78383	7.54254	1.18204	0.425302
Cdkn2b	MACS_peak_11963	chr4	89035576	89036612	79160	5.36255	5.41247	-1.03521	0.247913
Gm4792	MACS_peak_2066	chr10	93840691	93841743	79776	3.7982	3.84809	-1.03519	0.765212
Ssbp2	MACS_peak_4850	chr13	91680633	91681237	80199	8.6698	8.79161	-1.0881	0.586067
F13a1	MACS_peak_4398	chr13	37222381	37222870	80550	4.71953	4.44754	1.20748	0.284386
Spry2	MACS_peak_5805	chr14	106214443	106215182	81394	6.56686	6.72575	-1.11643	0.697316
Thnsl2	MACS_peak_14225	chr6	71009931	71010640	83978	5.77585	5.7632	1.00881	0.436588
Gpr12	MACS_peak_13742	chr5	147487831	147488782	91494	4.33205	4.3078	1.01695	0.853964
Tnik	MACS_peak_10541	chr3	28069893	28070831	91778	6.85963	6.71769	1.10339	0.225605
Kdm6a	MACS_peak_17760	chrX	17831897	17832245	92277	7.18122	7.35384	-1.12711	0.469465
Arfgef1	MACS_peak_34	chr1	10315842	10316267	93303	8.49538	8.35094	1.1053	0.288456
Ckmt2	MACS_peak_4855	chr13	92113699	92114453	97523	3.75988	3.83419	-1.05285	0.560574
Gm20125	MACS_peak_1463	chr10	16716367	16717192	98765	NA	NA	NA	NA
Vit	MACS_peak_7910	chr17	79007270	79007943	100231	4.41054	4.40484	1.00396	0.957609
Maml3	MACS_peak_10686	chr3	51803774	51804593	104648	7.23045	7.1299	1.07218	0.448363
Mir1907	MACS_peak_6140	chr15	50610954	50611627	109299	NA	NA	NA	NA
Runx1	MACS_peak_7204	chr16	92715474	92716159	110453	9.27995	9.03261	1.18702	0.242335
Pten	MACS_peak_8770	chr19	32943816	32944205	111942	9.59588	9.35134	1.18471	0.160032
Dock4	MACS_peak_3602	chr12	41285286	41286076	113228	3.76034	3.88878	-1.09311	0.203199
Mir1901	MACS_peak_8078	chr18	12112899	12113572	114304	NA	NA	NA	NA
Dab2ip	MACS_peak_9294	chr2	35535477	35536406	122043	7.38707	7.09534	1.2241	0.295242
Il12a	MACS_peak_10784	chr3	68367911	68368523	126454	7.4566	7.51942	-1.0445	0.820252
Hhla1	MACS_peak_6246	chr15	65934670	65935541	126759	4.38325	4.39049	-1.00504	0.81509
Hif1a	MACS_peak_3768	chr12	74880239	74880903	128429	6.99387	6.89712	1.06937	0.498259
4933413L06Rik	MACS_peak_5061	chr13	118641476	118642126	132830	NA	NA	NA	NA
Zfp608	MACS_peak_8318	chr18	55012479	55013369	136902	8.17994	7.72649	1.36931	0.15189
Tbl1xr1	MACS_peak_10500	chr3	21834094	21835000	141005	8.7037	8.74676	-1.01444	0.923035
Zfp608	MACS_peak_8317	chr18	55005808	55006832	143570	8.17994	7.72649	1.36931	0.15189
Akap12	MACS_peak_1394	chr10	6225358	6225877	145491	4.35807	4.45579	-1.07008	0.190806
9130014G24Rik	MACS_peak_1427	chr10	10040644	10041568	151051	2.91394	2.87475	1.0969	0.0567688
Zfp365	MACS_peak_1820	chr10	67223044	67223900	152037	4.92775	4.80568	1.0883	0.279799
Kit	MACS_peak_13101	chr5	76126485	76127222	156018	10.423	10.0855	1.26354	0.0891722
Gpc5	MACS_peak_5835	chr14	115651111	115651628	159871	3.66431	3.61758	1.03292	0.463241
Zeb2	MACS_peak_9353	chr2	45134801	45135404	166308	7.79133	7.84538	-1.03818	0.487718
1700108F19Rik	MACS_peak_5650	chr14	77251023	77251999	174094	NA	NA	NA	NA
Dbx1	MACS_peak_15243	chr7	56706418	56707032	185410	5.64035	5.72222	-1.05839	0.376869
Tbc1d5	MACS_peak_7712	chr17	51132824	51133588	185497	7.8871	7.78026	1.07687	0.665036
Cdkn2b	MACS_peak_11965	chr4	89152336	89153128	195874	5.36255	5.41247	-1.03521	0.247913
Bcl2	MACS_peak_684	chr1	108413963	108414873	196519	8.31662	8.26049	1.06482	0.607549
Ktn1	MACS_peak_5385	chr14	48482386	48483400	199474	7.61958	7.68978	-1.04985	0.562468
Hspa4	MACS_peak_2684	chr11	52891648	52892641	221875	8.7169	8.87871	-1.11869	0.227334
Tbc1d5	MACS_peak_7716	chr17	51546152	51546805	227838	7.8871	7.78026	1.07687	0.665036
Zfp386	MACS_peak_4121	chr12	117040629	117041341	245107	8.76456	8.70321	1.04344	0.623186
Enc1	MACS_peak_4901	chr13	98280565	98281418	269806	6.18265	6.32041	-1.10019	0.156045
Klf4	MACS_peak_11771	chr4	55828550	55829357	283496	5.88559	5.6151	1.20622	0.523873
Zfp386	MACS_peak_4119	chr12	116995697	116996677	289739	8.76456	8.70321	1.04344	0.623186
Tbl1xr1	MACS_peak_10498	chr3	21660815	21661515	314536	8.7037	8.74676	-1.01444	0.923035
Zfat	MACS_peak_6257	chr15	67730454	67731199	359590	5.44309	5.49756	-1.03848	0.436588
Atp6ap1l	MACS_peak_4841	chr13	90655420	90656000	389352	2.20388	2.23364	-1.02084	0.665371
Mef2c	MACS_peak_4809	chr13	83213220	83213589	429627	8.58551	8.47663	1.07839	0.437038
Zfp386	MACS_peak_4114	chr12	116698943	116699749	586736	8.76456	8.70321	1.04344	0.623186
Zfp386	MACS_peak_4113	chr12	116609691	116610720	675721	8.76456	8.70321	1.04344	0.623186
Zfp386	MACS_peak_4112	chr12	116573106	116573874	712628	8.76456	8.70321	1.04344	0.623186
Zfp386	MACS_peak_4110	chr12	116396363	116397151	889319	8.76456	8.70321	1.04344	0.623186
1700019M22Rik	MACS_peak_3928	chr12	98299490	98300258	1014407	4.09543	3.99134	1.07481	0.457561
