# Supplementary material for: C/EBPα Is Required for Long-Term Self-Renewal and Lineage Priming of Hematopoietic Stem Cells and for the Maintenance of Epigenetic Configurations in Multipotent Progenitors
Source: PLoS Genet. 2014 Jan 9;10(1):e1004079. doi: 10.1371/journal.pgen.1004079 (PMC3886906; doi:10.1371/journal.pgen.1004079)
Supplement: Table S3 — Motif analysis at C/EBPα bound regions in LSKs. Pos_hit and pos_no_hits designates the number of hits and the number with no hits in the tested dataset, respectively. Neg_hit and neg_no_hits designates the number of hits and the number with no hits in the background dataset, respectively. (XLSX) [file pgen.1004079.s008.xlsx]

## Sheet: df.xls
TF_model	affinity	hits	hitsBg	log_affinity	p_value_geom
V$CEBPB_02	19.2059	317	22	4.26348	2.2e-16
MA0102.2 CEBPA	11.4991	287	13	3.52345	2.2e-16
V$CEBPB_01	10.5086	196	65	3.3935	2.2e-16
V$CEBP_Q2_01	7.84792	189	25	2.97231	2.2e-16
V$HLF_01	8.6289	173	15	3.10918	2.2e-16
MA0043.1 HLF	9.14697	157	15	3.19329	2.2e-16
MA0079.2 SP1	30.8721	113	138	4.94823	0.000126916
V$ETS_Q4	8.57002	110	98	3.0993	0.0290952
V$ETS_Q6	4.74431	110	96	2.2462	0.0125409
V$ETF_Q6	4.20891	106	105	2.07345	0.467942
V$CEBPDELTA_Q6	7.16888	105	32	2.84175	2.2e-16
V$ETS1_B	10.3141	99	79	3.36654	0.000250589
V$CACD_01	6.85222	97	97	2.77657	0.532903
V$SP1_01	6.11785	96	94	2.61303	0.401145
V$PU1_Q6	4.5566	95	123	2.18796	1.14937e-05
MA0081.1 SPIB	2.42859	91	126	1.28012	6.27425e-08
MA0156.1 FEV	4.54038	88	67	2.18281	4.62693e-05
V$KROX_Q6	44.6657	87	80	5.48109	0.125019
MA0039.2 Klf4	21.9002	87	80	4.45287	0.125019
MA0002.2 RUNX1	5.49778	85	97	2.45885	0.0286605
V$MAZ_Q6	9.21127	81	102	3.2034	0.000421815
V$EGR_Q6	6.26221	80	80	2.64667	0.535237
V$WT1_Q6	5.39086	79	86	2.43052	0.131352
V$CACBINDINGPROTEIN_Q6	7.03676	75	145	2.81491	1.1855e-25
MA0080.2 SPI1	4.43102	75	51	2.14764	2.03853e-07
V$AML1_Q6	2.53839	75	115	1.34392	2.36984e-10
V$AML1_01	2.24352	75	115	1.16576	2.36984e-10
V$OSF2_Q6	2.65625	73	91	1.40939	0.00153061
V$CETS1P54_01	3.06291	72	54	1.6149	0.000131263
V$TEL2_Q6	7.0052	68	77	2.80843	0.0634354
MA0003.1 TFAP2A	3.73447	67	72	1.9009	0.203604
V$AP2ALPHA_01	3.73447	67	72	1.9009	0.203604
V$ELF1_Q6	5.30564	65	80	2.40753	0.00507657
V$CEBP_C	4.42992	64	33	2.14728	2.22391e-18
MA0019.1 Ddit3::Cebpa	2.87496	62	34	1.52354	4.86703e-14
V$MAZR_01	8.40886	61	76	3.07191	0.00437715
MA0062.2 GABPA	7.39163	60	26	2.88589	2.2e-16
V$AP2GAMMA_01	4.11261	60	75	2.04005	0.00420687
V$ELK1_02	3.27977	58	34	1.7136	2.468e-10
V$NRF1_Q6	17.3941	57	11	4.12052	2.2e-16
V$AML_Q6	4.76525	57	60	2.25255	0.310225
V$CP2_01	3.04249	55	58	1.60525	0.307769
V$HIC1_02	5.01558	54	61	2.32642	0.100318
V$HIC1_03	4.49853	54	59	2.16945	0.184639
V$NERF_Q2	4.94497	53	61	2.30596	0.0698346
MA0136.1 ELF5	2.3507	53	54	1.23309	0.458798
V$GABP_B	5.1487	52	46	2.36421	0.111218
V$RREB1_01	23.2068	51	98	4.53647	3.78613e-15
V$IRF1_Q6	1.45684	51	142	0.542841	1.29609e-43
V$CACCCBINDINGFACTOR_Q6	7.60543	50	74	2.92703	8.08109e-06
V$CP2_02	3.13334	50	74	1.6477	8.08109e-06
V$E2A_Q6	1.9733	49	122	0.980611	1.39501e-30
V$LBP1_Q6	2.75773	48	71	1.46348	1.36071e-05
MA0055.1 Myf	13.0206	47	76	3.70272	1.04207e-07
V$MYOGENIN_Q6	2.79745	47	101	1.48411	2.97291e-19
V$VDR_Q3	3.54158	46	101	1.82439	6.12138e-20
V$MYOD_Q6	2.08085	46	106	1.05717	8.18663e-23
V$MZF1_02	4.68521	45	80	2.22811	3.10855e-10
V$E2A_Q2	2.46322	45	103	1.30055	8.67205e-22
V$ELK1_01	4.05566	44	43	2.01994	0.454577
V$MYOD_Q6_01	3.11002	44	90	1.63692	2.00232e-15
V$MOVOB_01	2.89688	44	80	1.5345	9.48304e-11
MA0056.1 MZF1_1-4	2.03671	44	121	1.02624	3.1894e-34
V$TFE_Q6	1.43826	44	100	0.524322	8.74149e-21
V$AP4_Q5	3.02762	43	86	1.59818	4.61483e-14
V$ZNF219_01	21.5459	42	62	4.42934	6.19119e-05
MA0146.1 Zfx	9.05276	42	60	3.17836	0.000243616
V$AP4_Q6	2.91052	42	70	1.54128	1.12333e-07
V$LMO2COM_01	2.64914	42	103	1.40552	4.87501e-24
V$MZF1_01	2.35851	42	94	1.23787	7.69488e-19
V$ATF4_Q2	4.23292	40	27	2.08165	0.000170071
V$PEBP_Q6	3.94861	40	52	1.98134	0.00762092
V$AP2ALPHA_02	3.21156	40	44	1.68327	0.21444
V$NF1_Q6	2.25425	40	59	1.17265	0.000101068
MA0162.1 Egr1	3.73432	39	38	1.90084	0.452037
V$AP4_01	3.68784	39	67	1.88278	6.66124e-08
V$TFIII_Q6	3.66326	39	82	1.87313	1.49668e-14
V$E47_01	3.11387	38	80	1.63871	3.46532e-14
V$PAX5_01	2.95921	38	48	1.56522	0.0190934
V$SPZ1_01	2.49523	38	74	1.31917	2.36083e-11
MA0057.1 MZF1_5-13	2.39113	38	66	1.25769	5.52952e-08
V$AP4_Q6_01	2.72764	37	56	1.44765	7.20561e-05
V$PAX4_03	2.56626	37	57	1.35967	3.45452e-05
V$MYCMAX_B	2.32728	37	40	1.21865	0.277874
MA0073.1 RREB1	36.603	34	82	5.19389	6.66969e-18
MA0014.1 Pax5	2.82877	34	44	1.50018	0.0156268
V$E2F1_Q3_01	2.16208	34	18	1.11242	5.03501e-09
V$E12_Q6	2.21704	33	82	1.14864	1.2573e-18
V$NFAT_Q6	1.35093	33	96	0.433955	5.09709e-27
V$NFAT_Q4_01	1.32948	33	90	0.410864	2.84028e-23
MA0078.1 Sox17	1.15144	33	64	0.203438	1.06855e-09
MA0048.1 NHLH1	5.67666	32	44	2.50504	0.00450564
MA0154.1 EBF1	2.95151	32	79	1.56145	1.05579e-17
V$PAX4_01	2.13858	32	38	1.09665	0.092126
V$STAT1_02	1.73504	32	40	0.794968	0.0382223
V$IRF_Q6	3.42485	31	80	1.77604	5.37729e-19
V$NKX25_Q5	2.15269	31	43	1.10614	0.00416096
MA0065.2 PPARG::RXRA	1.8822	31	84	0.912422	2.69395e-21
V$AP1_Q4	1.76385	31	57	0.818731	8.09184e-08
V$LEF1_Q2	0.979578	31	107	-0.0297681	1.95819e-36
V$KAISO_01	3.05123	30	46	1.60939	0.000265361
MA0100.1 Myb	1.91457	30	23	0.937019	0.0236165
V$AP1FJ_Q2	1.46135	30	55	0.547299	1.6248e-07
MA0092.1 Hand1::Tcfe2a	1.40895	30	75	0.494617	5.64359e-17
V$IRF_Q6_01	2.47892	29	92	1.30971	5.78094e-28
V$MYOD_01	2.46492	29	60	1.30154	3.55198e-10
V$MAF_Q6_01	2.45442	29	84	1.29538	6.40499e-23
V$AP1_Q6	1.68973	29	46	0.756792	0.000110919
MA0103.1 ZEB1	1.0078	29	114	0.0112098	7.23413e-44
V$BLIMP1_Q6	7.92195	28	69	2.98586	3.3063e-15
V$CREB_Q2_01	3.66332	28	22	1.87315	0.0434651
V$AP1_01	2.38807	28	46	1.25585	4.39709e-05
V$NRF2_Q4	4.65198	27	61	2.21785	7.42133e-12
V$CMYB_01	2.71826	27	24	1.44268	0.228439
V$LYF1_01	1.84635	27	84	0.88468	1.25974e-24
V$LEF1_Q2_01	1.25035	27	69	0.32233	6.39298e-16
MA0259.1 HIF1A::ARNT	1.18544	27	29	0.245427	0.341376
MA0038.1 Gfi	1.17766	27	60	0.235926	2.2286e-11
V$HNF4_Q6_01	3.60832	26	72	1.85133	2.55441e-18
MA0114.1 HNF4A	3.07016	26	59	1.61831	1.56795e-11
MA0104.2 Mycn	2.2585	26	28	1.17536	0.338937
MA0147.1 Myc	1.86308	26	29	0.897693	0.247798
V$EBF_Q6	1.66568	26	71	0.736107	9.28226e-18
V$TBX5_01	1.45803	26	78	0.544018	8.28062e-22
V$AP1_Q2	1.37992	26	55	0.46458	1.12931e-09
MA0101.1 REL	1.10951	26	35	0.149921	0.0163637
MA0060.1 NFYA	6.48982	25	26	2.69818	0.443047
MA0112.2 ESR1	5.91106	25	73	2.56342	1.09828e-19
V$E2F_Q2	2.55653	25	6	1.35418	2.2e-16
V$CREB_Q4_01	2.07719	25	24	1.05464	0.440904
V$NF1_Q6_01	1.92908	25	48	0.947915	3.16189e-07
MA0028.1 ELK1	1.83521	25	23	0.875945	0.324512
V$GLI_Q2	1.59604	25	55	0.674498	2.85398e-10
V$ER_Q6_02	1.57126	25	68	0.65192	7.30634e-17
MA0099.2 AP1	1.45302	25	41	0.539059	0.000129684
V$P53_02	1.39476	25	57	0.480013	3.28411e-11
V$AHRHIF_Q6	1.29166	25	27	0.369222	0.336367
MA0006.1 Arnt::Ahr	1.05003	25	33	0.0704346	0.0265635
V$FOXO1_01	0.738696	25	114	-0.436947	1.94961e-48
MA0139.1 CTCF	205.056	24	39	7.67988	0.000239218
MA0088.1 znf143	19.0895	24	57	4.25471	7.41288e-12
MA0144.1 Stat3	4.38691	24	53	2.1332	5.87134e-10
V$TAL1_Q6	2.67404	24	50	1.41902	1.30149e-08
V$STAT6_02	2.2214	24	29	1.15147	0.10969
MA0145.1 Tcfcp2l1	1.92849	24	64	0.947471	1.91839e-15
V$PAX_Q6	1.42685	24	82	0.512833	4.70798e-26
V$TBX5_02	1.35145	24	69	0.434511	3.38326e-18
V$AP1_Q2_01	1.32721	24	41	0.408394	4.91714e-05
V$BACH2_01	1.3042	24	31	0.383165	0.0424112
V$CREL_01	1.11165	24	34	0.152698	0.00772272
V$HEB_Q6	3.73391	23	37	1.90068	0.000437821
V$MAF_Q6	2.45212	23	58	1.29403	4.94686e-13
V$AP1_C	2.07484	23	37	1.053	0.000437821
V$MTF1_Q4	1.76716	23	40	0.821431	4.06992e-05
V$STAT_Q6	1.60852	23	103	0.685735	6.02419e-42
V$AHR_Q5	1.32652	23	23	0.40765	0.560273
MA0017.1 NR2F1	8.3549	22	59	3.06262	2.90222e-14
V$NFE2_01	6.14113	22	53	2.6185	3.16505e-11
V$AREB6_03	2.03903	22	60	1.02788	8.57854e-15
V$SMAD3_Q6	1.64881	22	78	0.721422	2.38349e-25
V$DR4_Q2	1.49791	22	39	0.582946	3.33326e-05
V$SMAD_Q6_01	1.48754	22	91	0.572932	3.9827e-34
V$CREBATF_Q6	1.44254	22	17	0.528613	0.0567209
MA0150.1 NFE2L2	4.8949	21	47	2.29128	4.88075e-09
V$PPAR_DR1_Q2	2.96357	21	71	1.56733	6.76162e-22
MA0155.1 INSM1	2.21446	21	58	1.14696	1.78112e-14
V$HAND1E47_01	1.20502	21	63	0.26906	3.27864e-17
V$ISRE_01	13.1796	20	36	3.72023	5.11364e-05
MA0163.1 PLAG1	9.76163	20	34	3.28712	0.000266
V$HNF4_DR1_Q3	3.92111	20	63	1.97126	4.97587e-18
MA0076.1 ELK4	3.28533	20	15	1.71604	0.0461897
V$ZID_01	2.00343	20	43	1.00247	7.55379e-08
MA0164.1 Nr2e3	1.40298	20	42	0.488494	2.04355e-07
V$MYB_Q3	1.36341	20	22	0.447216	0.321073
V$ER_Q6	1.32686	20	49	0.408012	1.30307e-10
V$MEIS1_01	1.31557	20	68	0.395691	5.73043e-21
V$TAL1ALPHAE47_01	1.15569	20	40	0.208759	1.40697e-06
V$HMGIY_Q6	0.944835	20	53	-0.081865	1.33469e-12
V$NFMUE1_Q6	0.885863	20	36	-0.174844	5.11364e-05
MA0159.1 RXR::RAR_DR5	3.72955	19	34	1.899	9.63386e-05
MA0137.2 STAT1	2.46329	19	41	1.30059	1.48584e-07
MA0148.1 FOXA1	2.27932	19	83	1.1886	1.13291e-31
V$LRF_Q2	1.96048	19	46	0.971206	7.85332e-10
V$P300_01	1.63747	19	42	0.711467	5.40632e-08
V$AP1_Q6_01	1.30976	19	29	0.389307	0.00452387
V$MYCMAX_02	1.12314	19	46	0.167535	7.85332e-10
V$CREB_Q4	3.62452	18	16	1.85779	0.294471
V$CREB_Q2	2.92291	18	18	1.5474	0.567579
MA0068.1 Pax4	1.81593	18	56	0.860706	1.0009e-15
V$NMYC_01	1.69658	18	25	0.76263	0.0282855
MA0050.1 IRF1	1.44669	18	37	0.53276	2.04742e-06
V$AP1_Q4_01	1.3277	18	27	0.408928	0.00793093
V$STAT_01	1.27227	18	40	0.347409	1.06019e-07
V$GCM_Q2	1.17258	18	43	0.229693	4.59288e-09
MA0160.1 NR4A2	1.13086	18	64	0.177418	2.38259e-20
V$TAL1BETAE47_01	1.12078	18	43	0.164509	4.59288e-09
V$HNF3ALPHA_Q6	0.822088	18	111	-0.282635	1.07535e-54
V$YY1_02	2.13504	17	50	1.09426	2.91059e-13
V$DR3_Q4	1.98903	17	40	0.992065	2.60728e-08
V$SZF11_01	1.84461	17	37	0.883317	5.64041e-07
V$ZF5_B	1.7763	17	13	0.828873	0.080799
V$ALPHACP1_01	1.72627	17	25	0.787654	0.0137628
V$T3R_Q6	1.59353	17	62	0.672222	4.70854e-20
MA0061.1 NF-kappaB	1.33477	17	32	0.416593	6.13921e-05
MA0059.1 MYC::MAX	1.31422	17	26	0.39421	0.00702085
V$HIF1_Q5	1.27356	17	17	0.348862	0.569419
V$HMX1_01	1.24265	17	30	0.313424	0.00033628
MA0157.1 FOXO3	1.1462	17	60	0.196864	7.2889e-19
V$E2F_Q4	0.726492	17	28	-0.460982	0.00163991
V$PAX4_04	3.02668	16	60	1.59774	9.09911e-20
V$P53_DECAMER_Q2	1.64037	16	41	0.714022	1.97758e-09
V$SF1_Q6	1.31489	16	64	0.394947	3.26315e-22
V$YY1_Q6_02	1.24758	16	51	0.319136	1.36207e-14
V$TGIF_01	1.23091	16	49	0.299731	1.65672e-13
V$FAC1_01	1.22207	16	67	0.289325	4.20013e-24
V$AREB6_04	1.22017	16	43	0.287077	2.08352e-10
V$HNF3_Q6_01	1.01949	16	105	0.0278509	3.16702e-52
V$PR_Q2	0.942559	16	79	-0.0853454	3.87066e-32
V$AREB6_02	0.890583	16	103	-0.167177	1.52968e-50
MA0087.1 Sox5	0.503912	16	77	-0.988757	9.53954e-31
V$FOXP3_Q4	4.69265	15	46	2.2304	1.08194e-12
V$ZEC_01	3.72372	15	13	1.89675	0.275265
V$MIF1_01	2.8171	15	17	1.49421	0.299802
V$HNF4ALPHA_Q6	2.42422	15	43	1.27752	3.9456e-11
V$ICSBP_Q6	1.82828	15	47	0.870487	3.16588e-13
V$HIF1_Q3	1.75346	15	20	0.810202	0.071685
V$CREB_02	1.60045	15	16	0.678478	0.428572
MA0093.1 USF1	1.59755	15	22	0.675858	0.0213213
V$ZBRK1_01	1.56395	15	19	0.645199	0.122114
MA0090.1 TEAD1	1.22145	15	42	0.288596	1.26815e-10
V$GR_Q6	1.20442	15	65	0.268336	7.91114e-24
MA0004.1 Arnt	1.18903	15	22	0.249789	0.0213213
V$IRF7_01	1.08186	15	31	0.113509	1.44367e-05
V$E2F1_Q6_01	0.951212	15	7	-0.0721615	2.2e-16
V$TCF4_Q5	0.938535	15	63	-0.091518	1.45794e-22
MA0035.2 Gata1	0.92958	15	65	-0.105349	7.91114e-24
V$MRF2_01	0.744145	15	33	-0.426344	2.08986e-06
V$HOXA7_01	0.680505	15	31	-0.555321	1.44367e-05
V$BACH1_01	0.672122	15	17	-0.573205	0.299802
V$STRA13_01	4.31575	14	14	2.10961	0.576076
V$PAX6_Q2	2.08678	14	69	1.06128	1.73238e-27
V$TAL1BETAITF2_01	1.70796	14	27	0.772271	0.000170071
V$MYC_Q2	1.41098	14	21	0.496702	0.0190653
MA0141.1 Esrrb	1.40373	14	56	0.489269	3.158e-19
V$CLOCKBMAL_Q6	1.34459	14	20	0.427167	0.0365488
MA0140.1 Tal1::Gata1	1.17835	14	43	0.23677	6.87501e-12
V$E2F1_Q6	1.11837	14	9	0.161392	0.014524
MA0111.1 Spz1	1.05435	14	51	0.0763489	2.74065e-16
V$IPF1_Q4_01	0.8005	14	23	-0.321027	0.00456514
MA0119.1 TLX1::NFIC	11.419	13	16	3.51336	0.183595
V$RFX1_02	10.1405	13	34	3.34206	4.13356e-08
V$MYCMAX_03	3.2571	13	16	1.70359	0.183595
V$CREBP1_Q2	3.11423	13	17	1.63888	0.109657
MA0105.1 NFKB1	2.52119	13	21	1.3341	0.00822259
MA0058.1 MAX	1.544	13	34	0.626675	4.13356e-08
V$E47_02	1.45914	13	53	0.545117	2.24759e-18
V$RFX1_01	1.13447	13	27	0.182022	5.18237e-05
V$AHRARNT_01	1.00587	13	19	0.00844087	0.033075
V$ARP1_01	0.993246	13	54	-0.00977657	5.64976e-19
V$HELIOSA_01	0.954855	13	40	-0.0666467	4.25515e-11
V$PXR_Q2	0.813408	13	46	-0.297949	2.48297e-14
V$TCF11_01	0.783362	13	41	-0.352249	1.27637e-11
V$TBX5_Q5	0.666587	13	77	-0.585134	3.50607e-34
V$GATA_C	0.620143	13	42	-0.689326	3.77067e-12
V$GATA1_04	0.57987	13	55	-0.786199	1.40285e-19
V$WHN_B	0.575507	13	12	-0.797095	0.418164
V$RBPJK_01	0.52686	13	36	-0.92451	4.47357e-09
V$ARNT_01	3.38429	12	20	1.75885	0.00699673
V$EGR2_01	2.05165	12	9	1.03679	0.116243
MA0116.1 Zfp423	1.98596	12	23	0.989835	0.000595468
V$NANOG_01	1.65481	12	32	0.726668	7.73904e-08
MA0091.1 TAL1::TCF3	1.39534	12	40	0.480614	6.84851e-12
MA0152.1 NFATC2	1.31442	12	39	0.39443	2.32791e-11
V$GR_Q6_01	1.15953	12	66	0.213543	1.09858e-27
V$TAXCREB_02	1.15834	12	11	0.212057	0.414717
V$HSF_Q6	1.14181	12	36	0.191326	8.32675e-10
V$ATF1_Q6	1.0849	12	28	0.117567	5.26165e-06
V$HNF3_Q6	1.0792	12	113	0.109957	3.75542e-65
MA0107.1 RELA	1.05299	12	29	0.0744895	1.89284e-06
V$E2F_Q3_01	0.846698	12	8	-0.240081	0.0369384
V$FOXO4_01	0.793924	12	103	-0.332927	3.95818e-56
V$SOX_Q6	0.780521	12	43	-0.357491	1.59705e-13
V$GATA1_03	0.778868	12	30	-0.360548	6.65887e-07
V$GATA4_Q3	0.748113	12	75	-0.418673	5.94175e-34
V$FOXJ2_01	0.746526	12	107	-0.421735	1.16253e-59
V$E2F1DP1_01	0.703731	12	17	-0.506904	0.0567209
V$SOX9_B1	0.620224	12	53	-0.689138	2.42748e-19
MA0071.1 RORA_1	0.606568	12	49	-0.72126	6.00684e-17
V$IRF1_01	0.570488	12	26	-0.809732	3.7833e-05
V$RP58_01	8.80539	11	28	3.13839	1.24245e-06
V$CREBP1CJUN_01	1.87828	11	15	0.90941	0.0959292
MA0041.1 Foxd3	1.6466	11	105	0.719487	2.16366e-59
MA0117.1 Mafb	1.55801	11	18	0.639702	0.0126554
V$ATF_01	1.48954	11	15	0.574867	0.0959292
MA0047.2 Foxa2	1.16143	11	59	0.215899	3.65069e-24
MA0070.1 PBX1	1.13481	11	30	0.182445	1.43323e-07
V$IK2_01	0.995568	11	55	-0.0064086	1.33415e-21
MA0113.1 NR3C1	0.920139	11	34	-0.120077	1.51299e-09
V$AR_Q2	0.879117	11	41	-0.185872	2.79611e-13
V$E2F_Q6	0.809471	11	13	-0.304949	0.275265
MA0077.1 SOX9	0.678437	11	34	-0.559714	1.51299e-09
MA0143.1 Sox2	0.670914	11	45	-0.5758	1.50464e-15
V$OCT_Q6	0.662845	11	51	-0.593257	4.05822e-19
V$IK1_01	0.63712	11	47	-0.650362	1.02121e-16
V$LMO2COM_02	0.39293	11	26	-1.34766	9.86761e-06
V$NRSF_Q4	716.789	10	17	9.48541	0.0106868
V$TAXCREB_01	1.50061	10	9	0.585546	0.406196
MA0258.1 ESR2	1.37709	10	64	0.461628	1.18804e-28
MA0018.2 CREB1	1.3205	10	17	0.401081	0.0106868
V$RBPJK_Q4	1.04306	10	38	0.060825	1.71148e-12
V$YY1_01	0.910407	10	32	-0.135416	2.7008e-09
V$TFIIA_Q6	0.880657	10	30	-0.183348	2.76153e-08
V$PBX_Q3	0.859317	10	37	-0.218737	6.06307e-12
V$ERR1_Q2	0.793706	10	63	-0.333323	5.72263e-28
MA0031.1 FOXD1	0.784409	10	23	-0.350321	5.01225e-05
V$E2F1_Q4_01	0.746666	10	7	-0.421465	0.0878493
V$SRY_02	0.601573	10	67	-0.733187	9.95797e-31
V$POU1F1_Q6	0.484492	10	71	-1.04546	1.45504e-33
V$SOX5_01	0.447542	10	57	-1.15991	5.68477e-24
V$GATA1_02	0.435045	10	32	-1.20076	2.7008e-09
MA0125.1 Nobox	0.41898	10	25	-1.25505	6.57822e-06
MA0124.1 NKX3-1	0.365652	10	55	-1.45146	1.11931e-22
V$AP2ALPHA_03	4.35814	9	9	2.12371	0.593804
V$ZF5_01	2.21025	9	4	1.14421	2.2e-16
V$NFKAPPAB50_01	1.83776	9	17	0.877948	0.00382812
V$AR_Q6	1.463	9	11	0.548928	0.258769
V$VDR_Q6	1.26861	9	32	0.343251	4.24619e-10
V$GR_01	0.978721	9	44	-0.031031	6.69352e-17
MA0122.1 Nkx3-2	0.97373	9	33	-0.0384061	1.2428e-10
V$EGR1_01	0.907817	9	7	-0.139527	0.209876
MA0042.1 FOXI1	0.825262	9	105	-0.277075	1.52904e-62
V$CREBP1_01	0.798017	9	11	-0.325509	0.258769
V$IK3_01	0.787048	9	31	-0.345476	1.42807e-09
V$E2F_Q6_01	0.752007	9	7	-0.411182	0.209876
V$E2F_Q4_01	0.724028	9	8	-0.465882	0.400806
MA0131.1 MIZF	0.607807	9	3	-0.718315	2.2e-16
V$HFH8_01	0.530203	9	86	-0.915382	2.54306e-46
V$HNF1_Q6_01	0.524588	9	46	-0.930743	4.12162e-18
V$CRX_Q4	0.519485	9	50	-0.944847	1.36182e-20
V$E2F1DP2_01	0.497438	9	7	-1.00741	0.209876
V$GATA1_05	0.444031	9	37	-1.17127	7.86743e-13
MA0108.2 TBP	0.391197	9	33	-1.35403	1.2428e-10
V$TATA_01	0.391197	9	33	-1.35403	1.2428e-10
V$ATF_B	2.52938	8	11	1.33879	0.139736
V$HOX13_01	2.51268	8	22	1.32923	7.62232e-06
V$LXR_DR4_Q3	1.71096	8	20	0.774807	6.26461e-05
V$NFKAPPAB65_01	1.03723	8	22	0.0527434	7.62232e-06
V$SEF1_C	0.930145	8	14	-0.104473	0.0162649
V$HMGIY_Q3	0.880216	8	38	-0.184071	2.36859e-14
V$LEF1TCF1_Q4	0.869417	8	79	-0.20188	2.97772e-42
V$FOXO1_02	0.761239	8	40	-0.393579	1.5784e-15
V$PAX5_02	0.731278	8	12	-0.451508	0.0726817
V$PPARA_02	0.692622	8	42	-0.529861	1.00255e-16
V$E4F1_Q6	0.604282	8	17	-0.726706	0.00119069
V$PR_02	0.566327	8	34	-0.820293	4.58211e-12
V$E2F_Q3	0.561868	8	3	-0.831698	2.2e-16
V$AHR_01	0.560965	8	18	-0.834018	0.000460677
V$GRE_C	0.559611	8	46	-0.837504	3.52306e-19
V$PITX2_Q2	0.545457	8	51	-0.874462	2.35195e-22
V$AFP1_Q6	0.488515	8	30	-1.03353	7.10835e-10
V$TATA_C	0.482728	8	58	-1.05072	5.39707e-27
V$COMP1_01	0.468099	8	27	-1.09512	2.65338e-08
V$E2F4DP2_01	0.410379	8	7	-1.28497	0.394329
V$FOXO4_02	0.35436	8	44	-1.49671	6.07893e-18
V$SRF_Q6	0.297864	8	23	-1.74727	2.56295e-06
V$NRSE_B	1102.37	7	13	10.1064	0.013208
V$TCF11MAFG_01	18.3045	7	27	4.19413	3.96291e-09
V$MYOGNF1_01	5.69976	7	24	2.5109	1.45983e-07
V$ARNT_02	2.62395	7	8	1.39174	0.400806
V$ZIC2_01	1.75617	7	28	0.81243	1.15171e-09
V$PR_01	1.71017	7	36	0.774139	3.4962e-14
V$MAX_01	1.5891	7	11	0.668213	0.0641984
V$CREB_01	1.50097	7	6	0.585895	0.386346
V$BRCA_01	1.45666	7	19	0.542667	4.00292e-05
V$MYB_Q6	1.29409	7	13	0.371939	0.013208
V$PAX8_B	1.00133	7	10	0.00191506	0.128529
V$NKX25_01	0.68915	7	47	-0.53711	6.0506e-21
MA0084.1 SRY	0.636654	7	44	-0.651418	4.82186e-19
V$HELIOSA_02	0.60873	7	88	-0.716126	5.40433e-51
V$AREB6_01	0.513385	7	75	-0.961888	1.25727e-40
V$GATA_Q6	0.487343	7	22	-1.03699	1.47262e-06
V$IRF2_01	0.438939	7	17	-1.18791	0.000317637
MA0040.1 Foxq1	0.398843	7	48	-1.32611	1.37674e-21
V$NKX22_01	0.35243	7	36	-1.50459	3.4962e-14
V$SRF_Q5_01	0.298266	7	35	-1.74533	1.34382e-13
MA0069.1 Pax6	0.282667	7	11	-1.82282	0.0641984
MA0138.2 REST	12721.5	6	9	13.635	0.116243
V$EGR3_01	2.1696	6	3	1.11743	0.0153306
V$ZIC3_01	1.67169	6	32	0.741309	7.28747e-13
V$MYB_Q5_01	1.21009	6	7	0.27512	0.394329
V$E2F1_Q4	0.979021	6	5	-0.0305882	0.376171
V$GATA3_01	0.93775	6	9	-0.0927247	0.116243
V$MYCMAX_01	0.773983	6	7	-0.369627	0.394329
V$FOXM1_01	0.768385	6	30	-0.380098	1.03827e-11
V$HOXA4_Q2	0.647144	6	19	-0.627841	7.86916e-06
V$HFH3_01	0.589278	6	105	-0.76298	1.14216e-67
V$MEF2_02	0.560945	6	15	-0.83407	0.000582205
V$PAX4_02	0.5604	6	17	-0.835472	7.15557e-05
V$RORA1_01	0.515773	6	44	-0.955192	3.28873e-20
V$EVI1_04	0.422018	6	71	-1.24463	4.58763e-39
V$FREAC2_01	0.360425	6	38	-1.47223	1.8874e-16
MA0007.1 Ar	0.332921	6	17	-1.58675	7.15557e-05
MA0072.1 RORA_2	0.323168	6	20	-1.62964	2.51742e-06
V$CHX10_01	0.320159	6	11	-1.64314	0.0246348
V$SRF_C	0.282071	6	23	-1.82587	7.28112e-08
V$FOXO3_01	0.27636	6	54	-1.85538	7.92657e-27
V$OCT4_01	0.271814	6	48	-1.87931	8.35034e-23
V$FREAC4_01	0.265977	6	23	-1.91063	7.28112e-08
V$EVI1_02	0.255258	6	31	-1.96997	2.76832e-12
V$ZIC1_01	1.53537	5	32	0.618587	6.29918e-14
V$STAT5A_01	1.2764	5	27	0.352083	5.38808e-11
V$E4BP4_01	1.01864	5	10	0.026644	0.0194467
MA0025.1 NFIL3	0.996402	5	25	-0.0051997	7.33739e-10
V$PBX1_02	0.91462	5	19	-0.128755	1.28396e-06
MA0051.1 IRF2	0.851663	5	16	-0.231646	4.15415e-05
V$PBX1_03	0.74508	5	25	-0.424534	7.33739e-10
V$AR_01	0.618525	5	28	-0.693096	1.43122e-11
V$MEF2_Q6_01	0.606202	5	52	-0.72213	8.28431e-27
V$CEBPGAMMA_Q6	0.585078	5	45	-0.7733	4.17977e-22
V$IPF1_Q4	0.567578	5	23	-0.817108	9.43809e-09
V$OCT_C	0.534195	5	38	-0.90456	1.31263e-17
V$GFI1B_01	0.478791	5	30	-1.06253	9.72478e-13
V$E2F_01	0.459355	5	4	-1.12232	0.362588
V$TBP_01	0.398914	5	37	-1.32585	5.53559e-17
V$BRN2_01	0.356757	5	29	-1.48699	3.75373e-12
V$AIRE_01	0.291108	5	32	-1.78037	6.29918e-14
V$FREAC7_01	0.28392	5	91	-1.81645	7.09971e-57
V$XBP1_01	0.266647	5	12	-1.90699	0.00292354
V$CDPCR3_01	0.257312	5	15	-1.95841	0.000126059
V$OCT4_02	0.256202	5	45	-1.96465	4.17977e-22
V$CDX2_Q5	0.242458	5	29	-2.04419	3.75373e-12
V$POU6F1_01	0.202309	5	28	-2.30537	1.43122e-11
V$MEF2_01	0.123024	5	23	-3.02298	9.43809e-09
V$SMAD_Q6	1.21461	4	11	0.280488	0.00192318
MA0052.1 MEF2A	1.15784	4	25	0.211435	6.98185e-11
V$PPARA_01	0.622564	4	18	-0.683706	5.87151e-07
MA0142.1 Pou5f1	0.620046	4	39	-0.689554	1.69502e-19
V$E2F_03	0.45033	4	3	-1.15095	0.343157
V$CDPCR3HD_01	0.376725	4	21	-1.40841	1.33485e-08
V$RORA2_01	0.34947	4	19	-1.51676	1.69121e-07
V$MMEF2_Q6	0.30133	4	44	-1.73058	8.8927e-23
V$CDC5_01	0.262785	4	34	-1.92804	2.5502e-16
V$SRF_Q4	0.251638	4	30	-1.99058	7.42265e-14
MA0153.1 HNF1B	0.248509	4	27	-2.00863	4.67394e-12
V$SRF_Q5_02	0.206346	4	23	-2.27687	9.92015e-10
V$RSRFC4_01	0.200849	4	18	-2.31582	5.87151e-07
V$PAX6_01	0.19422	4	13	-2.36424	0.000217726
V$STAT5A_02	0.184409	4	25	-2.43902	6.98185e-11
V$NRSF_01	121470	3	5	16.8902	0.170316
V$NCX_01	0.947414	3	2	-0.0779331	0.312026
V$PAX2_01	0.833623	3	6	-0.262532	0.0714712
V$PIT1_Q6	0.61526	3	65	-0.700732	2.60092e-39
MA0024.1 E2F1	0.604278	3	2	-0.726716	0.312026
V$E2F_02	0.525823	3	2	-0.927352	0.312026
V$STAT1_01	0.485306	3	4	-1.04303	0.362588
V$PBX1_01	0.466309	3	17	-1.10064	2.32205e-07
V$LXR_Q3	0.44238	3	21	-1.17664	1.2145e-09
V$MEF2_03	0.414432	3	10	-1.27079	0.00114233
V$NKX25_02	0.390123	3	25	-1.358	5.18195e-12
V$E2F1DP1RB_01	0.368548	3	2	-1.44008	0.312026
V$E2F4DP1_01	0.36527	3	2	-1.45296	0.312026
V$HNF1_C	0.330091	3	30	-1.59906	4.43321e-15
V$FOXJ2_02	0.325435	3	45	-1.61956	6.86352e-25
V$HNF1_01	0.263693	3	27	-1.92307	3.16697e-13
MA0066.1 PPARG	0.248294	3	15	-2.00988	2.92826e-06
MA0149.1 EWSR1-FLI1	0.220986	3	6	-2.17797	0.0714712
V$FREAC3_01	0.217178	3	32	-2.20305	2.45312e-16
V$POU3F2_02	0.198733	3	22	-2.3311	3.15922e-10
V$RSRFC4_Q2	0.187339	3	21	-2.41628	1.2145e-09
MA0029.1 Evi1	0.13818	3	23	-2.85538	8.11939e-11
MA0046.1 HNF1A	0.113207	3	25	-3.14297	5.18195e-12
MA0115.1 NR1H2::RXRA	1.92458	2	1	0.944543	0.249685
V$E2F1_Q3	1.48329	2	1	0.568797	0.249685
MA0106.1 TP53	1.42267	2	4	0.508605	0.143286
MA0067.1 Pax2	0.932688	2	6	-0.100534	0.01858
V$PLZF_02	0.703376	2	14	-0.507632	1.05541e-06
MA0158.1 HOXA5	0.505817	2	12	-0.983314	1.39907e-05
V$TST1_01	0.501292	2	17	-0.996276	1.95339e-08
V$TBP_Q6	0.489315	2	19	-1.03116	1.28269e-09
V$PAX3_B	0.385633	2	11	-1.3747	4.95758e-05
V$CDPCR1_01	0.308943	2	5	-1.69459	0.0535792
V$AMEF2_Q6	0.235218	2	38	-2.08793	1.09542e-21
V$NKX3A_01	0.222374	2	40	-2.16894	4.91683e-23
V$EVI1_05	0.22048	2	24	-2.18128	1.17399e-12
MA0030.1 FOXF2	0.213204	2	37	-2.22969	5.10755e-21
MA0009.1 T	0.19376	2	11	-2.36766	4.95758e-05
V$S8_01	0.147962	2	34	-2.7567	4.929e-19
MA0074.1 RXRA::VDR	0.13389	2	15	-2.90088	2.83064e-07
V$GCNF_01	0.129267	2	21	-2.95157	8.05427e-11
V$CDP_01	0.105858	2	10	-3.2398	0.000172001
V$EVI1_06	0.0844997	2	52	-3.56491	2.0179e-31
V$AHRARNT_02	0.0520768	2	1	-4.26322	0.249685
V$GATA1_01	1.01229	1	0	0.0176242	2.2e-16
V$PAX8_01	0.98183	1	3	-0.0264545	0.108487
MA0027.1 En1	0.864072	1	0	-0.210777	2.2e-16
V$P53_01	0.843012	1	0	-0.246375	2.2e-16
V$STAT3_01	0.808651	1	1	-0.30641	0.750315
V$OTX_Q1	0.386715	1	16	-1.37066	4.3376e-09
V$NKX62_Q2	0.340614	1	17	-1.55379	1.05982e-09
V$ATF6_01	0.28718	1	2	-1.79997	0.312026
V$HNF6_Q6	0.164958	1	48	-2.59983	2.29885e-30
V$MEF2_04	0.156099	1	3	-2.67947	0.108487
V$CART1_01	0.117556	1	24	-3.08858	4.34254e-14
V$EVI1_03	0.0981228	1	14	-3.34927	7.06169e-08
V$GZF1_01	0.0851931	1	2	-3.55312	0.312026
V$PAX3_01	0.0710548	1	10	-3.81492	1.64201e-05
V$ALX4_01	0.0700385	1	26	-3.83571	2.2551e-15
V$LHX3_01	0.0641044	1	33	-3.96343	5.67829e-20
MA0083.1 SRF	0.0584709	1	6	-4.09614	0.00299384
V$HMEF2_Q6	0.050485	1	18	-4.308	2.56636e-10
V$POU3F2_01	0.026067	1	32	-5.26163	2.63583e-19
MA0133.1 BRCA1	1.74402	0	0	0.802418	1
MA0130.1 ZNF354C	1.6616	0	0	0.732576	1
MA0161.1 NFIC	1.63365	0	0	0.708094	1
MA0098.1 ETS1	1.54027	0	0	0.623186	1
V$AP2REP_01	1.52208	0	0	0.606041	1
V$STAT3_02	1.49015	0	0	0.575462	1
V$HNF4_Q6_03	1.35217	0	0	0.435275	1
V$STAT5A_04	1.31421	0	0	0.394195	1
MA0442.1 SOX10	1.20443	0	0	0.268354	1
V$TEF1_Q6	1.13656	0	0	0.184679	1
V$SOX10_Q6	1.12207	0	0	0.166162	1
V$HNF4_Q6_02	1.07477	0	0	0.104026	1
V$STAT1_03	1.07455	0	0	0.10373	1
V$STAT4_01	1.01527	0	0	0.0218585	1
MA0095.1 YY1	0.983726	0	0	-0.0236717	1
V$STAT5A_03	0.947444	0	0	-0.0778879	1
V$PAX2_02	0.927614	0	0	-0.108404	1
V$MSX1_01	0.850235	0	0	-0.234067	1
V$STAT6_01	0.832127	0	0	-0.265124	1
V$SRY_01	0.821859	0	0	-0.283037	1
V$HOXA3_01	0.798694	0	0	-0.324284	1
V$CREB_Q3	0.79086	0	0	-0.338506	1
V$GATA2_01	0.776032	0	0	-0.365812	1
V$EN1_01	0.762281	0	0	-0.391605	1
MA0089.1 NFE2L1::MafG	0.74381	0	0	-0.426995	1
MA0109.1 Hltf	0.716203	0	0	-0.481559	1
MA0037.1 GATA3	0.6495	0	0	-0.622599	1
MA0032.1 FOXC1	0.54677	0	0	-0.870995	1
MA0036.1 GATA2	0.546722	0	0	-0.87112	1
MA0063.1 Nkx2-5	0.444369	0	0	-1.17017	1
MA0033.1 FOXL1	0.423956	0	0	-1.23801	1
MA0132.1 Pdx1	0.36565	0	0	-1.45147	1
MA0151.1 ARID3A	0.331238	0	0	-1.59406	1
MA0075.1 Prrx2	0.299822	0	0	-1.73782	1
MA0135.1 Lhx3	0.0390168	0	29	-4.67976	3.66892e-19
V$EVI1_01	0.0219373	0	8	-5.51047	1.30789e-05
V$CDP_02	0.0134735	0	7	-6.21373	5.43178e-05
V$SRF_01	0.00553044	0	2	-7.49839	0.0620274
V$AIRE_02	0.00320134	0	0	-8.28711	1
V$LUN1_01	0.00234826	0	2	-8.73419	0.0620274
V$FOXP1_01	0.00202379	0	17	-8.94872	2.78298e-11
V$BRACH_01	0.00140967	0	0	-9.47043	1
