# Supplementary material for: C/EBPα Is Required for Long-Term Self-Renewal and Lineage Priming of Hematopoietic Stem Cells and for the Maintenance of Epigenetic Configurations in Multipotent Progenitors
Source: PLoS Genet. 2014 Jan 9;10(1):e1004079. doi: 10.1371/journal.pgen.1004079 (PMC3886906; doi:10.1371/journal.pgen.1004079)
Supplement: Table S4 — Pathways, GO-terms and mouse phenotypes identified via GREAT analysis of C/EBPα bound regions in LSK cells. (XLSX) [file pgen.1004079.s009.xlsx]

## Sheet: shown-GOBiologicalProcess.tsv.t
# GREAT version 2.0.2	Species assembly: mm9	Association rule: Basal+extension: 5000 bp upstream, 1000 bp downstream, 1000000 bp max extension, curated regulatory domains included
GO Biological Process	Binom Rank	Binom Raw P-Value	Binom FDR Q-Val	Binom Fold Enrichment	Binom Observed Region Hits	Binom Region Set Coverage	Hyper Rank	Hyper FDR Q-Val	Hyper Fold Enrichment	Hyper Observed Gene Hits	Hyper Total Genes	Hyper Gene Set Coverage
regulation of cytokine production	6	2.83112e-06	0.00404992	2.83768	26	0.0638821	86	0.00549317	2.56754	22	272	0.0345369
response to cobalt ion	10	1.18275e-05	0.0101515	29.9019	4	0.00982801	65	0.00183727	21.1627	4	6	0.00627943
granulocyte differentiation	11	1.31322e-05	0.0102467	12.0965	6	0.014742	150	0.0225799	10.5814	4	12	0.00627943
negative regulation of kinase activity	14	4.47655e-05	0.0274444	3.28116	16	0.039312	27	0.00036874	4.23255	16	120	0.0251177
mast cell secretory granule organization	16	4.92266e-05	0.026407	44.1872	3	0.00737101	197	0.0431704	31.7441	2	2	0.00313972
negative regulation of protein kinase activity	17	5.54063e-05	0.0279737	3.38076	15	0.036855	34	0.0006665	4.21382	15	113	0.0235479
myeloid cell differentiation	19	7.79718e-05	0.0352227	3.1269	16	0.039312	125	0.0163639	3.17441	13	130	0.0204082
cellular ketone metabolic process	20	7.95143e-05	0.0341236	2.0001	36	0.0884521	183	0.0384532	1.78988	34	603	0.0533752
negative regulation of transferase activity	23	9.07974e-05	0.0338832	3.08536	16	0.039312	35	0.000677628	3.96801	16	128	0.0251177
response to other organism	30	0.000131014	0.037483	2.10728	30	0.0737101	160	0.0267082	1.95452	29	471	0.0455259
cellular response to insulin stimulus	33	0.000153792	0.04	3.41867	13	0.031941	79	0.00422737	4.05244	12	94	0.0188383
negative regulation of immune effector process	35	0.000161673	0.0396469	5.33498	8	0.019656	212	0.0471014	4.27325	7	52	0.010989
regulation of myeloid leukocyte mediated immunity	37	0.000175479	0.0407064	9.91505	5	0.012285	195	0.0423034	6.34882	5	25	0.00784929
regulation of protein serine/threonine kinase activity	39	0.000198111	0.0435996	2.282	24	0.0589681	61	0.00155242	2.85049	22	245	0.0345369
leukocyte differentiation	41	0.00022041	0.0461408	2.31411	23	0.0565111	28	0.000358129	3.38389	21	197	0.032967
regulation of immune response	42	0.00022607	0.046199	2.36337	22	0.054054	132	0.0182228	2.34728	21	284	0.032967
actin cytoskeleton organization	45	0.000235627	0.0449419	2.41474	21	0.051597	80	0.00437376	2.77241	20	229	0.0313972
myeloid leukocyte differentiation	47	0.000259844	0.0474519	3.68659	11	0.027027	101	0.00863613	4.76162	9	60	0.0141287
placenta development	52	0.000274285	0.0452729	3.05182	14	0.034398	131	0.0180866	3.31243	12	115	0.0188383
mitochondrial transport	53	0.000285187	0.0461841	4.899	8	0.019656	201	0.0441721	4.35703	7	51	0.010989
# GREAT version 2.0.2	Species assembly: mm9	Association rule: Basal+extension: 5000 bp upstream, 1000 bp downstream, 1000000 bp max extension, curated regulatory domains included
GO Mouse Phenotype	Binom Rank	Binom Raw P-Value	Binom FDR Q-Val	Binom Fold Enrichment	Binom Observed Region Hits	Binom Region Set Coverage	Hyper Rank	Hyper FDR Q-Val	Hyper Fold Enrichment	Hyper Observed Gene Hits	Hyper Total Genes	Hyper Gene Set Coverage
abnormal hematopoietic cell number	1	1.57331e-11	1.15009e-07	2.07004	91	0.223587	3	1.77331e-08	2.18482	85	1235	0.133438
abnormal leukocyte morphology	2	1.5783e-11	5.76868e-08	2.02666	95	0.233415	5	1.29301e-08	2.12903	89	1327	0.139717
abnormal immune system cell morphology	3	2.22366e-11	5.41831e-08	2.01408	95	0.233415	9	1.16393e-08	2.10995	89	1339	0.139717
abnormal leukocyte cell number	4	2.41887e-11	4.42049e-08	2.15057	83	0.203931	8	1.12853e-08	2.27165	77	1076	0.120879
abnormal granulocyte morphology	6	3.03113e-11	3.69293e-08	3.34175	41	0.100737	12	3.64805e-08	3.37893	38	357	0.0596546
abnormal bone marrow cell morphology/development	8	1.19933e-10	1.09589e-07	2.13352	79	0.194103	14	7.63293e-08	2.2133	73	1047	0.1146
abnormal myeloid leukocyte morphology	9	2.71082e-10	2.20179e-07	2.52656	56	0.137592	23	2.07622e-07	2.61054	50	608	0.0784929
abnormal neutrophil morphology	11	8.14498e-10	5.41271e-07	3.92231	29	0.0712531	25	2.39392e-07	4.0239	27	213	0.0423862
extramedullary hematopoiesis	13	1.95887e-09	1.10149e-06	4.48192	24	0.0589681	42	3.70904e-06	4.471	20	142	0.0313972
abnormal phagocyte morphology	14	2.01258e-09	1.05086e-06	2.58172	49	0.120393	28	3.86345e-07	2.74949	44	508	0.0690738
increased leukocyte cell number	15	2.22582e-09	1.08472e-06	2.33638	58	0.142506	29	5.57017e-07	2.43832	53	690	0.0832025
increased granulocyte number	21	3.57434e-09	1.24421e-06	3.77847	28	0.0687961	38	2.32653e-06	3.66821	26	225	0.0408163
abnormal lymphocyte morphology	23	4.54906e-09	1.44581e-06	2.04211	73	0.179361	26	2.64496e-07	2.17945	69	1005	0.10832
increased neutrophil cell number	25	5.5788e-09	1.63124e-06	4.61393	22	0.054054	37	2.25621e-06	4.63418	20	137	0.0313972
increased hematopoietic cell number	27	7.30905e-09	1.97886e-06	2.2017	61	0.149877	30	7.35778e-07	2.32573	57	778	0.089482
increased immunoglobulin level	29	3.67571e-08	9.26533e-06	3.208	30	0.0737101	66	2.93006e-05	3.15018	26	262	0.0408163
altered tumor susceptibility	30	7.98863e-08	1.94656e-05	2.14329	56	0.137592	24	2.00416e-07	2.5513	52	647	0.0816327
enlarged spleen	31	1.37036e-07	3.23141e-05	2.55037	39	0.0958231	57	2.24721e-05	2.69825	34	400	0.0533752
abnormal leukopoiesis	32	1.3989e-07	3.19561e-05	2.01049	62	0.152334	36	2.25643e-06	2.22362	58	828	0.0910518
tumorigenesis	33	1.44783e-07	3.20717e-05	2.07018	58	0.142506	27	3.2462e-07	2.45585	54	698	0.0847724
# GREAT version 2.0.2	Species assembly: mm9	Association rule: Basal+extension: 5000 bp upstream, 1000 bp downstream, 1000000 bp max extension, curated regulatory domains included
Pathway Commons	Binom Rank	Binom Raw P-Value	Binom FDR Q-Val	Binom Fold Enrichment	Binom Observed Region Hits	Binom Region Set Coverage	Hyper Rank	Hyper FDR Q-Val	Hyper Fold Enrichment	Hyper Observed Gene Hits	Hyper Total Genes	Hyper Gene Set Coverage
CDC42 signaling events	1	7.25082e-11	1.14055e-07	2.33606	68	0.167076	1	1.93704e-10	2.87298	61	674	0.0957614
Regulation of CDC42 activity	2	1.49955e-10	1.1794e-07	2.29627	68	0.167076	2	2.24407e-10	2.81862	61	687	0.0957614
AP-1 transcription factor network	41	6.81457e-08	2.61447e-06	2.19263	54	0.132678	43	2.28496e-08	2.71268	47	550	0.0737834
Integrin-linked kinase signaling	42	9.37123e-08	3.50975e-06	2.15146	55	0.135135	44	5.0129e-08	2.61358	48	583	0.0753532
C-MYC pathway	43	1.10488e-07	4.0418e-06	4.04479	21	0.051597	45	2.58374e-05	3.94065	18	145	0.0282575
mRNA Splicing - Major Pathway	45	1.83667e-07	6.4202e-06	8.12503	11	0.027027	67	0.0111368	3.32557	11	105	0.0172685
mRNA Splicing	45	1.83667e-07	6.4202e-06	8.12503	11	0.027027	67	0.0111368	3.32557	11	105	0.0172685
mRNA Processing	48	3.89399e-07	1.27609e-05	5.5631	14	0.034398	62	0.00633295	3.00282	14	148	0.021978
Formation and Maturation of mRNA Transcript	49	5.02652e-07	1.61362e-05	5.04893	15	0.036855	70	0.0119214	2.67507	15	178	0.0235479
Gene Expression	50	6.78929e-07	2.13591e-05	3.4792	22	0.054054	71	0.0176676	2.12271	22	329	0.0345369
Processing of Capped Intron-Containing Pre-mRNA	51	1.33629e-06	4.12155e-05	5.94563	12	0.029484	74	0.0204921	2.88583	12	132	0.0188383
Validated targets of C-MYC transcriptional repression	52	1.4237e-05	0.00043067	4.69046	12	0.029484	53	0.000484601	5.29069	10	60	0.0156986
Hypoxic and oxygen homeostasis regulation of HIF-1-alpha	53	2.818e-05	0.000836361	4.05815	13	0.031941	47	0.000163038	4.94713	12	77	0.0188383
ALK1 signaling events	54	4.15392e-05	0.00121002	2.33001	28	0.0687961	46	0.000139959	2.86413	24	266	0.0376766
Regulation of cytoplasmic and nuclear SMAD2/3 signaling	55	4.48361e-05	0.00128231	2.36381	27	0.0663391	50	0.000204664	2.8632	23	255	0.0361067
TGF-beta receptor signaling	55	4.48361e-05	0.00128231	2.36381	27	0.0663391	50	0.000204664	2.8632	23	255	0.0361067
Regulation of nuclear SMAD2/3 signaling	55	4.48361e-05	0.00128231	2.36381	27	0.0663391	50	0.000204664	2.8632	23	255	0.0361067
ALK1 pathway	58	4.5928e-05	0.0012456	2.31634	28	0.0687961	48	0.000162706	2.83219	24	269	0.0376766
HIF-1-alpha transcription factor network	59	4.86437e-05	0.00129689	4.12597	12	0.029484	49	0.000170298	5.37208	11	65	0.0172685
Immune System	60	8.71757e-05	0.00228546	2.31368	26	0.0638821	73	0.019499	2.06247	23	354	0.0361067
# GREAT version 2.0.2	Species assembly: mm9	Association rule: Basal+extension: 5000 bp upstream, 1000 bp downstream, 1000000 bp max extension, curated regulatory domains included
MsigDB Pathway	Binom Rank	Binom Raw P-Value	Binom FDR Q-Val	Binom Fold Enrichment	Binom Observed Region Hits	Binom Region Set Coverage	Hyper Rank	Hyper FDR Q-Val	Hyper Fold Enrichment	Hyper Observed Gene Hits	Hyper Total Genes	Hyper Gene Set Coverage
Genes involved in Elongation and Processing of Capped Transcripts	1	1.59567e-08	1.40419e-05	7.25706	14	0.034398	7	0.0149772	3.22042	14	138	0.021978
Genes involved in mRNA Splicing	2	2.99994e-08	1.31998e-05	8.53767	12	0.029484	9	0.0193438	3.4318	12	111	0.0188383
Genes involved in Formation and Maturation of mRNA Transcript	3	1.53713e-07	4.50892e-05	6.0178	14	0.034398	10	0.0377324	2.84883	14	156	0.021978
Genes involved in Processing of Capped Intron-Containing Pre-mRNA	4	4.04186e-07	8.89209e-05	6.04633	13	0.031941	12	0.0412618	2.90615	13	142	0.0204082
Genes involved in Signalling by NGF	6	8.15498e-05	0.0119606	2.48048	23	0.0565111	1	0.00449975	3.08623	21	216	0.032967
Jak-STAT signaling pathway	7	0.000104166	0.0130952	3.04818	16	0.039312	2	0.00730683	3.45514	16	147	0.0251177
Genes involved in G alpha (12/13) signalling events	8	0.000152144	0.0167358	4.28204	10	0.02457	4	0.00951291	5.29069	9	54	0.0141287
Genes involved in TRKA signalling from the plasma membrane	9	0.000281172	0.0274924	3.20874	13	0.031941	5	0.0139968	3.77158	12	101	0.0188383
Genes involved in NRAGE signals death through JNK	12	0.000438648	0.0321675	4.1008	9	0.022113	6	0.0168705	5.29069	8	48	0.0125589
Regulation of transcriptional activity by PML	13	0.000535721	0.0362642	11.0186	4	0.00982801	14	0.0477005	9.06975	4	14	0.00627943
# GREAT version 2.0.2	Species assembly: mm9	Association rule: Basal+extension: 5000 bp upstream, 1000 bp downstream, 1000000 bp max extension, curated regulatory domains included
MSigDB Pertubation	Binom Rank	Binom Raw P-Value	Binom FDR Q-Val	Binom Fold Enrichment	Binom Observed Region Hits	Binom Region Set Coverage	Hyper Rank	Hyper FDR Q-Val	Hyper Fold Enrichment	Hyper Observed Gene Hits	Hyper Total Genes	Hyper Gene Set Coverage
Housekeeping genes identified as expressed across 19 normal tissues.	1	8.09645e-09	1.9221e-05	3.43833	30	0.0737101	34	0.00174664	2.3247	29	396	0.0455259
Genes up-regulated in T24 (bladder cancer) cells in response to the photodynamic therapy (PDT) stress.	2	2.28698e-08	2.71464e-05	2.13307	61	0.149877	2	3.7196e-07	2.42604	59	772	0.0926217
Genes up-regulated in HL-60 cells (acute promyelocytic leukemia, APL) after treatment with the aminopeptidase inhibitor tosedostat (CHR-2797) [PubChem=15547703] for 24 h.	3	3.1121e-07	0.000246271	2.07151	55	0.135135	1	7.05607e-07	2.58043	53	652	0.0832025
Genes down-regulated in LNCaP cells (prostate cancer) by overexpression of SOX4 [Gene ID=6659] and up-regulated by its RNAi knockdown.	4	6.8269e-07	0.000405177	3.15794	25	0.0614251	57	0.00392841	2.4176	23	302	0.0361067
Genes down-regulated by MYC [Gene ID=4609], according to the MYC Target Gene Database.	5	6.85537e-07	0.000325493	2.789	30	0.0737101	6	1.9739e-05	3.42468	26	241	0.0408163
Genes down-regulated in mature plasma cells compared with plasmablastic B lymphocytes.	6	1.07781e-06	0.000426454	2.99485	26	0.0638821	43	0.00244484	2.48162	24	307	0.0376766
Genes down-regulated in APL (acute promyeolocytic leukemia) blasts expressing PML-RARA fusion [Gene ID=5371, 5914] compared to normal promyeloblasts.	7	1.49937e-06	0.000508502	2.20168	43	0.105651	21	0.00115471	2.04487	42	652	0.0659341
Genes up-regulated in circulating endothelial cells (CEC) from cancer patients compared to those from healthy donors.	9	1.95944e-06	0.000516856	3.37364	21	0.051597	9	0.000129937	3.86627	19	156	0.0298273
Genes down-regulated in monocyte-derived dendritic cells (MDDC) after stimulation with galecin-1 (lectin, LGALS1) [Gene ID=3956] compared to that with bacterial lipopolysaccharide (LPS).	10	2.39006e-06	0.000567401	2.32994	37	0.0909091	4	4.46365e-06	2.90008	37	405	0.0580848
Upregulated by induction of exogenous BRCA1 in EcR-293 cells	11	3.35468e-06	0.000724001	4.97776	13	0.031941	106	0.01428	3.02325	12	126	0.0188383
Molecular timetable composed of 162 time-indicating genes (182 probes) in the peripheral (liver) clock.	12	4.23396e-06	0.000837618	3.32557	20	0.04914	64	0.00512073	2.90232	16	175	0.0251177
The 'MLL signature 2': genes up-regulated in pediatric AML (acute myeloid leukemia) with rearranged MLL [Gene ID=4297] compared to the AML cases with intact MLL and NPM1 [Gene ID=4869].	13	4.54584e-06	0.00083014	2.69815	27	0.0663391	88	0.00918723	2.09479	26	394	0.0408163
Genes up-regulated in pancreatic ductal adenocarcinoma (PDAC) identified in a meta analysis across four independent studies.	14	6.02243e-06	0.00102123	2.45225	31	0.0761671	13	0.000510359	2.66118	28	334	0.043956
Selected gradually up-regulated genes whose expression profile follows that of CCNE1 [Gene ID=898] in the TLX1 [Gene ID=3195] Tet On iEBHX15-4 cells (pro-erythroblasts).	15	7.60817e-06	0.00120412	7.02751	9	0.022113	23	0.00115719	6.2108	9	46	0.0141287
Selected gradually up-regulated genes in the TLX1 [Gene ID=3195] Tet On iEBHX15-4 cells (pro-erythroblasts).	16	8.05823e-06	0.00119564	5.46384	11	0.027027	49	0.00277687	4.20705	11	83	0.0172685
The 'MLL signature 1': genes up-regulated in pediatric AML (acute myeloid leukemia) with rearranged MLL [Gene ID=4297] compared to all AML cases with the intact gene.	17	1.04318e-05	0.00145677	2.76484	24	0.0589681	93	0.00985352	2.15214	24	354	0.0376766
Top 100 probe sets for pediatric acute myeloid leukemia (AML) subtypes with chimeric MLL fusions [Gene ID=4297].	20	1.56805e-05	0.00186128	4.64409	12	0.029484	56	0.00395167	4.34851	10	73	0.0156986
Genes up-regulated in medullary breast cancer (MBC) relative to ductal breast cancer (DBD).	21	1.64228e-05	0.00185655	3.572	16	0.039312	154	0.0282094	2.45535	14	181	0.021978
Genes up-regulated in robust Cluster 2 (rC2) of hepatoblastoma samples compared to those in the robust Cluster 1 (rC1).	23	2.85826e-05	0.00295022	2.22469	32	0.0786241	163	0.0311207	1.72172	32	590	0.0502355
Genes changed after DNA damage in cell lines from young donors, and that had a GO annotation.	24	3.28563e-05	0.00325004	3.74944	14	0.034398	41	0.00250605	4.00978	12	95	0.0188383
# GREAT version 2.0.2	Species assembly: mm9	Association rule: Basal+extension: 5000 bp upstream, 1000 bp downstream, 1000000 bp max extension, curated regulatory domains included
Disease Ontology	Binom Rank	Binom Raw P-Value	Binom FDR Q-Val	Binom Fold Enrichment	Binom Observed Region Hits	Binom Region Set Coverage	Hyper Rank	Hyper FDR Q-Val	Hyper Fold Enrichment	Hyper Observed Gene Hits	Hyper Total Genes	Hyper Gene Set Coverage
DNA virus infectious disease	4	7.65048e-09	4.24602e-06	2.50485	48	0.117936	24	1.10297e-07	2.69415	46	542	0.0722135
(+)ssRNA virus infectious disease	6	1.88152e-08	6.96163e-06	3.30873	30	0.0737101	32	4.13934e-07	3.38905	30	281	0.0470958
dsDNA virus infectious disease	9	8.06527e-08	1.98943e-05	2.6456	38	0.0933661	61	6.04558e-06	2.658	35	418	0.0549451
Flaviviridae infectious disease	13	4.32168e-07	7.3801e-05	3.23957	25	0.0614251	66	7.60112e-06	3.26586	25	243	0.0392465
hepatitis	15	6.11841e-07	9.05524e-05	2.55186	35	0.0859951	38	1.10557e-06	2.84985	36	401	0.0565149
RNA virus infectious disease	17	1.06244e-06	0.000138742	2.37932	38	0.0933661	67	7.88306e-06	2.53679	37	463	0.0580848
hepatitis C	23	1.7039e-06	0.000164464	3.18009	23	0.0565111	81	1.94477e-05	3.25944	23	224	0.0361067
ischemia	24	1.72296e-06	0.000159374	2.33066	38	0.0933661	94	5.00561e-05	2.41995	34	446	0.0533752
ductal carcinoma	27	7.97117e-06	0.000655407	2.67418	26	0.0638821	33	4.63258e-07	4.031	24	189	0.0376766
bone marrow disease	29	9.11371e-06	0.00069767	2.19346	37	0.0909091	79	1.45424e-05	2.5759	34	419	0.0533752
papillary thyroid carcinoma	30	9.53471e-06	0.000705569	3.73662	16	0.039312	90	4.4842e-05	4.62935	14	96	0.021978
liver disease	31	1.02521e-05	0.000734186	2.03644	43	0.105651	65	7.48967e-06	2.32017	44	602	0.0690738
bone marrow cancer	32	1.10538e-05	0.000766861	2.26578	34	0.0835381	82	2.01205e-05	2.6741	31	368	0.0486656
hepatitis B	33	1.289e-05	0.000867142	2.97555	21	0.051597	71	9.78635e-06	3.66278	21	182	0.032967
kidney neoplasm	34	1.38106e-05	0.00090175	4.70514	12	0.029484	107	0.000151403	5.77166	10	55	0.0156986
Adenoviridae infectious disease	36	1.53657e-05	0.00094755	3.59188	16	0.039312	87	3.76867e-05	4.4089	15	108	0.0235479
myocardial ischemia	37	1.64041e-05	0.000984248	2.368	30	0.0737101	167	0.00140227	2.3003	25	345	0.0392465
papillary adenocarcinoma	38	1.70767e-05	0.000997637	3.56037	16	0.039312	100	7.48628e-05	4.40017	14	101	0.021978
arteriopathy	40	1.80134e-05	0.000999744	2.31624	31	0.0761671	114	0.000213721	2.38678	30	399	0.0470958
acute myeloid leukemia	42	1.9827e-05	0.001048	2.20116	34	0.0835381	73	9.98401e-06	2.72336	32	373	0.0502355
# GREAT version 2.0.2	Species assembly: mm9	Association rule: Basal+extension: 5000 bp upstream, 1000 bp downstream, 1000000 bp max extension, curated regulatory domains included
GO Cellular Component	Binom Rank	Binom Raw P-Value	Binom FDR Q-Val	Binom Fold Enrichment	Binom Observed Region Hits	Binom Region Set Coverage	Hyper Rank	Hyper FDR Q-Val	Hyper Fold Enrichment	Hyper Observed Gene Hits	Hyper Total Genes	Hyper Gene Set Coverage
nuclear chromatin	18	7.80715e-06	0.000465827	3.79841	16	0.039312	21	0.00163163	3.85676	13	107	0.0204082
cleavage furrow	19	1.37139e-05	0.000775199	9.28099	7	0.017199	26	0.0177527	5.95202	6	32	0.00941915
cell division site part	21	2.03188e-05	0.00103916	8.72273	7	0.017199	29	0.0263147	5.44185	6	35	0.00941915
chromosomal part	22	2.19421e-05	0.00107117	2.19001	34	0.0835381	22	0.00567051	2.04389	32	497	0.0502355
nuclear chromosome part	24	3.81586e-05	0.0017076	2.84619	20	0.04914	23	0.00766812	2.75332	17	196	0.0266876
chromatin	25	4.32697e-05	0.00185886	2.58907	23	0.0565111	25	0.0132319	2.33086	21	286	0.032967
chromosome	26	7.299e-05	0.00301505	2.03314	35	0.0859951	30	0.02907	1.80925	33	579	0.0518053
nuclear chromosome	29	0.000205514	0.00761112	2.50642	20	0.04914	31	0.0326641	2.36689	17	228	0.0266876
nuclear body	33	0.000627249	0.0204141	2.42084	18	0.044226	28	0.0242181	2.38081	18	240	0.0282575
