# Supplementary material for: C/EBPα Is Required for Long-Term Self-Renewal and Lineage Priming of Hematopoietic Stem Cells and for the Maintenance of Epigenetic Configurations in Multipotent Progenitors
Source: PLoS Genet. 2014 Jan 9;10(1):e1004079. doi: 10.1371/journal.pgen.1004079 (PMC3886906; doi:10.1371/journal.pgen.1004079)
Supplement: Table S5 — Genes associated with C/EBPα bound regions in GMPs. C/EBPα peaks were associated to nearest TSS. Shown are the peak positions and the distance from the C/EBPα peaks to the nearest gene TSS. (XLSX) [file pgen.1004079.s010.xlsx]

## Sheet: GMP peaks
Chr	Peak position start	Peak position End	Peak Ids
chr1	3042678	3043006	MACS_peak_1;MACS_peak_3
chr1	3049695	3049994	MACS_peak_4;MACS_peak_2
chr1	4839594	4839798	MACS_peak_40;MACS_peak_83
chr1	4897021	4897337	MACS_peak_43;MACS_peak_86
chr1	6457177	6457419	MACS_peak_65;MACS_peak_169
chr1	6483658	6483912	MACS_peak_67;MACS_peak_171
chr1	6995207	6995406	MACS_peak_81;MACS_peak_194
chr1	7099502	7099833	MACS_peak_86;MACS_peak_204
chr1	7766894	7767096	MACS_peak_112;MACS_peak_232
chr1	8922429	8922653	MACS_peak_130;MACS_peak_267
chr1	9721529	9721719	MACS_peak_315;MACS_peak_149
chr1	9759729	9760104	MACS_peak_321;MACS_peak_154
chr1	9796041	9796360	MACS_peak_160;MACS_peak_327
chr1	9802983	9803379	MACS_peak_330;MACS_peak_161
chr1	9871856	9872295	MACS_peak_171;MACS_peak_341
chr1	9883259	9883591	MACS_peak_172;MACS_peak_342
chr1	9897252	9897568	MACS_peak_174;MACS_peak_344
chr1	9973054	9973373	MACS_peak_182;MACS_peak_353
chr1	9981940	9982247	MACS_peak_355;MACS_peak_186
chr1	9987764	9987990	MACS_peak_187;MACS_peak_357
chr1	10245470	10245794	MACS_peak_204;MACS_peak_378
chr1	10251456	10251895	MACS_peak_206;MACS_peak_379
chr1	10304920	10305295	MACS_peak_211;MACS_peak_382
chr1	10315848	10316227	MACS_peak_213;MACS_peak_386
chr1	12854385	12854686	MACS_peak_498;MACS_peak_267
chr1	12982450	12982719	MACS_peak_273;MACS_peak_503
chr1	13146174	13146380	MACS_peak_514;MACS_peak_281
chr1	13178583	13178835	MACS_peak_522;MACS_peak_284
chr1	13197124	13197424	MACS_peak_285;MACS_peak_524
chr1	13223109	13223328	MACS_peak_287;MACS_peak_527
chr1	13227887	13228114	MACS_peak_289;MACS_peak_529
chr1	13291637	13291960	MACS_peak_535;MACS_peak_295
chr1	13301704	13302177	MACS_peak_296;MACS_peak_536
chr1	13333092	13333441	MACS_peak_537;MACS_peak_299
chr1	13427835	13428124	MACS_peak_549;MACS_peak_309
chr1	13474397	13474601	MACS_peak_312;MACS_peak_551
chr1	13649043	13649371	MACS_peak_326;MACS_peak_562
chr1	14085751	14086109	MACS_peak_591;MACS_peak_352
chr1	14095521	14095959	MACS_peak_353;MACS_peak_593
chr1	14208660	14209304	MACS_peak_600;MACS_peak_358
chr1	14212566	14212873	MACS_peak_359;MACS_peak_601
chr1	16151500	16151986	MACS_peak_415;MACS_peak_682
chr1	16206745	16206949	MACS_peak_419;MACS_peak_686
chr1	16210230	16210589	MACS_peak_421;MACS_peak_687
chr1	16218368	16219028	MACS_peak_422;MACS_peak_689
chr1	16560852	16561202	MACS_peak_426;MACS_peak_711
chr1	16678572	16678972	MACS_peak_437;MACS_peak_722
chr1	16737315	16737845	MACS_peak_440;MACS_peak_725
chr1	17135255	17135771	MACS_peak_750;MACS_peak_451
chr1	17588663	17588860	MACS_peak_462;MACS_peak_766
chr1	17598180	17598838	MACS_peak_465;MACS_peak_770
chr1	18261179	18261512	MACS_peak_471;MACS_peak_789
chr1	20784673	20784920	MACS_peak_499;MACS_peak_908
chr1	20810317	20810705	MACS_peak_909;MACS_peak_501
chr1	20818172	20818502	MACS_peak_502;MACS_peak_910
chr1	20976390	20976709	MACS_peak_515;MACS_peak_920
chr1	20983784	20984077	MACS_peak_517;MACS_peak_923
chr1	21015268	21015489	MACS_peak_522;MACS_peak_925
chr1	21021833	21022082	MACS_peak_927;MACS_peak_526
chr1	21060094	21060452	MACS_peak_531;MACS_peak_929
chr1	21068535	21068820	MACS_peak_532;MACS_peak_932
chr1	21074708	21075092	MACS_peak_534;MACS_peak_933
chr1	21179714	21180020	MACS_peak_545;MACS_peak_941
chr1	21230257	21230716	MACS_peak_547;MACS_peak_945
chr1	21521016	21521270	MACS_peak_554;MACS_peak_973
chr1	21873461	21873697	MACS_peak_571;MACS_peak_993
chr1	21950490	21950804	MACS_peak_575;MACS_peak_997
chr1	22744370	22744648	MACS_peak_594;MACS_peak_1035
chr1	23332047	23332368	MACS_peak_1071;MACS_peak_599
chr1	23342617	23342840	MACS_peak_601;MACS_peak_1073
chr1	23352498	23352858	MACS_peak_605;MACS_peak_1075
chr1	23353723	23353921	MACS_peak_1076;MACS_peak_606
chr1	23386759	23387488	MACS_peak_613;MACS_peak_613;MACS_peak_1078;MACS_peak_1079
chr1	23440495	23440856	MACS_peak_618;MACS_peak_1084
chr1	24579513	24579905	MACS_peak_1156;MACS_peak_647
chr1	24580096	24580639	MACS_peak_648;MACS_peak_1157
chr1	25071690	25071869	MACS_peak_668;MACS_peak_1183
chr1	25076057	25076308	MACS_peak_1184;MACS_peak_669
chr1	28110825	28111110	MACS_peak_1269;MACS_peak_704
chr1	28708672	28708928	MACS_peak_1285;MACS_peak_709
chr1	30640771	30641062	MACS_peak_726;MACS_peak_1347
chr1	30775380	30775623	MACS_peak_1352;MACS_peak_727
chr1	30986991	30987346	MACS_peak_1363;MACS_peak_738
chr1	31006803	31007319	MACS_peak_1365;MACS_peak_740
chr1	31090757	31091071	MACS_peak_745;MACS_peak_1374
chr1	31107215	31107477	MACS_peak_746;MACS_peak_1376
chr1	31439117	31439363	MACS_peak_758;MACS_peak_1395
chr1	33552927	33553279	MACS_peak_1484;MACS_peak_799
chr1	33586673	33586920	MACS_peak_1490;MACS_peak_803
chr1	33588780	33589055	MACS_peak_804;MACS_peak_1491
chr1	33593156	33593476	MACS_peak_806;MACS_peak_1492
chr1	33622651	33623102	MACS_peak_808;MACS_peak_1494
chr1	33728250	33728488	MACS_peak_816;MACS_peak_1502
chr1	33795163	33795462	MACS_peak_1511;MACS_peak_824
chr1	33795626	33795877	MACS_peak_825;MACS_peak_1512
chr1	33813692	33813855	MACS_peak_1513;MACS_peak_826
chr1	33969318	33969747	MACS_peak_841;MACS_peak_1526
chr1	34004975	34005143	MACS_peak_844;MACS_peak_1529
chr1	34051090	34051611	MACS_peak_847;MACS_peak_1535
chr1	34221572	34221792	MACS_peak_1544;MACS_peak_851
chr1	34345149	34345336	MACS_peak_855;MACS_peak_1558
chr1	34490076	34490422	MACS_peak_860;MACS_peak_1568
chr1	34491529	34491884	MACS_peak_861;MACS_peak_1570
chr1	34496088	34496323	MACS_peak_862;MACS_peak_1572
chr1	34541299	34541610	MACS_peak_870;MACS_peak_1576
chr1	34542114	34542585	MACS_peak_871;MACS_peak_1577
chr1	34542685	34542991	MACS_peak_872;MACS_peak_1578
chr1	34858034	34858345	MACS_peak_891;MACS_peak_1604
chr1	34858424	34858697	MACS_peak_1605;MACS_peak_892
chr1	34880240	34880555	MACS_peak_897;MACS_peak_1608
chr1	35290931	35291240	MACS_peak_907;MACS_peak_1639
chr1	35778906	35779190	MACS_peak_925;MACS_peak_1672
chr1	35917633	35918008	MACS_peak_937;MACS_peak_1688
chr1	35926429	35926670	MACS_peak_938;MACS_peak_1689
chr1	36007987	36008372	MACS_peak_942;MACS_peak_1694
chr1	36181231	36181494	MACS_peak_961;MACS_peak_1705
chr1	36186097	36186428	MACS_peak_1707;MACS_peak_963
chr1	36290017	36290419	MACS_peak_973;MACS_peak_1718
chr1	36314289	36314515	MACS_peak_976;MACS_peak_1721
chr1	36332850	36333208	MACS_peak_1724;MACS_peak_984
chr1	36364748	36365227	MACS_peak_992;MACS_peak_1728
chr1	36382888	36383264	MACS_peak_994;MACS_peak_1731
chr1	36501312	36501530	MACS_peak_1739;MACS_peak_1005
chr1	36564986	36565376	MACS_peak_1011;MACS_peak_1744
chr1	36565812	36566081	MACS_peak_1012;MACS_peak_1745
chr1	36613402	36613772	MACS_peak_1015;MACS_peak_1747
chr1	36632284	36632504	MACS_peak_1018;MACS_peak_1751
chr1	36648290	36648597	MACS_peak_1021;MACS_peak_1754
chr1	36775725	36776049	MACS_peak_1033;MACS_peak_1772
chr1	36794145	36794400	MACS_peak_1036;MACS_peak_1775
chr1	36846342	36846562	MACS_peak_1041;MACS_peak_1780
chr1	36854420	36854631	MACS_peak_1042;MACS_peak_1781
chr1	36893316	36893700	MACS_peak_1783;MACS_peak_1045
chr1	36918683	36918866	MACS_peak_1048;MACS_peak_1785
chr1	36931684	36932301	MACS_peak_1050;MACS_peak_1788
chr1	36971362	36971657	MACS_peak_1055;MACS_peak_1791
chr1	36979936	36980146	MACS_peak_1058;MACS_peak_1794
chr1	36984502	36984855	MACS_peak_1795;MACS_peak_1059
chr1	37258259	37258635	MACS_peak_1079;MACS_peak_1816
chr1	37273025	37273266	MACS_peak_1819;MACS_peak_1083
chr1	37357509	37357941	MACS_peak_1089;MACS_peak_1824
chr1	37375436	37375827	MACS_peak_1091;MACS_peak_1825
chr1	37379678	37380020	MACS_peak_1092;MACS_peak_1826
chr1	37401083	37401708	MACS_peak_1093;MACS_peak_1828
chr1	37535868	37536178	MACS_peak_1110;MACS_peak_1846
chr1	37543324	37544213	MACS_peak_1112;MACS_peak_1849
chr1	37548521	37548992	MACS_peak_1850;MACS_peak_1113
chr1	37552630	37553172	MACS_peak_1115;MACS_peak_1851
chr1	37562142	37562470	MACS_peak_1117;MACS_peak_1852
chr1	37572316	37572575	MACS_peak_1118;MACS_peak_1853
chr1	37587717	37588043	MACS_peak_1856;MACS_peak_1120
chr1	37614469	37614699	MACS_peak_1858;MACS_peak_1126
chr1	37618612	37619104	MACS_peak_1128;MACS_peak_1860
chr1	37660519	37660721	MACS_peak_1134;MACS_peak_1865
chr1	37720500	37720828	MACS_peak_1871;MACS_peak_1143
chr1	37791786	37792096	MACS_peak_1149;MACS_peak_1879
chr1	37917243	37917486	MACS_peak_1153;MACS_peak_1887
chr1	37925404	37926264	MACS_peak_1154;MACS_peak_1888
chr1	37947299	37947550	MACS_peak_1889;MACS_peak_1156
chr1	38054040	38054256	MACS_peak_1902;MACS_peak_1163
chr1	38289992	38290301	MACS_peak_1917;MACS_peak_1174
chr1	38316784	38317213	MACS_peak_1922;MACS_peak_1178
chr1	38451017	38451235	MACS_peak_1928;MACS_peak_1182
chr1	38657951	38658219	MACS_peak_1196;MACS_peak_1940
chr1	38696134	38696366	MACS_peak_1202;MACS_peak_1946
chr1	38700478	38700758	MACS_peak_1203;MACS_peak_1947
chr1	38721269	38721454	MACS_peak_1205;MACS_peak_1949
chr1	38750949	38751654	MACS_peak_1952;MACS_peak_1210
chr1	38777647	38777819	MACS_peak_1953;MACS_peak_1213
chr1	38779065	38779349	MACS_peak_1954;MACS_peak_1214
chr1	38824723	38824940	MACS_peak_1216;MACS_peak_1957
chr1	39082113	39082331	MACS_peak_1225;MACS_peak_1981
chr1	39201990	39202263	MACS_peak_1229;MACS_peak_1991
chr1	39215564	39215855	MACS_peak_1992;MACS_peak_1231
chr1	39260390	39260578	MACS_peak_1233;MACS_peak_1995
chr1	39370300	39370780	MACS_peak_1239;MACS_peak_2004
chr1	39424462	39424695	MACS_peak_2010;MACS_peak_1243
chr1	39456772	39456956	MACS_peak_1246;MACS_peak_2012
chr1	39482396	39482687	MACS_peak_1248;MACS_peak_2013
chr1	39490887	39491128	MACS_peak_1251;MACS_peak_2014
chr1	39494521	39494837	MACS_peak_2016;MACS_peak_1253
chr1	39507016	39507283	MACS_peak_1256;MACS_peak_2017
chr1	39525845	39526327	MACS_peak_1261;MACS_peak_2021
chr1	39533223	39533462	MACS_peak_1263;MACS_peak_2022
chr1	39535767	39536014	MACS_peak_1264;MACS_peak_2023
chr1	39539597	39539815	MACS_peak_1266;MACS_peak_2026
chr1	39544302	39544730	MACS_peak_1267;MACS_peak_2027
chr1	39560154	39560538	MACS_peak_1270;MACS_peak_2029
chr1	39582607	39582937	MACS_peak_1272;MACS_peak_2033
chr1	39634205	39634621	MACS_peak_2037;MACS_peak_1278
chr1	39635238	39635837	MACS_peak_2038;MACS_peak_1279
chr1	39640027	39640380	MACS_peak_2039;MACS_peak_1283
chr1	39770829	39771010	MACS_peak_1298;MACS_peak_2049
chr1	39786782	39787259	MACS_peak_1299;MACS_peak_2050
chr1	39788452	39788915	MACS_peak_1300;MACS_peak_2052
chr1	39792886	39793094	MACS_peak_1301;MACS_peak_2053
chr1	39796866	39797438	MACS_peak_1302;MACS_peak_1302;MACS_peak_2054;MACS_peak_2055
chr1	39807393	39807622	MACS_peak_1304;MACS_peak_2056
chr1	39811404	39811815	MACS_peak_1305;MACS_peak_2057
chr1	39824782	39825191	MACS_peak_1306;MACS_peak_2059
chr1	39841232	39841414	MACS_peak_2060;MACS_peak_1307
chr1	39903938	39904220	MACS_peak_1313;MACS_peak_2068
chr1	39921479	39921685	MACS_peak_1317;MACS_peak_2071
chr1	39926755	39927114	MACS_peak_1318;MACS_peak_2072
chr1	39950241	39950779	MACS_peak_1320;MACS_peak_2074
chr1	39952339	39952649	MACS_peak_1321;MACS_peak_2075
chr1	39953406	39953877	MACS_peak_2076;MACS_peak_1322
chr1	39955616	39955831	MACS_peak_2077;MACS_peak_1323
chr1	39958401	39958599	MACS_peak_1324;MACS_peak_2078
chr1	39973069	39973317	MACS_peak_2080;MACS_peak_1327
chr1	39989199	39989454	MACS_peak_1332;MACS_peak_2083
chr1	40087203	40087507	MACS_peak_1346;MACS_peak_2089
chr1	40116044	40116557	MACS_peak_1353;MACS_peak_2094
chr1	40147872	40148671	MACS_peak_1359;MACS_peak_2097
chr1	40173326	40173597	MACS_peak_1362;MACS_peak_2099
chr1	40185427	40185629	MACS_peak_1363;MACS_peak_2100
chr1	40281559	40281886	MACS_peak_1372;MACS_peak_2112
chr1	40285795	40286239	MACS_peak_1374;MACS_peak_2113
chr1	40297340	40297801	MACS_peak_1375;MACS_peak_2115
chr1	40322370	40322673	MACS_peak_1382;MACS_peak_2116
chr1	40322822	40323007	MACS_peak_1383;MACS_peak_2117
chr1	40379511	40379724	MACS_peak_1396;MACS_peak_2125
chr1	40380226	40380502	MACS_peak_2126;MACS_peak_1397
chr1	40412419	40412800	MACS_peak_1404;MACS_peak_2129
chr1	40466799	40467089	MACS_peak_1409;MACS_peak_2133
chr1	40526505	40526730	MACS_peak_1416;MACS_peak_2135
chr1	40558411	40558749	MACS_peak_1426;MACS_peak_2139
chr1	40572014	40572355	MACS_peak_1429;MACS_peak_2140
chr1	40573289	40573562	MACS_peak_1430;MACS_peak_2141
chr1	40691425	40691828	MACS_peak_2149;MACS_peak_1441
chr1	40752611	40752870	MACS_peak_1444;MACS_peak_2156
chr1	40842620	40843141	MACS_peak_1451;MACS_peak_2163
chr1	40843464	40843637	MACS_peak_1452;MACS_peak_2164
chr1	40871661	40871848	MACS_peak_1455;MACS_peak_2167
chr1	42820328	42820566	MACS_peak_2280;MACS_peak_1494
chr1	42907897	42908147	MACS_peak_1497;MACS_peak_2287
chr1	42922850	42923193	MACS_peak_1499;MACS_peak_2289
chr1	43155075	43155293	MACS_peak_1505;MACS_peak_2304
chr1	43177492	43177685	MACS_peak_1508;MACS_peak_2306
chr1	43219267	43219516	MACS_peak_2311;MACS_peak_1513
chr1	43462248	43462505	MACS_peak_1528;MACS_peak_2327
chr1	43512845	43513267	MACS_peak_1538;MACS_peak_2337
chr1	43524496	43524685	MACS_peak_1541;MACS_peak_2338
chr1	43556955	43557299	MACS_peak_2344;MACS_peak_1545
chr1	43564519	43564931	MACS_peak_2345;MACS_peak_1547
chr1	43577834	43578229	MACS_peak_2348;MACS_peak_1551
chr1	43578323	43578724	MACS_peak_1552;MACS_peak_2349
chr1	43592455	43592692	MACS_peak_1555;MACS_peak_2351
chr1	43645939	43646204	MACS_peak_1560;MACS_peak_2355
chr1	43795062	43795287	MACS_peak_1564;MACS_peak_2368
chr1	43870896	43871137	MACS_peak_1569;MACS_peak_2380
chr1	43936851	43937057	MACS_peak_1579;MACS_peak_2389
chr1	43973707	43974025	MACS_peak_2393;MACS_peak_1582
chr1	44175839	44176271	MACS_peak_1595;MACS_peak_2412
chr1	44176875	44177095	MACS_peak_1596;MACS_peak_2413
chr1	44193396	44193639	MACS_peak_1598;MACS_peak_2414
chr1	45488952	45489104	MACS_peak_2463;MACS_peak_1618
chr1	45883071	45883306	MACS_peak_1631;MACS_peak_2483
chr1	45925555	45925895	MACS_peak_2488;MACS_peak_1633
chr1	45981367	45981649	MACS_peak_2492;MACS_peak_1638
chr1	46132781	46133083	MACS_peak_2504;MACS_peak_1645
chr1	46471712	46472013	MACS_peak_1647;MACS_peak_2519
chr1	46897285	46897596	MACS_peak_2537;MACS_peak_1653
chr1	46910918	46911386	MACS_peak_2539;MACS_peak_1656
chr1	51553107	51553372	MACS_peak_1707;MACS_peak_2680
chr1	51559290	51559447	MACS_peak_1708;MACS_peak_2681
chr1	51561196	51561382	MACS_peak_1709;MACS_peak_2682
chr1	51562587	51562843	MACS_peak_2683;MACS_peak_1710
chr1	51565925	51566147	MACS_peak_1711;MACS_peak_2685
chr1	51594815	51595297	MACS_peak_2688;MACS_peak_1717
chr1	51610719	51610967	MACS_peak_1719;MACS_peak_2690
chr1	51624831	51625134	MACS_peak_2693;MACS_peak_1720
chr1	51641836	51642149	MACS_peak_2697;MACS_peak_1725
chr1	51651575	51651821	MACS_peak_1727;MACS_peak_2699
chr1	51704744	51705164	MACS_peak_1731;MACS_peak_2706
chr1	51714082	51714315	MACS_peak_1732;MACS_peak_2707
chr1	51728128	51728510	MACS_peak_1734;MACS_peak_2709
chr1	51939652	51939907	MACS_peak_2734;MACS_peak_1752
chr1	51987488	51987827	MACS_peak_2741;MACS_peak_1758
chr1	51991225	51991679	MACS_peak_2742;MACS_peak_1760
chr1	52069600	52069953	MACS_peak_1771;MACS_peak_2751
chr1	52078819	52079349	MACS_peak_2752;MACS_peak_1774
chr1	52085243	52085789	MACS_peak_1777;MACS_peak_2754
chr1	52149360	52149570	MACS_peak_1780;MACS_peak_2757
chr1	52175959	52176267	MACS_peak_2760;MACS_peak_1784
chr1	52176508	52176784	MACS_peak_1785;MACS_peak_2761
chr1	52181746	52182001	MACS_peak_1786;MACS_peak_2762
chr1	52186816	52187026	MACS_peak_1787;MACS_peak_2763
chr1	52198422	52198722	MACS_peak_1788;MACS_peak_2766
chr1	52443937	52444150	MACS_peak_2788;MACS_peak_1806
chr1	52557251	52557471	MACS_peak_1811;MACS_peak_2792
chr1	52635368	52635628	MACS_peak_1819;MACS_peak_2797
chr1	52687404	52687674	MACS_peak_2800;MACS_peak_1823
chr1	52710184	52710521	MACS_peak_2802;MACS_peak_1825
chr1	52759994	52760273	MACS_peak_1831;MACS_peak_2805
chr1	52785891	52786327	MACS_peak_1833;MACS_peak_2806
chr1	52786853	52787086	MACS_peak_2807;MACS_peak_1834
chr1	52811230	52811525	MACS_peak_1836;MACS_peak_2808
chr1	52822049	52822280	MACS_peak_1837;MACS_peak_2809
chr1	52857149	52857737	MACS_peak_1841;MACS_peak_2813
chr1	52872001	52872212	MACS_peak_1845;MACS_peak_2815
chr1	52874195	52874618	MACS_peak_1847;MACS_peak_2817
chr1	52901603	52901882	MACS_peak_1850;MACS_peak_2818
chr1	53019968	53020269	MACS_peak_2826;MACS_peak_1859
chr1	53614894	53615099	MACS_peak_1880;MACS_peak_2860
chr1	53749578	53749843	MACS_peak_2865;MACS_peak_1882
chr1	53753492	53753738	MACS_peak_2866;MACS_peak_1883
chr1	53760585	53760863	MACS_peak_1884;MACS_peak_2867
chr1	53783837	53784043	MACS_peak_1887;MACS_peak_2869
chr1	53785298	53785567	MACS_peak_1889;MACS_peak_2871
chr1	53798951	53799325	MACS_peak_1890;MACS_peak_2874
chr1	53829959	53830273	MACS_peak_1893;MACS_peak_2876
chr1	53830909	53831190	MACS_peak_1894;MACS_peak_2877
chr1	53874979	53875616	MACS_peak_2883;MACS_peak_2883;MACS_peak_1899;MACS_peak_1900
chr1	53880754	53881002	MACS_peak_2884;MACS_peak_1902
chr1	53881778	53882078	MACS_peak_1903;MACS_peak_2885
chr1	53907713	53908075	MACS_peak_2886;MACS_peak_1905
chr1	53908218	53908785	MACS_peak_1906;MACS_peak_2887
chr1	53957387	53957581	MACS_peak_2890;MACS_peak_1911
chr1	53967122	53967608	MACS_peak_2891;MACS_peak_1912
chr1	53998487	53998728	MACS_peak_1913;MACS_peak_2895
chr1	54034585	54034878	MACS_peak_2898;MACS_peak_1917
chr1	54109846	54110037	MACS_peak_2903;MACS_peak_1922
chr1	54185702	54186313	MACS_peak_2909;MACS_peak_1926
chr1	54557457	54557799	MACS_peak_2929;MACS_peak_1941
chr1	54580503	54581004	MACS_peak_2930;MACS_peak_1942
chr1	54602691	54602875	MACS_peak_1944;MACS_peak_2932
chr1	54620852	54621262	MACS_peak_2935;MACS_peak_1946
chr1	54642878	54643471	MACS_peak_2938;MACS_peak_1950
chr1	54752154	54752691	MACS_peak_1954;MACS_peak_2946
chr1	54768450	54768743	MACS_peak_1957;MACS_peak_2947
chr1	54786312	54786505	MACS_peak_1958;MACS_peak_2949
chr1	54855275	54855620	MACS_peak_2954;MACS_peak_1963
chr1	54866943	54867264	MACS_peak_1966;MACS_peak_2956
chr1	54882825	54883071	MACS_peak_1970;MACS_peak_2957
chr1	54892745	54893097	MACS_peak_1974;MACS_peak_2959
chr1	54894480	54895099	MACS_peak_1976;MACS_peak_2960
chr1	54921834	54922056	MACS_peak_2961;MACS_peak_1980
chr1	54922120	54922364	MACS_peak_2962;MACS_peak_1981
chr1	54924403	54924680	MACS_peak_2963;MACS_peak_1982
chr1	54945256	54945681	MACS_peak_1985;MACS_peak_2965
chr1	54953397	54953896	MACS_peak_1987;MACS_peak_2967
chr1	54955507	54955791	MACS_peak_1988;MACS_peak_2968
chr1	54964048	54964348	MACS_peak_2969;MACS_peak_1990
chr1	54969133	54969495	MACS_peak_2971;MACS_peak_1995
chr1	55086341	55086592	MACS_peak_2007;MACS_peak_2985
chr1	55187685	55188124	MACS_peak_2021;MACS_peak_2994
chr1	55220998	55221253	MACS_peak_2023;MACS_peak_2996
chr1	55266976	55267299	MACS_peak_2999;MACS_peak_2029
chr1	55361289	55361539	MACS_peak_2034;MACS_peak_3004
chr1	55585964	55586224	MACS_peak_3013;MACS_peak_2045
chr1	55586386	55586614	MACS_peak_2046;MACS_peak_3014
chr1	55863884	55864059	MACS_peak_2059;MACS_peak_3036
chr1	55865568	55865813	MACS_peak_2060;MACS_peak_3037
chr1	55878073	55878324	MACS_peak_2063;MACS_peak_3039
chr1	55931718	55931930	MACS_peak_3043;MACS_peak_2071
chr1	55949988	55950141	MACS_peak_2072;MACS_peak_3045
chr1	56224903	56225349	MACS_peak_2083;MACS_peak_3060
chr1	56796969	56797232	MACS_peak_2094;MACS_peak_3087
chr1	56838908	56839285	MACS_peak_2096;MACS_peak_3093
chr1	57048542	57048771	MACS_peak_2108;MACS_peak_3108
chr1	57091286	57091564	MACS_peak_2113;MACS_peak_3110
chr1	57357835	57358231	MACS_peak_3134;MACS_peak_2124
chr1	57427311	57427628	MACS_peak_3142;MACS_peak_2131
chr1	57463186	57463411	MACS_peak_2135;MACS_peak_3145
chr1	57529101	57529382	MACS_peak_2140;MACS_peak_3149
chr1	58135300	58135556	MACS_peak_2164;MACS_peak_3183
chr1	58158375	58158828	MACS_peak_2167;MACS_peak_3186
chr1	58170928	58171238	MACS_peak_2171;MACS_peak_3190
chr1	58194757	58195054	MACS_peak_2173;MACS_peak_3193
chr1	58269737	58270026	MACS_peak_3198;MACS_peak_2180
chr1	58360517	58360765	MACS_peak_2190;MACS_peak_3204
chr1	58405627	58405892	MACS_peak_2194;MACS_peak_3207
chr1	58458324	58458679	MACS_peak_2198;MACS_peak_3216
chr1	58561806	58562078	MACS_peak_2204;MACS_peak_3227
chr1	58656246	58656517	MACS_peak_3237;MACS_peak_2213
chr1	58675040	58675398	MACS_peak_3241;MACS_peak_2218
chr1	58770057	58770300	MACS_peak_2225;MACS_peak_3244
chr1	58772934	58773239	MACS_peak_3245;MACS_peak_2227
chr1	58776425	58776704	MACS_peak_2229;MACS_peak_3246
chr1	58776873	58777297	MACS_peak_2230;MACS_peak_3247
chr1	58777713	58778079	MACS_peak_2231;MACS_peak_3248
chr1	58800235	58800468	MACS_peak_3250;MACS_peak_2235
chr1	58915784	58916047	MACS_peak_3260;MACS_peak_2245
chr1	59013113	59013406	MACS_peak_3266;MACS_peak_2251
chr1	59017948	59018227	MACS_peak_2252;MACS_peak_3267
chr1	59108217	59108465	MACS_peak_2258;MACS_peak_3276
chr1	59176056	59176483	MACS_peak_2266;MACS_peak_3281
chr1	59285505	59285777	MACS_peak_2275;MACS_peak_3290
chr1	59438400	59438620	MACS_peak_2286;MACS_peak_3300
chr1	59439920	59440218	MACS_peak_2287;MACS_peak_3301
chr1	59514808	59515131	MACS_peak_2289;MACS_peak_3306
chr1	59536543	59536960	MACS_peak_3309;MACS_peak_2293
chr1	59628360	59628681	MACS_peak_2301;MACS_peak_3320
chr1	59637017	59637203	MACS_peak_3321;MACS_peak_2303
chr1	59649827	59650185	MACS_peak_3324;MACS_peak_2305
chr1	59710115	59710383	MACS_peak_3331;MACS_peak_2316
chr1	59727551	59728087	MACS_peak_2318;MACS_peak_2318;MACS_peak_3333;MACS_peak_3334
chr1	59790261	59790472	MACS_peak_2323;MACS_peak_3339
chr1	59820355	59820558	MACS_peak_2326;MACS_peak_3342
chr1	59820662	59821055	MACS_peak_2327;MACS_peak_3343
chr1	59970734	59971280	MACS_peak_2334;MACS_peak_3350
chr1	60155785	60155996	MACS_peak_3359;MACS_peak_2347
chr1	60290693	60290975	MACS_peak_2354;MACS_peak_3369
chr1	60400242	60400489	MACS_peak_2358;MACS_peak_3376
chr1	60655755	60656512	MACS_peak_3393;MACS_peak_2375;MACS_peak_2375;MACS_peak_3394
chr1	60698132	60698660	MACS_peak_2383;MACS_peak_3402
chr1	60699099	60699345	MACS_peak_2384;MACS_peak_3403
chr1	60727410	60727665	MACS_peak_3405;MACS_peak_2388
chr1	60860351	60860604	MACS_peak_2398;MACS_peak_3414
chr1	60860729	60861013	MACS_peak_3415;MACS_peak_2399
chr1	60881121	60881897	MACS_peak_2404;MACS_peak_2404;MACS_peak_3418;MACS_peak_3419
chr1	60956884	60957100	MACS_peak_2416;MACS_peak_3428
chr1	60993970	60994195	MACS_peak_2420;MACS_peak_3430
chr1	61017451	61017706	MACS_peak_2425;MACS_peak_3433
chr1	61031724	61031981	MACS_peak_3437;MACS_peak_2427
chr1	61244288	61244912	MACS_peak_3450;MACS_peak_2436
chr1	62015642	62015859	MACS_peak_3501;MACS_peak_2459
chr1	62188177	62188435	MACS_peak_3511;MACS_peak_2467
chr1	62195465	62195771	MACS_peak_2469;MACS_peak_3513
chr1	62197340	62197661	MACS_peak_2470;MACS_peak_3514
chr1	62259920	62260178	MACS_peak_2475;MACS_peak_3518
chr1	62459661	62459854	MACS_peak_2484;MACS_peak_3526
chr1	62562090	62562326	MACS_peak_2488;MACS_peak_3531
chr1	62686085	62686264	MACS_peak_2493;MACS_peak_3541
chr1	62726032	62726435	MACS_peak_2497;MACS_peak_3543
chr1	62753147	62753576	MACS_peak_2502;MACS_peak_3547
chr1	62771203	62772205	MACS_peak_3552;MACS_peak_2507
chr1	62778601	62778938	MACS_peak_2508;MACS_peak_3554
chr1	62796945	62797280	MACS_peak_3557;MACS_peak_2511
chr1	62798207	62798467	MACS_peak_2512;MACS_peak_3559
chr1	62799331	62799583	MACS_peak_2514;MACS_peak_3562
chr1	63055551	63055777	MACS_peak_2530;MACS_peak_3584
chr1	63136419	63136745	MACS_peak_2532;MACS_peak_3592
chr1	63168536	63168937	MACS_peak_2536;MACS_peak_3597
chr1	63172753	63173313	MACS_peak_2537;MACS_peak_3598
chr1	63176417	63176660	MACS_peak_3599;MACS_peak_2538
chr1	63449108	63449258	MACS_peak_2551;MACS_peak_3614
chr1	63840960	63841243	MACS_peak_3642;MACS_peak_2564
chr1	64098633	64098944	MACS_peak_2579;MACS_peak_3671
chr1	64123298	64123520	MACS_peak_2582;MACS_peak_3674
chr1	64126882	64127135	MACS_peak_2583;MACS_peak_3675
chr1	64135421	64135695	MACS_peak_3677;MACS_peak_2585
chr1	64151155	64151530	MACS_peak_2588;MACS_peak_3678
chr1	64164786	64165160	MACS_peak_2589;MACS_peak_3680
chr1	64173286	64173742	MACS_peak_2593;MACS_peak_3686
chr1	64173937	64174329	MACS_peak_2594;MACS_peak_3687
chr1	64244951	64245182	MACS_peak_2600;MACS_peak_3693
chr1	64245477	64245656	MACS_peak_2601;MACS_peak_3694
chr1	64347760	64347975	MACS_peak_3704;MACS_peak_2606
chr1	64489043	64489279	MACS_peak_2617;MACS_peak_3714
chr1	64495365	64495615	MACS_peak_3715;MACS_peak_2619
chr1	64528745	64529102	MACS_peak_3721;MACS_peak_2625
chr1	64565072	64565359	MACS_peak_2628;MACS_peak_3725
chr1	64569834	64570103	MACS_peak_2630;MACS_peak_3726
chr1	64576488	64576815	MACS_peak_2632;MACS_peak_3727
chr1	64731072	64731564	MACS_peak_2644;MACS_peak_3737
chr1	64799657	64800121	MACS_peak_2650;MACS_peak_3741
chr1	64972406	64972696	MACS_peak_3763;MACS_peak_2666
chr1	65088495	65088763	MACS_peak_2676;MACS_peak_3774
chr1	65101120	65101384	MACS_peak_2677;MACS_peak_3776
chr1	65135649	65135908	MACS_peak_2678;MACS_peak_3780
chr1	65136952	65137352	MACS_peak_2679;MACS_peak_3781
chr1	65153598	65153867	MACS_peak_2680;MACS_peak_3784
chr1	65154334	65154619	MACS_peak_3785;MACS_peak_2681
chr1	65159124	65159341	MACS_peak_2684;MACS_peak_3787
chr1	65159484	65159701	MACS_peak_2685;MACS_peak_3788
chr1	65160128	65160619	MACS_peak_2686;MACS_peak_3789
chr1	65223482	65223829	MACS_peak_2689;MACS_peak_3792
chr1	65224081	65224526	MACS_peak_2690;MACS_peak_3793
chr1	65224686	65225208	MACS_peak_3794;MACS_peak_2691
chr1	66721525	66721715	MACS_peak_2724;MACS_peak_3864
chr1	66746694	66747119	MACS_peak_2727;MACS_peak_3865
chr1	66748198	66748492	MACS_peak_2729;MACS_peak_3866
chr1	66827617	66827886	MACS_peak_2732;MACS_peak_3871
chr1	66862547	66862994	MACS_peak_2733;MACS_peak_3872
chr1	66888491	66888951	MACS_peak_2734;MACS_peak_3873
chr1	66947624	66947945	MACS_peak_2743;MACS_peak_3880
chr1	67089143	67089431	MACS_peak_3888;MACS_peak_2749
chr1	67444774	67444955	MACS_peak_2757;MACS_peak_3904
chr1	69426369	69426704	MACS_peak_2784;MACS_peak_3971
chr1	69542642	69543077	MACS_peak_3977;MACS_peak_2796
chr1	69637824	69638093	MACS_peak_2802;MACS_peak_3981
chr1	69653467	69653677	MACS_peak_3983;MACS_peak_2804
chr1	69657966	69658227	MACS_peak_2806;MACS_peak_3985
chr1	69701080	69701287	MACS_peak_2813;MACS_peak_3987
chr1	69701543	69701905	MACS_peak_2814;MACS_peak_3988
chr1	69816921	69817251	MACS_peak_3995;MACS_peak_2820
chr1	71642020	71642238	MACS_peak_4080;MACS_peak_2873
chr1	71668074	71668428	MACS_peak_2876;MACS_peak_4082
chr1	71700061	71700317	MACS_peak_2880;MACS_peak_4085
chr1	71768845	71769078	MACS_peak_2883;MACS_peak_4088
chr1	71775589	71775865	MACS_peak_2885;MACS_peak_4090
chr1	71777571	71777970	MACS_peak_4092;MACS_peak_2887
chr1	71788738	71788927	MACS_peak_4093;MACS_peak_2888
chr1	71891763	71891975	MACS_peak_2895;MACS_peak_4101
chr1	71958910	71959467	MACS_peak_4107;MACS_peak_2897
chr1	71984854	71985575	MACS_peak_2899;MACS_peak_4110
chr1	71996109	71996438	MACS_peak_2900;MACS_peak_4113
chr1	72021341	72021719	MACS_peak_4117;MACS_peak_2905
chr1	72032615	72032951	MACS_peak_2906;MACS_peak_4119
chr1	72242565	72243183	MACS_peak_2924;MACS_peak_4136
chr1	72257478	72257854	MACS_peak_2926;MACS_peak_4138
chr1	72275205	72275448	MACS_peak_2930;MACS_peak_4140
chr1	72275643	72275902	MACS_peak_4141;MACS_peak_2931
chr1	72277329	72277536	MACS_peak_2933;MACS_peak_4142
chr1	72283578	72283769	MACS_peak_4143;MACS_peak_2934
chr1	72290857	72291043	MACS_peak_2937;MACS_peak_4145
chr1	72301246	72301986	MACS_peak_2939;MACS_peak_4148
chr1	72302044	72302382	MACS_peak_2940;MACS_peak_4149
chr1	72309775	72310076	MACS_peak_2942;MACS_peak_4150
chr1	72353855	72354245	MACS_peak_2948;MACS_peak_4155
chr1	72367310	72367730	MACS_peak_4158;MACS_peak_2950
chr1	72372799	72373056	MACS_peak_2952;MACS_peak_4159
chr1	72466895	72467130	MACS_peak_2960;MACS_peak_4172
chr1	72475175	72475464	MACS_peak_2962;MACS_peak_4176
chr1	72475892	72476144	MACS_peak_2963;MACS_peak_4177
chr1	72544291	72544492	MACS_peak_4181;MACS_peak_2967
chr1	72918452	72918881	MACS_peak_2981;MACS_peak_4221
chr1	74002977	74003222	MACS_peak_4310;MACS_peak_3007
chr1	74177974	74178459	MACS_peak_3019;MACS_peak_4325
chr1	74180141	74180376	MACS_peak_3020;MACS_peak_4327
chr1	74197585	74198396	MACS_peak_3024;MACS_peak_4329
chr1	74201387	74201762	MACS_peak_3026;MACS_peak_4330
chr1	74202072	74202394	MACS_peak_4331;MACS_peak_3027
chr1	74213771	74214054	MACS_peak_3031;MACS_peak_4333
chr1	74225188	74225519	MACS_peak_4334;MACS_peak_3032
chr1	74251670	74251857	MACS_peak_3035;MACS_peak_4337
chr1	74295448	74295687	MACS_peak_3041;MACS_peak_4345
chr1	74331264	74331705	MACS_peak_3045;MACS_peak_4348
chr1	74350319	74350585	MACS_peak_3046;MACS_peak_4349
chr1	74350978	74351325	MACS_peak_4350;MACS_peak_3047
chr1	74376022	74376362	MACS_peak_3050;MACS_peak_4353
chr1	74392993	74393183	MACS_peak_4354;MACS_peak_3053
chr1	74421556	74421937	MACS_peak_3057;MACS_peak_4357
chr1	74438053	74438307	MACS_peak_4361;MACS_peak_3063
chr1	74472488	74472768	MACS_peak_4365;MACS_peak_3066
chr1	74478703	74478948	MACS_peak_3067;MACS_peak_4366
chr1	74552317	74552723	MACS_peak_3072;MACS_peak_4372
chr1	74610390	74610536	MACS_peak_4379;MACS_peak_3077
chr1	74612493	74612791	MACS_peak_3078;MACS_peak_4380
chr1	74759320	74759637	MACS_peak_4393;MACS_peak_3087
chr1	74761270	74761457	MACS_peak_4395;MACS_peak_3090
chr1	74819694	74820120	MACS_peak_3095;MACS_peak_4399
chr1	74854363	74854533	MACS_peak_3100;MACS_peak_4402
chr1	74858959	74859205	MACS_peak_3101;MACS_peak_4403
chr1	75042017	75042403	MACS_peak_3112;MACS_peak_4413
chr1	75071543	75071770	MACS_peak_4415;MACS_peak_3115
chr1	75138837	75139131	MACS_peak_3120;MACS_peak_4421
chr1	75165544	75165805	MACS_peak_3122;MACS_peak_4424
chr1	75184500	75184893	MACS_peak_3123;MACS_peak_4425
chr1	75188522	75188897	MACS_peak_3124;MACS_peak_4426
chr1	75189209	75189456	MACS_peak_3125;MACS_peak_4428
chr1	75208631	75208858	MACS_peak_3126;MACS_peak_4429
chr1	75209798	75210165	MACS_peak_3127;MACS_peak_4430
chr1	75210217	75210506	MACS_peak_3128;MACS_peak_4431
chr1	75212032	75212398	MACS_peak_3129;MACS_peak_4432
chr1	75214507	75215036	MACS_peak_3130;MACS_peak_4433
chr1	75314190	75314635	MACS_peak_3140;MACS_peak_4441
chr1	75446373	75446688	MACS_peak_4448;MACS_peak_3145
chr1	75551572	75551909	MACS_peak_3152;MACS_peak_4451
chr1	75555985	75556349	MACS_peak_3154;MACS_peak_4453
chr1	75604871	75605109	MACS_peak_4457;MACS_peak_3156
chr1	77205930	77206403	MACS_peak_3194;MACS_peak_4558
chr1	77827519	77827738	MACS_peak_3216;MACS_peak_4607
chr1	78431396	78431684	MACS_peak_3231;MACS_peak_4645
chr1	78480852	78481312	MACS_peak_3232;MACS_peak_3232;MACS_peak_4646;MACS_peak_4647
chr1	78484976	78485267	MACS_peak_3233;MACS_peak_4648
chr1	78654322	78654505	MACS_peak_3243;MACS_peak_4664
chr1	78663265	78663456	MACS_peak_3244;MACS_peak_4665
chr1	78698938	78699308	MACS_peak_3246;MACS_peak_4666
chr1	79668530	79668714	MACS_peak_3275;MACS_peak_4713
chr1	79694172	79694605	MACS_peak_3278;MACS_peak_4717
chr1	79707691	79708358	MACS_peak_3281;MACS_peak_4720
chr1	79736363	79736712	MACS_peak_4722;MACS_peak_3283
chr1	79737582	79737912	MACS_peak_3285;MACS_peak_4723
chr1	79772322	79772801	MACS_peak_3291;MACS_peak_4727
chr1	79773450	79773731	MACS_peak_4728;MACS_peak_3292
chr1	79819541	79819805	MACS_peak_3297;MACS_peak_4733
chr1	79858128	79858631	MACS_peak_3301;MACS_peak_4737
chr1	79861760	79862043	MACS_peak_3302;MACS_peak_4739
chr1	79929216	79929434	MACS_peak_3311;MACS_peak_4747
chr1	79976458	79976686	MACS_peak_3314;MACS_peak_4751
chr1	80022449	80023131	MACS_peak_3318;MACS_peak_4756
chr1	80240817	80241125	MACS_peak_3328;MACS_peak_4771
chr1	80331710	80332011	MACS_peak_3331;MACS_peak_4775
chr1	80359101	80359397	MACS_peak_4779;MACS_peak_3332
chr1	80380146	80380423	MACS_peak_3335;MACS_peak_4781
chr1	80394589	80394793	MACS_peak_4783;MACS_peak_3338
chr1	80398433	80399105	MACS_peak_3339;MACS_peak_4784
chr1	80415401	80415717	MACS_peak_4786;MACS_peak_3341
chr1	80448632	80449054	MACS_peak_3344;MACS_peak_4788
chr1	80492027	80492219	MACS_peak_4791;MACS_peak_3347
chr1	80604180	80604367	MACS_peak_4798;MACS_peak_3352
chr1	80609973	80610312	MACS_peak_4800;MACS_peak_3354
chr1	80627231	80627440	MACS_peak_4802;MACS_peak_3356
chr1	80643086	80643573	MACS_peak_3363;MACS_peak_4804
chr1	80656104	80656501	MACS_peak_3365;MACS_peak_4806
chr1	80657058	80657331	MACS_peak_3366;MACS_peak_4807
chr1	80721204	80721425	MACS_peak_3380;MACS_peak_4818
chr1	80753390	80753869	MACS_peak_4822;MACS_peak_3386
chr1	80781662	80781987	MACS_peak_3394;MACS_peak_4824
chr1	80835287	80835512	MACS_peak_3398;MACS_peak_4830
chr1	80965829	80966137	MACS_peak_4833;MACS_peak_3400
chr1	81055583	81055784	MACS_peak_4839;MACS_peak_3404
chr1	82290743	82291070	MACS_peak_3419;MACS_peak_4893
chr1	82313403	82313728	MACS_peak_4896;MACS_peak_3422
chr1	82721297	82721523	MACS_peak_3431;MACS_peak_4928
chr1	82758169	82758628	MACS_peak_3433;MACS_peak_4930
chr1	82792630	82792995	MACS_peak_3436;MACS_peak_4934
chr1	82793707	82794007	MACS_peak_3437;MACS_peak_4935
chr1	82795301	82795919	MACS_peak_3438;MACS_peak_4936
chr1	82812554	82812909	MACS_peak_4941;MACS_peak_3440
chr1	83041624	83041967	MACS_peak_3448;MACS_peak_4958
chr1	84188810	84189075	MACS_peak_3471;MACS_peak_5026
chr1	84195539	84195806	MACS_peak_5027;MACS_peak_3472
chr1	84257857	84258108	MACS_peak_3477;MACS_peak_5034
chr1	84281093	84281278	MACS_peak_3482;MACS_peak_5039
chr1	84299331	84299768	MACS_peak_3485;MACS_peak_5040
chr1	84314205	84314710	MACS_peak_3486;MACS_peak_5041
chr1	84403367	84403829	MACS_peak_5045;MACS_peak_3491
chr1	84719077	84719275	MACS_peak_3505;MACS_peak_5069
chr1	84719422	84719800	MACS_peak_5070;MACS_peak_3506
chr1	84896810	84897017	MACS_peak_3513;MACS_peak_5077
chr1	84932278	84932660	MACS_peak_3518;MACS_peak_5082
chr1	84937007	84937205	MACS_peak_3519;MACS_peak_5083
chr1	84955221	84955388	MACS_peak_3520;MACS_peak_5084
chr1	85030107	85030400	MACS_peak_5105;MACS_peak_3523
chr1	85106005	85106393	MACS_peak_3528;MACS_peak_5135
chr1	85177020	85177305	MACS_peak_5160;MACS_peak_3533
chr1	85266613	85266937	MACS_peak_3536;MACS_peak_5192
chr1	87397605	87397971	MACS_peak_5235;MACS_peak_3543
chr1	87441328	87441545	MACS_peak_5241;MACS_peak_3545
chr1	87494799	87495079	MACS_peak_3548;MACS_peak_5256
chr1	87497492	87497712	MACS_peak_3550;MACS_peak_5261
chr1	87526922	87527291	MACS_peak_3554;MACS_peak_5274
chr1	87628980	87629674	MACS_peak_3564;MACS_peak_5291
chr1	87637685	87638003	MACS_peak_3568;MACS_peak_5295
chr1	87647967	87648438	MACS_peak_3570;MACS_peak_5297
chr1	87654729	87655088	MACS_peak_3572;MACS_peak_5299
chr1	87676329	87676726	MACS_peak_3574;MACS_peak_5300
chr1	87749856	87750127	MACS_peak_3584;MACS_peak_5306
chr1	87844029	87844395	MACS_peak_3589;MACS_peak_5313
chr1	87888092	87888315	MACS_peak_3594;MACS_peak_5323
chr1	87960814	87961001	MACS_peak_3603;MACS_peak_5330
chr1	88081612	88081943	MACS_peak_5340;MACS_peak_3607
chr1	88087532	88087777	MACS_peak_3610;MACS_peak_5342
chr1	88126086	88126361	MACS_peak_3615;MACS_peak_5345
chr1	88130411	88130682	MACS_peak_3616;MACS_peak_5346
chr1	88159582	88159836	MACS_peak_3619;MACS_peak_5348
chr1	88203841	88204096	MACS_peak_5351;MACS_peak_3623
chr1	88204529	88204816	MACS_peak_5352;MACS_peak_3624
chr1	88240936	88241224	MACS_peak_3627;MACS_peak_5354
chr1	88268552	88268788	MACS_peak_3632;MACS_peak_5358
chr1	88277481	88277881	MACS_peak_3636;MACS_peak_5360
chr1	88295625	88295895	MACS_peak_3638;MACS_peak_5362
chr1	88295961	88296266	MACS_peak_3639;MACS_peak_5363
chr1	88339371	88339818	MACS_peak_3644;MACS_peak_5367
chr1	88367044	88367309	MACS_peak_3647;MACS_peak_5370
chr1	88367610	88367776	MACS_peak_3648;MACS_peak_5371
chr1	88367862	88368144	MACS_peak_3649;MACS_peak_5372
chr1	88375725	88376062	MACS_peak_3652;MACS_peak_5373
chr1	88396477	88396797	MACS_peak_3656;MACS_peak_5377
chr1	88398266	88398639	MACS_peak_3657;MACS_peak_5378
chr1	88419024	88419289	MACS_peak_3662;MACS_peak_5382
chr1	88421340	88421537	MACS_peak_5383;MACS_peak_3663
chr1	88466129	88466351	MACS_peak_3674;MACS_peak_5390
chr1	88467999	88468350	MACS_peak_5391;MACS_peak_3675
chr1	88515380	88515600	MACS_peak_3681;MACS_peak_5400
chr1	88755436	88755637	MACS_peak_3691;MACS_peak_5416
chr1	88968506	88968765	MACS_peak_3698;MACS_peak_5431
chr1	88982797	88983035	MACS_peak_3699;MACS_peak_5432
chr1	89008604	89008840	MACS_peak_3702;MACS_peak_5435
chr1	89197590	89197776	MACS_peak_3716;MACS_peak_5455
chr1	89365012	89365245	MACS_peak_5471;MACS_peak_3727
chr1	89438241	89438624	MACS_peak_5474;MACS_peak_3730
chr1	89521319	89521962	MACS_peak_3735;MACS_peak_5479
chr1	89523035	89523339	MACS_peak_3737;MACS_peak_5480
chr1	89547046	89547445	MACS_peak_5482;MACS_peak_3741
chr1	89652365	89652702	MACS_peak_3748;MACS_peak_5491
chr1	89694891	89695180	MACS_peak_3750;MACS_peak_5498
chr1	89724783	89725281	MACS_peak_3754;MACS_peak_5499
chr1	89726441	89726851	MACS_peak_3755;MACS_peak_5500
chr1	89753412	89753755	MACS_peak_5505;MACS_peak_3760
chr1	89769636	89770040	MACS_peak_3761;MACS_peak_5507
chr1	89797612	89798059	MACS_peak_3765;MACS_peak_5509
chr1	89858179	89858425	MACS_peak_3768;MACS_peak_5513
chr1	89963244	89963642	MACS_peak_3779;MACS_peak_5527
chr1	89978355	89978551	MACS_peak_3781;MACS_peak_5529
chr1	89991460	89991949	MACS_peak_5531;MACS_peak_3783
chr1	89994859	89995463	MACS_peak_5532;MACS_peak_3784
chr1	89999464	90000046	MACS_peak_3785;MACS_peak_5533
chr1	90026534	90027083	MACS_peak_5536;MACS_peak_3791
chr1	90031114	90031576	MACS_peak_3792;MACS_peak_5537
chr1	90054804	90055255	MACS_peak_5542;MACS_peak_3795
chr1	90157163	90157466	MACS_peak_3803;MACS_peak_5552
chr1	90173964	90174422	MACS_peak_5553;MACS_peak_3806
chr1	90175709	90175958	MACS_peak_3808;MACS_peak_5555
chr1	90217716	90217907	MACS_peak_3810;MACS_peak_5560
chr1	90391893	90392211	MACS_peak_5572;MACS_peak_3818
chr1	90406487	90406740	MACS_peak_3819;MACS_peak_5573
chr1	90457493	90457815	MACS_peak_3827;MACS_peak_5580
chr1	90484010	90484542	MACS_peak_3829;MACS_peak_5583
chr1	90491928	90492101	MACS_peak_5584;MACS_peak_3832
chr1	90550066	90550511	MACS_peak_3839;MACS_peak_5590
chr1	90551334	90551597	MACS_peak_5591;MACS_peak_3840
chr1	90551722	90552070	MACS_peak_5592;MACS_peak_3841
chr1	90602427	90602663	MACS_peak_3844;MACS_peak_5595
chr1	90965973	90966388	MACS_peak_3855;MACS_peak_5624
chr1	90975320	90975709	MACS_peak_3857;MACS_peak_5626
chr1	90992779	90993028	MACS_peak_5628;MACS_peak_3858
chr1	91004970	91005353	MACS_peak_3862;MACS_peak_5632
chr1	91147918	91148141	MACS_peak_3874;MACS_peak_5642
chr1	91149137	91149562	MACS_peak_3876;MACS_peak_5643
chr1	91235331	91235520	MACS_peak_3881;MACS_peak_5651
chr1	91350585	91350894	MACS_peak_5656;MACS_peak_3887
chr1	91351073	91351479	MACS_peak_5657;MACS_peak_3888
chr1	91441760	91441985	MACS_peak_3893;MACS_peak_5661
chr1	91460074	91460289	MACS_peak_5663;MACS_peak_3895
chr1	91544396	91544613	MACS_peak_5670;MACS_peak_3906
chr1	91557495	91557728	MACS_peak_3907;MACS_peak_5673
chr1	91798771	91799139	MACS_peak_3921;MACS_peak_5694
chr1	91810275	91810484	MACS_peak_5695;MACS_peak_3923
chr1	91926519	91926790	MACS_peak_3934;MACS_peak_5710
chr1	92100369	92100615	MACS_peak_5729;MACS_peak_3937
chr1	92131190	92131558	MACS_peak_3938;MACS_peak_5730
chr1	92748669	92748871	MACS_peak_5798;MACS_peak_3966
chr1	92930776	92931048	MACS_peak_3979;MACS_peak_5823
chr1	92931149	92931557	MACS_peak_5824;MACS_peak_3980
chr1	92934375	92934725	MACS_peak_5825;MACS_peak_3982
chr1	92936837	92937157	MACS_peak_3984;MACS_peak_5827
chr1	92938123	92938591	MACS_peak_3986;MACS_peak_5828
chr1	92942842	92943062	MACS_peak_3987;MACS_peak_5831
chr1	92952995	92953307	MACS_peak_3989;MACS_peak_5833
chr1	92976639	92977280	MACS_peak_3996;MACS_peak_5835
chr1	92984648	92984964	MACS_peak_3999;MACS_peak_5836
chr1	92992006	92992256	MACS_peak_4001;MACS_peak_5838
chr1	92993123	92993476	MACS_peak_5839;MACS_peak_4002
chr1	93083969	93084525	MACS_peak_4007;MACS_peak_5847
chr1	93103791	93104554	MACS_peak_4008;MACS_peak_5849
chr1	93114606	93114797	MACS_peak_4010;MACS_peak_5850
chr1	93117039	93117329	MACS_peak_4011;MACS_peak_5851
chr1	93151354	93151650	MACS_peak_5856;MACS_peak_4020
chr1	93154471	93155057	MACS_peak_4021;MACS_peak_4021;MACS_peak_5857;MACS_peak_5858
chr1	93241609	93241811	MACS_peak_4028;MACS_peak_5863
chr1	93300294	93300554	MACS_peak_4035;MACS_peak_5867
chr1	93333214	93333494	MACS_peak_4040;MACS_peak_5869
chr1	93334183	93334605	MACS_peak_4041;MACS_peak_5870
chr1	93352978	93353372	MACS_peak_4045;MACS_peak_5874
chr1	93354922	93355272	MACS_peak_4046;MACS_peak_5875
chr1	93355581	93356391	MACS_peak_4047;MACS_peak_5876
chr1	93420424	93420640	MACS_peak_4053;MACS_peak_5882
chr1	93602105	93602331	MACS_peak_4064;MACS_peak_5905
chr1	93852923	93853198	MACS_peak_4081;MACS_peak_5931
chr1	93930820	93931252	MACS_peak_4088;MACS_peak_5938
chr1	93945038	93945391	MACS_peak_4091;MACS_peak_5940
chr1	93948736	93949023	MACS_peak_4094;MACS_peak_5942
chr1	93958347	93958593	MACS_peak_4096;MACS_peak_5943
chr1	94071584	94071895	MACS_peak_5949;MACS_peak_4103
chr1	94076854	94077105	MACS_peak_5950;MACS_peak_4104
chr1	94077329	94077691	MACS_peak_4105;MACS_peak_5951
chr1	94079706	94080383	MACS_peak_5952;MACS_peak_4106
chr1	94113219	94113698	MACS_peak_5958;MACS_peak_4111
chr1	94121883	94122286	MACS_peak_4113;MACS_peak_5960
chr1	94124923	94125068	MACS_peak_4114;MACS_peak_5961
chr1	94228046	94228502	MACS_peak_4123;MACS_peak_5966
chr1	94269095	94269715	MACS_peak_4127;MACS_peak_5971
chr1	94280378	94280701	MACS_peak_4130;MACS_peak_5973
chr1	94350683	94350955	MACS_peak_4136;MACS_peak_5977
chr1	94538466	94538613	MACS_peak_5994;MACS_peak_4149
chr1	94628513	94628787	MACS_peak_4159;MACS_peak_6005
chr1	94638932	94639278	MACS_peak_4160;MACS_peak_6006
chr1	94651688	94652103	MACS_peak_4161;MACS_peak_6007
chr1	94694422	94694650	MACS_peak_4172;MACS_peak_6014
chr1	94696249	94696544	MACS_peak_4174;MACS_peak_6015
chr1	94699059	94699243	MACS_peak_4175;MACS_peak_6016
chr1	94804260	94804452	MACS_peak_4192;MACS_peak_6028
chr1	94830680	94831389	MACS_peak_6031;MACS_peak_4197
chr1	94832286	94832565	MACS_peak_4198;MACS_peak_6032
chr1	94868682	94868970	MACS_peak_4205;MACS_peak_6035
chr1	94925965	94926466	MACS_peak_4216;MACS_peak_6043
chr1	94967789	94968434	MACS_peak_4221;MACS_peak_6045
chr1	94977833	94978103	MACS_peak_6046;MACS_peak_4222
chr1	95021826	95022072	MACS_peak_4229;MACS_peak_6051
chr1	95071020	95071257	MACS_peak_4232;MACS_peak_6054
chr1	95187615	95187888	MACS_peak_6070;MACS_peak_4239
chr1	95239214	95239418	MACS_peak_4244;MACS_peak_6076
chr1	95288159	95288569	MACS_peak_4249;MACS_peak_6086
chr1	95375135	95375833	MACS_peak_6092;MACS_peak_4256
chr1	95532216	95532574	MACS_peak_6106;MACS_peak_4262
chr1	95574278	95574481	MACS_peak_4266;MACS_peak_6110
chr1	95588444	95588888	MACS_peak_4268;MACS_peak_6112
chr1	95645032	95645470	MACS_peak_6118;MACS_peak_4278
chr1	95698447	95698793	MACS_peak_6125;MACS_peak_4284
chr1	95700211	95700484	MACS_peak_4285;MACS_peak_6126
chr1	95714773	95715060	MACS_peak_4287;MACS_peak_6127
chr1	95803399	95803722	MACS_peak_4297;MACS_peak_6136
chr1	95872478	95872863	MACS_peak_6142;MACS_peak_4301
chr1	96429352	96429663	MACS_peak_4320;MACS_peak_6168
chr1	97209969	97210220	MACS_peak_6198;MACS_peak_4336
chr1	97236089	97236554	MACS_peak_4340;MACS_peak_6201
chr1	97238948	97239183	MACS_peak_4341;MACS_peak_6202
chr1	97296334	97296663	MACS_peak_6205;MACS_peak_4344
chr1	97347496	97347872	MACS_peak_4350;MACS_peak_6209
chr1	97425323	97425621	MACS_peak_4355;MACS_peak_6212
chr1	97469313	97469524	MACS_peak_6216;MACS_peak_4359
chr1	97469575	97470011	MACS_peak_6217;MACS_peak_4360
chr1	97553764	97554230	MACS_peak_6225;MACS_peak_4372
chr1	97559646	97559903	MACS_peak_4374;MACS_peak_6227
chr1	98762601	98763090	MACS_peak_6273;MACS_peak_4392
chr1	98916030	98916300	MACS_peak_6283;MACS_peak_4398
chr1	99569383	99569756	MACS_peak_6310;MACS_peak_4410
chr1	99615043	99615400	MACS_peak_4415;MACS_peak_6312
chr1	99667677	99667946	MACS_peak_6319;MACS_peak_4418
chr1	99831596	99831857	MACS_peak_6326;MACS_peak_4423
chr1	99981425	99981750	MACS_peak_4435;MACS_peak_6339
chr1	99995465	99995665	MACS_peak_6342;MACS_peak_4440
chr1	100021371	100021631	MACS_peak_4442;MACS_peak_6344
chr1	100026510	100026934	MACS_peak_4444;MACS_peak_6345
chr1	100355927	100356105	MACS_peak_6360;MACS_peak_4450
chr1	100451004	100451332	MACS_peak_4454;MACS_peak_6361
chr1	100457925	100458124	MACS_peak_4456;MACS_peak_6362
chr1	100487618	100487934	MACS_peak_6364;MACS_peak_4460
chr1	100610324	100610791	MACS_peak_4466;MACS_peak_6371
chr1	100617642	100617924	MACS_peak_4469;MACS_peak_6373
chr1	100620942	100621351	MACS_peak_4472;MACS_peak_6376
chr1	100623323	100623568	MACS_peak_4473;MACS_peak_6377
chr1	100689937	100690297	MACS_peak_4477;MACS_peak_6383
chr1	103798482	103798868	MACS_peak_6488;MACS_peak_4501
chr1	104987873	104988081	MACS_peak_6532;MACS_peak_4510
chr1	105658001	105658219	MACS_peak_4515;MACS_peak_6552
chr1	106894360	106894773	MACS_peak_6608;MACS_peak_4529
chr1	107066406	107066591	MACS_peak_4533;MACS_peak_6624
chr1	107066809	107067020	MACS_peak_4534;MACS_peak_6625
chr1	107087797	107088044	MACS_peak_6627;MACS_peak_4538
chr1	107331438	107331919	MACS_peak_6649;MACS_peak_4544
chr1	107559643	107559928	MACS_peak_4549;MACS_peak_6667
chr1	107615014	107615223	MACS_peak_4551;MACS_peak_6671
chr1	107665080	107665295	MACS_peak_4560;MACS_peak_6675
chr1	107745502	107745668	MACS_peak_4564;MACS_peak_6682
chr1	107860696	107860909	MACS_peak_4575;MACS_peak_6688
chr1	107861706	107862145	MACS_peak_4578;MACS_peak_6689
chr1	107877729	107877956	MACS_peak_4582;MACS_peak_6690
chr1	107886186	107886480	MACS_peak_4585;MACS_peak_6691
chr1	107886708	107886971	MACS_peak_4586;MACS_peak_6692
chr1	108009121	108009413	MACS_peak_4595;MACS_peak_6699
chr1	108048410	108048693	MACS_peak_6704;MACS_peak_4598
chr1	108127887	108128179	MACS_peak_4604;MACS_peak_6710
chr1	108164689	108164918	MACS_peak_4605;MACS_peak_6712
chr1	108330282	108330539	MACS_peak_4610;MACS_peak_6722
chr1	108356276	108356559	MACS_peak_6723;MACS_peak_4614
chr1	108408355	108408611	MACS_peak_4619;MACS_peak_6727
chr1	108414198	108414678	MACS_peak_4621;MACS_peak_6728
chr1	108423369	108423857	MACS_peak_6729;MACS_peak_4624
chr1	108424182	108424374	MACS_peak_4625;MACS_peak_6730
chr1	108436764	108437142	MACS_peak_4626;MACS_peak_6731
chr1	108451150	108451357	MACS_peak_4630;MACS_peak_6733
chr1	108465579	108465910	MACS_peak_6734;MACS_peak_4631
chr1	108476394	108476723	MACS_peak_6735;MACS_peak_4633
chr1	108479765	108480153	MACS_peak_6736;MACS_peak_4635
chr1	108524877	108525172	MACS_peak_4640;MACS_peak_6739
chr1	108561589	108561888	MACS_peak_4644;MACS_peak_6740
chr1	108574905	108575214	MACS_peak_4645;MACS_peak_6741
chr1	108592254	108592625	MACS_peak_4646;MACS_peak_6742
chr1	108599315	108599529	MACS_peak_4647;MACS_peak_6743
chr1	108648687	108648992	MACS_peak_4652;MACS_peak_6748
chr1	108693184	108693695	MACS_peak_4655;MACS_peak_6752
chr1	108711436	108711883	MACS_peak_4656;MACS_peak_6754
chr1	108797894	108798372	MACS_peak_4665;MACS_peak_6764
chr1	108828009	108828209	MACS_peak_4667;MACS_peak_6766
chr1	109286333	109286794	MACS_peak_4688;MACS_peak_6789
chr1	109298644	109299129	MACS_peak_4690;MACS_peak_6790
chr1	109393365	109393828	MACS_peak_6796;MACS_peak_4695
chr1	109398724	109399018	MACS_peak_4696;MACS_peak_6797
chr1	109399963	109400222	MACS_peak_4697;MACS_peak_6799
chr1	109406188	109406537	MACS_peak_4698;MACS_peak_6800
chr1	109410164	109410551	MACS_peak_4699;MACS_peak_6801
chr1	109424655	109424860	MACS_peak_6803;MACS_peak_4703
chr1	109424976	109425261	MACS_peak_6804;MACS_peak_4704
chr1	109456172	109456415	MACS_peak_4709;MACS_peak_6806
chr1	114348252	114348537	MACS_peak_6959;MACS_peak_4764
chr1	116607453	116607678	MACS_peak_4786;MACS_peak_7032
chr1	118018253	118018521	MACS_peak_4802;MACS_peak_7071
chr1	119811745	119812074	MACS_peak_7132;MACS_peak_4816
chr1	120231394	120232034	MACS_peak_4828;MACS_peak_7160
chr1	120276696	120277317	MACS_peak_7165;MACS_peak_4832
chr1	120324955	120325273	MACS_peak_7168;MACS_peak_4837
chr1	120355662	120355947	MACS_peak_7172;MACS_peak_4840
chr1	120421889	120422293	MACS_peak_4846;MACS_peak_7178
chr1	120464288	120464645	MACS_peak_7182;MACS_peak_4850
chr1	120476806	120477181	MACS_peak_4851;MACS_peak_7185
chr1	121021548	121021757	MACS_peak_4882;MACS_peak_7244
chr1	121025699	121025998	MACS_peak_4884;MACS_peak_7245
chr1	121190461	121190708	MACS_peak_7261;MACS_peak_4889
chr1	121197039	121197218	MACS_peak_4891;MACS_peak_7263
chr1	121312849	121313188	MACS_peak_4897;MACS_peak_7275
chr1	121316752	121316969	MACS_peak_4899;MACS_peak_7277
chr1	121371296	121371622	MACS_peak_7283;MACS_peak_4902
chr1	121379534	121379781	MACS_peak_7285;MACS_peak_4903
chr1	121400926	121401646	MACS_peak_7287;MACS_peak_4906;MACS_peak_4906;MACS_peak_7288
chr1	121430945	121431292	MACS_peak_4913;MACS_peak_7289
chr1	121893286	121893452	MACS_peak_4936;MACS_peak_7317
chr1	121912942	121913278	MACS_peak_7320;MACS_peak_4938
chr1	121941303	121941597	MACS_peak_4942;MACS_peak_7322
chr1	121994966	121995198	MACS_peak_4951;MACS_peak_7324
chr1	121997018	121997460	MACS_peak_4952;MACS_peak_7325
chr1	122016675	122016876	MACS_peak_7328;MACS_peak_4956
chr1	122059147	122059458	MACS_peak_4963;MACS_peak_7336
chr1	122147812	122148007	MACS_peak_4966;MACS_peak_7344
chr1	122394659	122394976	MACS_peak_4977;MACS_peak_7374
chr1	123323588	123323791	MACS_peak_5007;MACS_peak_7459
chr1	127239759	127240010	MACS_peak_5076;MACS_peak_7649
chr1	127312745	127312991	MACS_peak_7656;MACS_peak_5080
chr1	127316573	127316891	MACS_peak_7657;MACS_peak_5082
chr1	127331141	127331648	MACS_peak_5086;MACS_peak_7659
chr1	127359595	127359930	MACS_peak_7662;MACS_peak_5091
chr1	127367459	127367718	MACS_peak_7665;MACS_peak_5095
chr1	127405220	127405446	MACS_peak_5100;MACS_peak_7670
chr1	127500213	127500544	MACS_peak_7678;MACS_peak_5105
chr1	127625746	127626111	MACS_peak_5114;MACS_peak_7690
chr1	128774000	128774426	MACS_peak_5146;MACS_peak_7771
chr1	129014465	129014923	MACS_peak_5157;MACS_peak_7785
chr1	129136567	129136811	MACS_peak_5169;MACS_peak_7795
chr1	129174704	129174954	MACS_peak_5175;MACS_peak_7799
chr1	129188319	129188642	MACS_peak_5177;MACS_peak_7801
chr1	129205725	129206234	MACS_peak_5183;MACS_peak_7806
chr1	129228322	129228510	MACS_peak_7807;MACS_peak_5187
chr1	129424294	129424484	MACS_peak_5203;MACS_peak_7816
chr1	129504843	129505251	MACS_peak_5207;MACS_peak_7824
chr1	129506534	129506858	MACS_peak_5209;MACS_peak_7825
chr1	129731562	129731737	MACS_peak_7845;MACS_peak_5227
chr1	129886877	129887284	MACS_peak_7857;MACS_peak_5233
chr1	129900973	129901271	MACS_peak_5234;MACS_peak_7858
chr1	129902847	129903115	MACS_peak_5235;MACS_peak_7859
chr1	129912853	129913105	MACS_peak_7862;MACS_peak_5239
chr1	129999371	129999754	MACS_peak_7878;MACS_peak_5244
chr1	130260722	130261020	MACS_peak_5264;MACS_peak_7902
chr1	130283128	130283475	MACS_peak_5267;MACS_peak_7904
chr1	130335209	130335478	MACS_peak_5273;MACS_peak_7906
chr1	130343799	130344032	MACS_peak_5275;MACS_peak_7907
chr1	130344112	130344479	MACS_peak_7908;MACS_peak_5276
chr1	130357361	130357751	MACS_peak_5279;MACS_peak_7909
chr1	130360004	130360464	MACS_peak_5281;MACS_peak_7911
chr1	130365722	130366047	MACS_peak_5282;MACS_peak_7912
chr1	130409785	130410092	MACS_peak_7915;MACS_peak_5284
chr1	130458018	130458383	MACS_peak_5291;MACS_peak_7919
chr1	130460537	130460741	MACS_peak_7920;MACS_peak_5292
chr1	130466541	130467394	MACS_peak_5295;MACS_peak_7922
chr1	130476749	130476964	MACS_peak_5297;MACS_peak_7923
chr1	130482464	130482776	MACS_peak_5298;MACS_peak_7924
chr1	130483433	130483840	MACS_peak_7925;MACS_peak_5299
chr1	130487317	130487924	MACS_peak_5301;MACS_peak_7926
chr1	130502447	130502664	MACS_peak_5307;MACS_peak_7929
chr1	130510404	130510696	MACS_peak_5310;MACS_peak_7930
chr1	130510945	130511692	MACS_peak_5311;MACS_peak_7931
chr1	130511801	130512046	MACS_peak_7933;MACS_peak_5312
chr1	130519344	130519585	MACS_peak_5313;MACS_peak_7934
chr1	130538803	130539175	MACS_peak_5316;MACS_peak_7936
chr1	130601768	130602064	MACS_peak_5321;MACS_peak_7944
chr1	130609433	130609853	MACS_peak_5323;MACS_peak_7945
chr1	130621194	130621440	MACS_peak_5327;MACS_peak_7947
chr1	130664630	130664863	MACS_peak_5333;MACS_peak_7951
chr1	130683421	130683851	MACS_peak_5335;MACS_peak_7953
chr1	131221118	131221333	MACS_peak_5353;MACS_peak_7999
chr1	131439237	131439798	MACS_peak_8008;MACS_peak_5357
chr1	132934827	132935076	MACS_peak_5410;MACS_peak_8084
chr1	132980378	132981133	MACS_peak_5415;MACS_peak_8089
chr1	132983499	132983910	MACS_peak_5416;MACS_peak_8090
chr1	132986208	132986621	MACS_peak_5417;MACS_peak_8091
chr1	132986733	132987087	MACS_peak_5418;MACS_peak_8092
chr1	132988844	132989104	MACS_peak_5419;MACS_peak_8093
chr1	133007247	133007674	MACS_peak_8096;MACS_peak_5425
chr1	133034731	133035065	MACS_peak_5430;MACS_peak_8098
chr1	133035787	133036381	MACS_peak_5432;MACS_peak_8099
chr1	133049525	133049754	MACS_peak_8103;MACS_peak_5437
chr1	133074929	133075127	MACS_peak_5440;MACS_peak_8105
chr1	133080986	133081358	MACS_peak_8106;MACS_peak_5442
chr1	133083604	133084035	MACS_peak_5443;MACS_peak_8107
chr1	133095261	133095478	MACS_peak_5446;MACS_peak_8109
chr1	133095625	133096059	MACS_peak_5447;MACS_peak_8110
chr1	133106788	133107140	MACS_peak_8112;MACS_peak_5450
chr1	133173212	133173407	MACS_peak_5458;MACS_peak_8120
chr1	133173486	133173800	MACS_peak_5459;MACS_peak_8121
chr1	133182876	133183115	MACS_peak_5461;MACS_peak_8123
chr1	133183456	133183794	MACS_peak_8124;MACS_peak_5462
chr1	133282139	133282470	MACS_peak_5469;MACS_peak_8138
chr1	133323952	133324261	MACS_peak_5474;MACS_peak_8141
chr1	133344963	133345235	MACS_peak_5479;MACS_peak_8147
chr1	133367240	133367496	MACS_peak_5481;MACS_peak_8149
chr1	133399053	133399298	MACS_peak_5485;MACS_peak_8152
chr1	133407753	133407954	MACS_peak_5487;MACS_peak_8155
chr1	133457104	133457405	MACS_peak_5497;MACS_peak_8162
chr1	133462597	133462996	MACS_peak_5499;MACS_peak_8164
chr1	133513924	133514268	MACS_peak_8167;MACS_peak_5503
chr1	133534756	133535144	MACS_peak_5505;MACS_peak_8168
chr1	133535207	133535639	MACS_peak_5506;MACS_peak_8169
chr1	133568895	133569303	MACS_peak_5512;MACS_peak_8172
chr1	133585090	133585445	MACS_peak_8174;MACS_peak_5513
chr1	133587829	133588298	MACS_peak_8175;MACS_peak_5515
chr1	133631270	133631809	MACS_peak_8179;MACS_peak_8179;MACS_peak_5518;MACS_peak_5519
chr1	133646296	133646669	MACS_peak_8180;MACS_peak_5520
chr1	133647534	133647909	MACS_peak_5521;MACS_peak_8181
chr1	133648712	133648925	MACS_peak_5522;MACS_peak_8182
chr1	133651447	133651879	MACS_peak_5523;MACS_peak_8183
chr1	133658049	133658306	MACS_peak_5524;MACS_peak_8184
chr1	133696642	133696829	MACS_peak_5525;MACS_peak_8186
chr1	133834325	133834555	MACS_peak_8198;MACS_peak_5538
chr1	133907276	133907584	MACS_peak_8205;MACS_peak_5543
chr1	133951001	133951348	MACS_peak_5545;MACS_peak_8207
chr1	133996551	133996700	MACS_peak_8210;MACS_peak_5549
chr1	134046057	134046384	MACS_peak_5553;MACS_peak_8213
chr1	134088433	134088704	MACS_peak_5554;MACS_peak_8218
chr1	134213969	134214875	MACS_peak_5567;MACS_peak_5567;MACS_peak_8230;MACS_peak_8231
chr1	134215091	134215441	MACS_peak_5568;MACS_peak_8232
chr1	134215806	134216234	MACS_peak_8233;MACS_peak_5569
chr1	134319636	134319874	MACS_peak_5582;MACS_peak_8237
chr1	134373886	134374074	MACS_peak_5591;MACS_peak_8247
chr1	134663836	134664596	MACS_peak_5615;MACS_peak_8272
chr1	134691129	134691327	MACS_peak_5619;MACS_peak_8277
chr1	134730630	134731048	MACS_peak_5623;MACS_peak_8280
chr1	134733577	134733813	MACS_peak_5625;MACS_peak_8281
chr1	134735048	134735590	MACS_peak_5626;MACS_peak_8282
chr1	134777885	134778229	MACS_peak_5630;MACS_peak_8287
chr1	134921565	134922042	MACS_peak_5636;MACS_peak_8297
chr1	134930344	134930710	MACS_peak_8300;MACS_peak_5640
chr1	134969079	134969242	MACS_peak_5647;MACS_peak_8303
chr1	134973490	134973802	MACS_peak_8304;MACS_peak_5648
chr1	135016561	135016967	MACS_peak_5651;MACS_peak_8306
chr1	135025821	135026057	MACS_peak_8307;MACS_peak_5654
chr1	135027537	135027954	MACS_peak_8308;MACS_peak_5656
chr1	135030069	135030482	MACS_peak_5658;MACS_peak_8309
chr1	135119344	135119845	MACS_peak_5666;MACS_peak_8317
chr1	135226160	135226441	MACS_peak_5678;MACS_peak_8329
chr1	135363734	135363962	MACS_peak_5690;MACS_peak_8335
chr1	135426424	135426778	MACS_peak_8340;MACS_peak_5696
chr1	135444979	135445216	MACS_peak_5698;MACS_peak_8343
chr1	135582311	135582784	MACS_peak_8352;MACS_peak_5707
chr1	135674291	135674571	MACS_peak_5716;MACS_peak_8364
chr1	135697610	135698167	MACS_peak_8369;MACS_peak_5721
chr1	135698339	135698665	MACS_peak_8371;MACS_peak_5722
chr1	135751031	135751410	MACS_peak_8376;MACS_peak_5730
chr1	135759848	135760137	MACS_peak_5734;MACS_peak_8378
chr1	135760292	135760631	MACS_peak_8379;MACS_peak_5735
chr1	135782858	135783342	MACS_peak_5739;MACS_peak_8381
chr1	135792198	135792433	MACS_peak_5742;MACS_peak_8383
chr1	135794145	135794341	MACS_peak_5743;MACS_peak_8384
chr1	135849877	135850100	MACS_peak_5747;MACS_peak_8388
chr1	135961626	135962235	MACS_peak_5757;MACS_peak_8395
chr1	135974519	135974837	MACS_peak_5758;MACS_peak_8400
chr1	135989549	135989888	MACS_peak_5761;MACS_peak_8402
chr1	136093055	136093290	MACS_peak_5774;MACS_peak_8413
chr1	136190838	136191060	MACS_peak_5779;MACS_peak_8416
chr1	136311401	136311642	MACS_peak_5796;MACS_peak_8424
chr1	136316650	136317140	MACS_peak_8426;MACS_peak_5799
chr1	136340428	136340743	MACS_peak_5800;MACS_peak_8429
chr1	136354394	136354680	MACS_peak_5802;MACS_peak_8432
chr1	136406710	136406946	MACS_peak_5807;MACS_peak_8439
chr1	136415125	136415678	MACS_peak_5808;MACS_peak_8440
chr1	136418929	136419230	MACS_peak_8441;MACS_peak_5809
chr1	136465598	136465803	MACS_peak_8445;MACS_peak_5812
chr1	136610312	136610539	MACS_peak_5817;MACS_peak_8449
chr1	136644074	136644457	MACS_peak_5819;MACS_peak_8450
chr1	136649045	136649349	MACS_peak_5821;MACS_peak_8451
chr1	136681618	136681825	MACS_peak_5825;MACS_peak_8454
chr1	136687394	136687909	MACS_peak_5826;MACS_peak_5826;MACS_peak_8456;MACS_peak_8457
chr1	136892653	136892934	MACS_peak_5841;MACS_peak_8472
chr1	136915787	136915998	MACS_peak_5844;MACS_peak_8474
chr1	136975609	136976009	MACS_peak_5849;MACS_peak_8477
chr1	136987520	136987755	MACS_peak_5850;MACS_peak_8478
chr1	137130520	137130803	MACS_peak_5861;MACS_peak_8488
chr1	137164792	137164982	MACS_peak_5862;MACS_peak_8490
chr1	137178905	137179451	MACS_peak_5863;MACS_peak_8493
chr1	137264815	137265177	MACS_peak_8499;MACS_peak_5869
chr1	137296175	137296505	MACS_peak_8501;MACS_peak_5871
chr1	137348924	137349141	MACS_peak_5876;MACS_peak_8507
chr1	137402183	137402366	MACS_peak_5877;MACS_peak_8512
chr1	137441346	137441767	MACS_peak_5880;MACS_peak_8515
chr1	137490208	137490932	MACS_peak_5882;MACS_peak_8519
chr1	137536407	137536872	MACS_peak_5891;MACS_peak_8525
chr1	137585277	137585652	MACS_peak_8529;MACS_peak_5896
chr1	137599333	137599597	MACS_peak_8531;MACS_peak_5897
chr1	137610959	137611379	MACS_peak_5899;MACS_peak_8533
chr1	137612743	137612931	MACS_peak_5900;MACS_peak_8534
chr1	137765772	137766074	MACS_peak_5911;MACS_peak_8542
chr1	137947022	137947271	MACS_peak_5918;MACS_peak_8559
chr1	138015543	138015799	MACS_peak_5921;MACS_peak_8566
chr1	138026626	138027081	MACS_peak_5924;MACS_peak_8568
chr1	138031559	138032011	MACS_peak_5927;MACS_peak_8569
chr1	138034540	138034880	MACS_peak_5928;MACS_peak_8570
chr1	138065974	138066189	MACS_peak_8571;MACS_peak_5931
chr1	138282713	138282896	MACS_peak_5942;MACS_peak_8587
chr1	138311767	138312006	MACS_peak_5943;MACS_peak_8591
chr1	138390172	138390425	MACS_peak_5944;MACS_peak_8598
chr1	138460152	138460372	MACS_peak_8603;MACS_peak_5948
chr1	138476031	138476233	MACS_peak_5950;MACS_peak_8608
chr1	138505474	138505745	MACS_peak_5954;MACS_peak_8611
chr1	138572451	138572701	MACS_peak_8616;MACS_peak_5965
chr1	138579564	138580740	MACS_peak_5968;MACS_peak_8617
chr1	138581748	138582298	MACS_peak_5969;MACS_peak_8618
chr1	138603922	138604116	MACS_peak_5971;MACS_peak_8620
chr1	138917099	138917414	MACS_peak_5989;MACS_peak_8642
chr1	139092626	139092853	MACS_peak_5996;MACS_peak_8653
chr1	139114985	139115425	MACS_peak_5998;MACS_peak_8656
chr1	139589135	139589408	MACS_peak_6014;MACS_peak_8689
chr1	139589547	139589795	MACS_peak_8690;MACS_peak_6015
chr1	139647948	139648679	MACS_peak_6016;MACS_peak_8693
chr1	139703293	139703715	MACS_peak_6021;MACS_peak_8695
chr1	139778348	139778602	MACS_peak_8703;MACS_peak_6028
chr1	139792567	139792762	MACS_peak_6029;MACS_peak_8705
chr1	139796913	139797273	MACS_peak_8706;MACS_peak_6031
chr1	139838878	139839113	MACS_peak_6035;MACS_peak_8709
chr1	139895970	139896268	MACS_peak_6038;MACS_peak_8711
chr1	140026718	140027024	MACS_peak_6042;MACS_peak_8721
chr1	140032969	140033422	MACS_peak_6045;MACS_peak_8722
chr1	140055453	140055891	MACS_peak_8723;MACS_peak_6050
chr1	140088611	140089057	MACS_peak_8729;MACS_peak_6053
chr1	140107274	140107490	MACS_peak_8730;MACS_peak_6055
chr1	140133887	140134232	MACS_peak_8731;MACS_peak_6056
chr1	140159063	140159297	MACS_peak_8734;MACS_peak_6059
chr1	140219278	140219912	MACS_peak_6070;MACS_peak_8738
chr1	140361949	140362304	MACS_peak_6074;MACS_peak_8748
chr1	140446910	140447135	MACS_peak_6082;MACS_peak_8755
chr1	140478796	140479264	MACS_peak_6083;MACS_peak_8757
chr1	140514437	140514831	MACS_peak_6084;MACS_peak_8760
chr1	140808870	140809229	MACS_peak_6100;MACS_peak_8774
chr1	140837087	140837278	MACS_peak_6104;MACS_peak_8775
chr1	140911747	140912067	MACS_peak_6113;MACS_peak_8782
chr1	141199112	141199416	MACS_peak_6124;MACS_peak_8798
chr1	141310029	141310369	MACS_peak_6126;MACS_peak_8808
chr1	144024001	144024286	MACS_peak_8894;MACS_peak_6159
chr1	144561868	144562121	MACS_peak_8911;MACS_peak_6169
chr1	144790800	144791106	MACS_peak_6174;MACS_peak_8916
chr1	144896886	144897155	MACS_peak_6177;MACS_peak_8922
chr1	144897683	144898050	MACS_peak_6179;MACS_peak_8924
chr1	145313300	145313567	MACS_peak_6189;MACS_peak_8940
chr1	145557532	145557977	MACS_peak_6197;MACS_peak_8948
chr1	145625373	145625735	MACS_peak_8950;MACS_peak_6201
chr1	145748333	145748627	MACS_peak_6205;MACS_peak_8954
chr1	145759713	145759951	MACS_peak_8955;MACS_peak_6209
chr1	145764326	145764612	MACS_peak_6211;MACS_peak_8957
chr1	145766063	145766325	MACS_peak_6213;MACS_peak_8959
chr1	145803142	145803499	MACS_peak_8962;MACS_peak_6216
chr1	145807538	145807873	MACS_peak_6217;MACS_peak_8963
chr1	145835986	145836318	MACS_peak_6219;MACS_peak_8965
chr1	145853609	145853972	MACS_peak_8970;MACS_peak_6224
chr1	145854552	145855098	MACS_peak_6225;MACS_peak_8971
chr1	146177429	146177821	MACS_peak_6244;MACS_peak_8990
chr1	146607992	146608263	MACS_peak_6255;MACS_peak_9005
chr1	146622504	146622787	MACS_peak_6259;MACS_peak_9008
chr1	147140155	147140368	MACS_peak_6266;MACS_peak_9021
chr1	150236229	150236459	MACS_peak_6295;MACS_peak_9105
chr1	150750254	150750544	MACS_peak_6301;MACS_peak_9119
chr1	150751271	150751514	MACS_peak_9120;MACS_peak_6302
chr1	150885347	150885633	MACS_peak_6304;MACS_peak_9126
chr1	151738277	151738527	MACS_peak_6314;MACS_peak_9144
chr1	151793662	151793941	MACS_peak_6321;MACS_peak_9149
chr1	151794157	151794621	MACS_peak_9150;MACS_peak_6322
chr1	151802646	151802903	MACS_peak_6325;MACS_peak_9153
chr1	151806968	151807264	MACS_peak_6326;MACS_peak_9154
chr1	151812902	151813251	MACS_peak_9155;MACS_peak_6327
chr1	151946903	151947269	MACS_peak_6336;MACS_peak_9165
chr1	151992158	151992441	MACS_peak_6339;MACS_peak_9169
chr1	152011948	152012398	MACS_peak_6340;MACS_peak_9171
chr1	152014305	152014624	MACS_peak_6341;MACS_peak_9172
chr1	152021365	152021660	MACS_peak_9175;MACS_peak_6343
chr1	152232905	152233125	MACS_peak_6347;MACS_peak_9183
chr1	152239798	152240049	MACS_peak_6349;MACS_peak_9184
chr1	152240191	152240403	MACS_peak_6350;MACS_peak_9185
chr1	152240540	152240755	MACS_peak_6351;MACS_peak_9186
chr1	152252623	152252875	MACS_peak_9189;MACS_peak_6353
chr1	152263221	152263414	MACS_peak_6354;MACS_peak_9190
chr1	152317216	152317481	MACS_peak_6358;MACS_peak_9194
chr1	152344833	152345125	MACS_peak_9198;MACS_peak_6360
chr1	152838787	152839071	MACS_peak_6379;MACS_peak_9227
chr1	152902974	152903301	MACS_peak_9232;MACS_peak_6384
chr1	152912762	152912993	MACS_peak_9233;MACS_peak_6386
chr1	152922203	152922616	MACS_peak_6387;MACS_peak_9234
chr1	152950759	152951095	MACS_peak_9237;MACS_peak_6390
chr1	152952384	152952731	MACS_peak_6391;MACS_peak_9238
chr1	153023205	153023463	MACS_peak_6396;MACS_peak_9247
chr1	153075723	153076087	MACS_peak_6402;MACS_peak_9249
chr1	153090508	153090919	MACS_peak_6405;MACS_peak_9251
chr1	153091248	153091570	MACS_peak_6406;MACS_peak_9252
chr1	153091902	153092112	MACS_peak_9253;MACS_peak_6407
chr1	153092177	153092639	MACS_peak_6408;MACS_peak_9254
chr1	153099373	153099613	MACS_peak_6410;MACS_peak_9256
chr1	153105528	153105749	MACS_peak_6412;MACS_peak_9257
chr1	153112063	153112255	MACS_peak_6413;MACS_peak_9258
chr1	153167712	153167894	MACS_peak_9265;MACS_peak_6417
chr1	153191652	153192009	MACS_peak_6418;MACS_peak_9269
chr1	153337050	153337332	MACS_peak_6426;MACS_peak_9285
chr1	153419170	153419568	MACS_peak_9291;MACS_peak_6433
chr1	153446019	153446322	MACS_peak_6436;MACS_peak_9294
chr1	153467503	153467877	MACS_peak_6437;MACS_peak_9297
chr1	153472401	153472805	MACS_peak_6441;MACS_peak_9300
chr1	153484693	153485014	MACS_peak_9301;MACS_peak_6443
chr1	153537215	153537429	MACS_peak_9304;MACS_peak_6449
chr1	153553344	153553604	MACS_peak_6454;MACS_peak_9305
chr1	153601161	153601633	MACS_peak_6462;MACS_peak_9309
chr1	153601991	153602323	MACS_peak_6463;MACS_peak_9310
chr1	153666278	153666687	MACS_peak_6470;MACS_peak_9314
chr1	153768219	153768524	MACS_peak_9326;MACS_peak_6483
chr1	153773372	153773558	MACS_peak_6485;MACS_peak_9328
chr1	153795187	153795559	MACS_peak_9333;MACS_peak_6488
chr1	153803099	153803434	MACS_peak_9335;MACS_peak_6492
chr1	153805618	153805871	MACS_peak_9336;MACS_peak_6493
chr1	153927457	153927711	MACS_peak_6504;MACS_peak_9342
chr1	153933287	153933470	MACS_peak_6506;MACS_peak_9343
chr1	154135187	154135370	MACS_peak_6517;MACS_peak_9354
chr1	154358366	154358649	MACS_peak_9366;MACS_peak_6526
chr1	154376016	154376338	MACS_peak_6528;MACS_peak_9367
chr1	154387700	154388125	MACS_peak_6531;MACS_peak_9368
chr1	154418430	154418766	MACS_peak_6534;MACS_peak_9370
chr1	154419973	154420485	MACS_peak_6535;MACS_peak_9371
chr1	154428333	154428487	MACS_peak_9374;MACS_peak_6537
chr1	154446474	154446711	MACS_peak_6541;MACS_peak_9377
chr1	154451518	154451710	MACS_peak_6543;MACS_peak_9378
chr1	154529600	154529978	MACS_peak_6550;MACS_peak_9387
chr1	154568162	154568391	MACS_peak_6552;MACS_peak_9389
chr1	154621634	154622243	MACS_peak_9395;MACS_peak_6559
chr1	154634179	154634501	MACS_peak_6564;MACS_peak_9397
chr1	154654853	154655138	MACS_peak_6569;MACS_peak_9400
chr1	154655386	154655802	MACS_peak_9401;MACS_peak_6571
chr1	154657691	154658355	MACS_peak_6572;MACS_peak_9402
chr1	154673472	154673707	MACS_peak_6575;MACS_peak_9404
chr1	154679468	154679815	MACS_peak_6577;MACS_peak_9406
chr1	154751679	154751992	MACS_peak_6580;MACS_peak_9412
chr1	154950046	154950225	MACS_peak_6596;MACS_peak_9428
chr1	155043957	155044197	MACS_peak_6602;MACS_peak_9436
chr1	155044451	155044953	MACS_peak_6603;MACS_peak_9437
chr1	155105120	155105347	MACS_peak_6605;MACS_peak_9444
chr1	155156140	155156366	MACS_peak_6610;MACS_peak_9453
chr1	155198196	155198563	MACS_peak_6612;MACS_peak_9457
chr1	155233899	155234140	MACS_peak_9465;MACS_peak_6616
chr1	155263454	155263634	MACS_peak_9468;MACS_peak_6618
chr1	155290185	155290448	MACS_peak_6619;MACS_peak_9471
chr1	155432899	155433189	MACS_peak_6627;MACS_peak_9487
chr1	155434885	155435483	MACS_peak_6628;MACS_peak_9488
chr1	155461535	155461793	MACS_peak_6631;MACS_peak_9492
chr1	155470272	155470545	MACS_peak_6632;MACS_peak_9493
chr1	155538252	155538533	MACS_peak_6642;MACS_peak_9498
chr1	155599675	155599962	MACS_peak_6646;MACS_peak_9505
chr1	155625422	155625613	MACS_peak_6648;MACS_peak_9507
chr1	155632717	155633065	MACS_peak_6649;MACS_peak_9508
chr1	155633333	155633592	MACS_peak_9509;MACS_peak_6650
chr1	155689384	155689635	MACS_peak_6657;MACS_peak_9517
chr1	155782956	155783329	MACS_peak_6668;MACS_peak_9530
chr1	155792372	155792671	MACS_peak_9532;MACS_peak_6670
chr1	155827978	155828343	MACS_peak_6675;MACS_peak_9536
chr1	155909830	155910173	MACS_peak_6682;MACS_peak_9542
chr1	155921312	155921622	MACS_peak_6685;MACS_peak_9544
chr1	155927769	155928060	MACS_peak_6687;MACS_peak_9545
chr1	155965074	155965451	MACS_peak_9554;MACS_peak_6692
chr1	155965504	155965846	MACS_peak_9555;MACS_peak_6693
chr1	156103952	156104399	MACS_peak_6698;MACS_peak_9563
chr1	156641642	156641860	MACS_peak_6716;MACS_peak_9616
chr1	156921975	156922337	MACS_peak_6752;MACS_peak_9645
chr1	156930348	156930574	MACS_peak_9646;MACS_peak_6754
chr1	156931664	156931915	MACS_peak_6755;MACS_peak_9647
chr1	156992696	156993088	MACS_peak_6761;MACS_peak_9658
chr1	157005594	157005857	MACS_peak_9660;MACS_peak_6764
chr1	157006422	157006857	MACS_peak_6765;MACS_peak_9661
chr1	157069986	157070556	MACS_peak_9664;MACS_peak_6768;MACS_peak_6768;MACS_peak_9665
chr1	157273371	157273651	MACS_peak_9683;MACS_peak_6785
chr1	157323366	157323699	MACS_peak_9688;MACS_peak_6792
chr1	157379641	157379813	MACS_peak_6795;MACS_peak_9690
chr1	157411968	157412264	MACS_peak_9691;MACS_peak_6798
chr1	157569414	157569705	MACS_peak_9700;MACS_peak_6807
chr1	157673564	157673766	MACS_peak_6819;MACS_peak_9707
chr1	157872383	157872584	MACS_peak_6830;MACS_peak_9719
chr1	157883580	157883937	MACS_peak_6833;MACS_peak_9722
chr1	157905079	157905683	MACS_peak_6837;MACS_peak_9725
chr1	158219240	158219613	MACS_peak_6852;MACS_peak_9739
chr1	158351198	158351496	MACS_peak_9746;MACS_peak_6859
chr1	158388835	158389168	MACS_peak_6863;MACS_peak_9748
chr1	158397845	158398297	MACS_peak_6865;MACS_peak_9750
chr1	158401158	158401575	MACS_peak_6869;MACS_peak_9752
chr1	158401633	158402298	MACS_peak_6870;MACS_peak_9753
chr1	158421283	158422148	MACS_peak_6871;MACS_peak_9754
chr1	158435150	158435462	MACS_peak_6874;MACS_peak_9757
chr1	158452227	158452633	MACS_peak_6877;MACS_peak_9759
chr1	158489649	158489858	MACS_peak_6881;MACS_peak_9762
chr1	158590637	158590989	MACS_peak_6892;MACS_peak_9772
chr1	158604718	158604908	MACS_peak_6894;MACS_peak_9774
chr1	158606400	158606675	MACS_peak_9775;MACS_peak_6895
chr1	158640926	158641256	MACS_peak_9778;MACS_peak_6898
chr1	158645368	158645554	MACS_peak_6899;MACS_peak_9779
chr1	158895872	158896112	MACS_peak_6920;MACS_peak_9795
chr1	158916392	158917065	MACS_peak_6925;MACS_peak_9798
chr1	158921352	158921618	MACS_peak_9799;MACS_peak_6927
chr1	158926748	158926958	MACS_peak_6928;MACS_peak_9800
chr1	158947526	158947960	MACS_peak_6932;MACS_peak_9803
chr1	158965564	158965852	MACS_peak_6933;MACS_peak_9804
chr1	158968604	158968941	MACS_peak_6935;MACS_peak_9805
chr1	158969133	158969593	MACS_peak_6936;MACS_peak_9806
chr1	158970408	158970651	MACS_peak_9807;MACS_peak_6937
chr1	159229071	159229474	MACS_peak_9826;MACS_peak_6952
chr1	159342659	159342889	MACS_peak_9829;MACS_peak_6955
chr1	161116994	161117557	MACS_peak_9951;MACS_peak_7001
chr1	161155690	161155871	MACS_peak_7003;MACS_peak_9953
chr1	161163586	161163945	MACS_peak_9956;MACS_peak_7006
chr1	161605689	161605911	MACS_peak_7025;MACS_peak_9995
chr1	161744575	161744803	MACS_peak_7036;MACS_peak_10007
chr1	161894802	161894997	MACS_peak_7042;MACS_peak_10023
chr1	161919798	161920001	MACS_peak_7043;MACS_peak_10025
chr1	162009335	162009939	MACS_peak_7054;MACS_peak_10034
chr1	162164122	162164359	MACS_peak_7067;MACS_peak_10052
chr1	162210807	162211122	MACS_peak_7070;MACS_peak_10057
chr1	162232288	162232677	MACS_peak_7075;MACS_peak_10060
chr1	162239222	162239457	MACS_peak_7077;MACS_peak_10062
chr1	162269496	162269790	MACS_peak_7079;MACS_peak_10065
chr1	162284248	162284517	MACS_peak_7082;MACS_peak_10066
chr1	162287371	162287639	MACS_peak_7083;MACS_peak_10067
chr1	162301846	162302091	MACS_peak_7085;MACS_peak_10070
chr1	162303521	162303740	MACS_peak_7086;MACS_peak_10071
chr1	162812261	162812495	MACS_peak_10096;MACS_peak_7099
chr1	162836238	162836413	MACS_peak_7100;MACS_peak_10098
chr1	163000651	163001066	MACS_peak_7108;MACS_peak_10115
chr1	163081305	163081548	MACS_peak_10119;MACS_peak_7115
chr1	163162349	163162722	MACS_peak_7121;MACS_peak_10129
chr1	163163540	163163950	MACS_peak_10131;MACS_peak_7123
chr1	163181354	163182021	MACS_peak_7126;MACS_peak_7126;MACS_peak_10133;MACS_peak_10134
chr1	163198189	163198643	MACS_peak_7129;MACS_peak_10137
chr1	163324943	163325440	MACS_peak_7138;MACS_peak_10144
chr1	163412289	163412706	MACS_peak_7141;MACS_peak_10154
chr1	163427527	163427773	MACS_peak_10156;MACS_peak_7142
chr1	163638520	163638897	MACS_peak_10174;MACS_peak_7148
chr1	163711849	163712034	MACS_peak_7158;MACS_peak_10181
chr1	163724786	163725050	MACS_peak_7160;MACS_peak_10182
chr1	163793902	163794229	MACS_peak_10184;MACS_peak_7162
chr1	163805837	163806155	MACS_peak_10185;MACS_peak_7163
chr1	163815847	163816180	MACS_peak_7165;MACS_peak_10187
chr1	163827400	163827714	MACS_peak_7168;MACS_peak_10188
chr1	163858175	163858510	MACS_peak_10191;MACS_peak_7170
chr1	163936242	163936614	MACS_peak_7175;MACS_peak_10197
chr1	163968020	163968348	MACS_peak_10199;MACS_peak_7179
chr1	164079896	164080244	MACS_peak_10213;MACS_peak_7185
chr1	164495028	164495509	MACS_peak_7205;MACS_peak_10255
chr1	164670548	164670890	MACS_peak_7217;MACS_peak_10269
chr1	164822251	164822498	MACS_peak_7219;MACS_peak_10277
chr1	165312492	165313137	MACS_peak_7230;MACS_peak_10319
chr1	165932309	165932663	MACS_peak_7252;MACS_peak_10345
chr1	165990144	165990572	MACS_peak_10349;MACS_peak_7253
chr1	165992006	165992418	MACS_peak_10351;MACS_peak_7254
chr1	166013297	166013589	MACS_peak_7259;MACS_peak_10355
chr1	166017359	166017987	MACS_peak_7261;MACS_peak_7261;MACS_peak_10357;MACS_peak_10358
chr1	166018069	166018385	MACS_peak_7262;MACS_peak_10359
chr1	166028915	166029100	MACS_peak_7265;MACS_peak_10361
chr1	166041210	166041464	MACS_peak_7266;MACS_peak_10362
chr1	166065399	166066387	MACS_peak_7272;MACS_peak_7272;MACS_peak_10366;MACS_peak_10367
chr1	166082940	166083408	MACS_peak_7276;MACS_peak_10368
chr1	166147983	166148416	MACS_peak_10371;MACS_peak_7282
chr1	166224306	166224507	MACS_peak_10375;MACS_peak_7288
chr1	166237246	166238053	MACS_peak_10378;MACS_peak_7291
chr1	166370373	166371306	MACS_peak_7298;MACS_peak_7298;MACS_peak_10386;MACS_peak_10387
chr1	166382765	166383120	MACS_peak_7300;MACS_peak_10388
chr1	166383874	166384124	MACS_peak_10389;MACS_peak_7301
chr1	166385928	166386184	MACS_peak_7302;MACS_peak_10390
chr1	166427462	166427762	MACS_peak_7305;MACS_peak_10396
chr1	166890257	166890509	MACS_peak_7333;MACS_peak_10434
chr1	167050559	167050777	MACS_peak_10444;MACS_peak_7349
chr1	167062719	167062901	MACS_peak_7351;MACS_peak_10446
chr1	167124681	167125037	MACS_peak_10453;MACS_peak_7359
chr1	167145962	167146321	MACS_peak_10457;MACS_peak_7362
chr1	167322957	167323171	MACS_peak_7371;MACS_peak_10463
chr1	167390832	167391420	MACS_peak_10466;MACS_peak_7372
chr1	167394776	167395144	MACS_peak_7375;MACS_peak_10468
chr1	167401736	167401994	MACS_peak_7378;MACS_peak_10470
chr1	167414799	167415185	MACS_peak_7379;MACS_peak_10471
chr1	167419340	167419675	MACS_peak_7382;MACS_peak_10473
chr1	167436502	167436795	MACS_peak_10475;MACS_peak_7383
chr1	167573940	167574219	MACS_peak_7395;MACS_peak_10487
chr1	167611630	167611945	MACS_peak_7404;MACS_peak_10493
chr1	167621550	167622009	MACS_peak_7408;MACS_peak_10494
chr1	167630585	167630973	MACS_peak_7412;MACS_peak_10496
chr1	167634042	167634338	MACS_peak_7415;MACS_peak_10498
chr1	167636659	167636921	MACS_peak_7416;MACS_peak_10500
chr1	167637515	167637753	MACS_peak_10501;MACS_peak_7417
chr1	167646248	167646549	MACS_peak_7418;MACS_peak_10502
chr1	167647429	167647703	MACS_peak_10503;MACS_peak_7419
chr1	167661705	167661966	MACS_peak_7422;MACS_peak_10507
chr1	167665009	167665350	MACS_peak_7424;MACS_peak_10508
chr1	167666266	167666607	MACS_peak_10509;MACS_peak_7425
chr1	167667711	167667935	MACS_peak_10510;MACS_peak_7427
chr1	167667996	167668327	MACS_peak_7428;MACS_peak_10511
chr1	167699362	167699652	MACS_peak_10512;MACS_peak_7431
chr1	167701595	167701996	MACS_peak_7432;MACS_peak_10513
chr1	167808864	167809192	MACS_peak_7440;MACS_peak_10525
chr1	168028257	168028519	MACS_peak_7450;MACS_peak_10535
chr1	168269244	168269675	MACS_peak_10555;MACS_peak_7462
chr1	168308720	168309356	MACS_peak_7468;MACS_peak_10560
chr1	168734119	168734347	MACS_peak_7486;MACS_peak_10578
chr1	168742451	168742619	MACS_peak_10580;MACS_peak_7487
chr1	168748097	168748419	MACS_peak_7489;MACS_peak_10581
chr1	168748822	168749144	MACS_peak_7490;MACS_peak_10582
chr1	168749564	168749781	MACS_peak_7491;MACS_peak_10583
chr1	169032224	169032634	MACS_peak_7502;MACS_peak_10621
chr1	169172244	169172573	MACS_peak_7505;MACS_peak_10636
chr1	169176474	169176892	MACS_peak_7506;MACS_peak_10637
chr1	169177004	169177527	MACS_peak_10638;MACS_peak_7507
chr1	169178607	169179011	MACS_peak_7508;MACS_peak_10639
chr1	169198570	169198861	MACS_peak_7512;MACS_peak_10641
chr1	169212629	169212892	MACS_peak_10643;MACS_peak_7517
chr1	169214478	169214786	MACS_peak_7519;MACS_peak_10644
chr1	169215332	169215558	MACS_peak_10645;MACS_peak_7520
chr1	169251920	169252122	MACS_peak_10651;MACS_peak_7527
chr1	169481898	169482075	MACS_peak_10670;MACS_peak_7544
chr1	169484138	169484469	MACS_peak_10671;MACS_peak_7545
chr1	170292616	170293087	MACS_peak_7567;MACS_peak_10732
chr1	170302264	170302592	MACS_peak_10733;MACS_peak_7570
chr1	170531144	170531553	MACS_peak_10749;MACS_peak_7577
chr1	171461472	171461822	MACS_peak_7594;MACS_peak_10797
chr1	171532240	171532588	MACS_peak_7599;MACS_peak_10800
chr1	171899357	171899849	MACS_peak_7611;MACS_peak_10834
chr1	171965059	171965571	MACS_peak_7616;MACS_peak_10837
chr1	172079911	172080146	MACS_peak_7621;MACS_peak_10848
chr1	172095093	172095426	MACS_peak_7622;MACS_peak_10851
chr1	172104984	172105640	MACS_peak_10854;MACS_peak_7625
chr1	172212536	172212949	MACS_peak_10860;MACS_peak_7631
chr1	172465151	172465774	MACS_peak_7654;MACS_peak_10880;MACS_peak_10880;MACS_peak_7655
chr1	172475461	172475755	MACS_peak_10882;MACS_peak_7659
chr1	172480137	172480446	MACS_peak_7661;MACS_peak_10883
chr1	172520698	172520922	MACS_peak_10887;MACS_peak_7668
chr1	172523436	172523663	MACS_peak_7669;MACS_peak_10888
chr1	172553151	172553387	MACS_peak_7671;MACS_peak_10889
chr1	172619972	172620195	MACS_peak_7676;MACS_peak_10894
chr1	172633077	172633458	MACS_peak_10896;MACS_peak_7678
chr1	172775795	172776102	MACS_peak_10910;MACS_peak_7689
chr1	172798652	172799104	MACS_peak_7695;MACS_peak_10913
chr1	172815511	172815748	MACS_peak_7697;MACS_peak_10914
chr1	172831790	172831968	MACS_peak_10916;MACS_peak_7700
chr1	172842394	172842774	MACS_peak_7701;MACS_peak_10917
chr1	172866414	172866763	MACS_peak_7706;MACS_peak_10919
chr1	172883354	172883735	MACS_peak_7709;MACS_peak_10921
chr1	172897690	172897979	MACS_peak_7711;MACS_peak_10923
chr1	172903130	172903639	MACS_peak_10924;MACS_peak_7713
chr1	172907232	172907577	MACS_peak_7717;MACS_peak_10926
chr1	172926191	172926490	MACS_peak_7719;MACS_peak_10929
chr1	172927885	172928763	MACS_peak_7721;MACS_peak_10930
chr1	172941903	172942100	MACS_peak_7722;MACS_peak_10932
chr1	172944565	172945022	MACS_peak_7724;MACS_peak_10934
chr1	172947117	172947480	MACS_peak_7725;MACS_peak_10935
chr1	172947628	172948226	MACS_peak_7726;MACS_peak_10936
chr1	172963984	172964326	MACS_peak_10939;MACS_peak_7729
chr1	172983448	172983895	MACS_peak_10940;MACS_peak_7733
chr1	172987493	172987751	MACS_peak_7734;MACS_peak_10941
chr1	172989433	172989669	MACS_peak_7735;MACS_peak_10942
chr1	172993356	172993611	MACS_peak_7737;MACS_peak_10943
chr1	172994471	172994830	MACS_peak_7739;MACS_peak_10945
chr1	173001763	173001954	MACS_peak_7741;MACS_peak_10946
chr1	173002030	173002369	MACS_peak_7742;MACS_peak_10947
chr1	173009672	173009977	MACS_peak_7746;MACS_peak_10949
chr1	173041825	173042065	MACS_peak_10953;MACS_peak_7751
chr1	173089788	173090024	MACS_peak_7757;MACS_peak_10955
chr1	173114432	173114903	MACS_peak_7758;MACS_peak_10958
chr1	173117687	173117993	MACS_peak_7760;MACS_peak_10959
chr1	173126122	173126607	MACS_peak_7761;MACS_peak_10960
chr1	173163141	173163574	MACS_peak_7768;MACS_peak_10965
chr1	173190381	173190885	MACS_peak_7771;MACS_peak_10967
chr1	173204356	173204765	MACS_peak_7776;MACS_peak_10968
chr1	173213343	173213631	MACS_peak_7779;MACS_peak_10972
chr1	173275542	173275907	MACS_peak_10982;MACS_peak_7786
chr1	173296045	173296435	MACS_peak_10983;MACS_peak_7788
chr1	173305751	173306057	MACS_peak_10984;MACS_peak_7789
chr1	173383042	173383460	MACS_peak_10993;MACS_peak_7802
chr1	173393335	173393665	MACS_peak_7804;MACS_peak_10995
chr1	173400738	173401008	MACS_peak_7807;MACS_peak_10997
chr1	173432380	173432712	MACS_peak_11000;MACS_peak_7812
chr1	173489024	173489350	MACS_peak_11004;MACS_peak_7819
chr1	173549229	173549547	MACS_peak_7831;MACS_peak_11008
chr1	173557634	173557828	MACS_peak_7833;MACS_peak_11009
chr1	173567345	173567775	MACS_peak_7836;MACS_peak_11011
chr1	173603057	173603318	MACS_peak_7841;MACS_peak_11014
chr1	173607685	173608189	MACS_peak_11015;MACS_peak_7842
chr1	173751376	173751877	MACS_peak_11033;MACS_peak_7856
chr1	173756438	173756734	MACS_peak_11034;MACS_peak_7858
chr1	173757845	173758086	MACS_peak_11035;MACS_peak_7859
chr1	173775122	173775551	MACS_peak_7861;MACS_peak_11036
chr1	173779442	173780126	MACS_peak_7863;MACS_peak_7863;MACS_peak_11037;MACS_peak_11038
chr1	174084587	174084824	MACS_peak_7885;MACS_peak_11065
chr1	174212738	174212960	MACS_peak_11081;MACS_peak_7897
chr1	174234779	174235072	MACS_peak_11082;MACS_peak_7899
chr1	174235130	174235464	MACS_peak_11083;MACS_peak_7900
chr1	174237992	174238393	MACS_peak_7902;MACS_peak_11085
chr1	174243340	174243535	MACS_peak_7907;MACS_peak_11086
chr1	174277589	174277861	MACS_peak_7913;MACS_peak_11087
chr1	174282602	174282954	MACS_peak_7914;MACS_peak_11088
chr1	174386111	174386471	MACS_peak_7922;MACS_peak_11097
chr1	174405289	174405610	MACS_peak_7924;MACS_peak_11099
chr1	174408169	174408428	MACS_peak_11100;MACS_peak_7926
chr1	174411358	174411515	MACS_peak_11101;MACS_peak_7927
chr1	174433006	174433329	MACS_peak_11104;MACS_peak_7930
chr1	174443612	174443935	MACS_peak_7932;MACS_peak_11106
chr1	174444043	174444477	MACS_peak_7933;MACS_peak_11107
chr1	174478686	174478903	MACS_peak_7936;MACS_peak_11111
chr1	174545649	174545860	MACS_peak_7939;MACS_peak_11117
chr1	174562938	174563377	MACS_peak_7942;MACS_peak_11118
chr1	174566248	174566509	MACS_peak_7943;MACS_peak_11119
chr1	174595717	174595889	MACS_peak_7947;MACS_peak_11122
chr1	175301736	175302049	MACS_peak_11157;MACS_peak_7965
chr1	175349025	175349351	MACS_peak_7969;MACS_peak_11165
chr1	175350536	175350866	MACS_peak_11167;MACS_peak_7971
chr1	175356422	175356819	MACS_peak_11169;MACS_peak_7974
chr1	175357555	175357810	MACS_peak_11171;MACS_peak_7976
chr1	175381916	175382271	MACS_peak_7981;MACS_peak_11172
chr1	175441725	175442115	MACS_peak_7985;MACS_peak_11177
chr1	175480816	175481035	MACS_peak_7986;MACS_peak_11180
chr1	175552412	175552693	MACS_peak_7990;MACS_peak_11182
chr1	175693276	175693497	MACS_peak_11193;MACS_peak_7996
chr1	175697006	175697373	MACS_peak_7997;MACS_peak_11194
chr1	175739537	175739780	MACS_peak_7999;MACS_peak_11196
chr1	175742797	175743222	MACS_peak_8001;MACS_peak_11197
chr1	175843026	175843286	MACS_peak_8008;MACS_peak_11208
chr1	175934920	175935306	MACS_peak_11212;MACS_peak_8013
chr1	175968648	175968924	MACS_peak_11215;MACS_peak_8015
chr1	175970830	175971168	MACS_peak_8016;MACS_peak_11217
chr1	175978415	175978653	MACS_peak_8019;MACS_peak_11220
chr1	175979583	175979845	MACS_peak_11221;MACS_peak_8021
chr1	176019954	176020112	MACS_peak_11223;MACS_peak_8025
chr1	176357617	176357823	MACS_peak_11238;MACS_peak_8033
chr1	177418075	177418314	MACS_peak_11304;MACS_peak_8055
chr1	177567871	177568103	MACS_peak_8058;MACS_peak_11313
chr1	177569214	177569497	MACS_peak_11314;MACS_peak_8059
chr1	177570698	177571240	MACS_peak_8061;MACS_peak_11316
chr1	177638233	177638454	MACS_peak_11324;MACS_peak_8070
chr1	178756230	178756805	MACS_peak_8106;MACS_peak_11388
chr1	178757158	178757361	MACS_peak_11389;MACS_peak_8107
chr1	178764123	178764438	MACS_peak_11392;MACS_peak_8111
chr1	178863346	178863658	MACS_peak_8117;MACS_peak_11402
chr1	178924336	178924571	MACS_peak_8125;MACS_peak_11404
chr1	178925022	178925223	MACS_peak_11406;MACS_peak_8126
chr1	179120579	179120809	MACS_peak_8138;MACS_peak_11415
chr1	179166991	179167241	MACS_peak_11418;MACS_peak_8142
chr1	179298129	179298376	MACS_peak_8153;MACS_peak_11429
chr1	179397398	179397740	MACS_peak_11441;MACS_peak_8166
chr1	179419838	179420252	MACS_peak_8170;MACS_peak_11442
chr1	179421197	179421372	MACS_peak_11443;MACS_peak_8172
chr1	179425092	179425397	MACS_peak_8173;MACS_peak_11444
chr1	179462710	179463229	MACS_peak_11448;MACS_peak_8177
chr1	179499719	179500051	MACS_peak_8178;MACS_peak_11449
chr1	179539468	179539894	MACS_peak_8181;MACS_peak_11451
chr1	179557933	179558302	MACS_peak_11452;MACS_peak_8182
chr1	179607233	179607477	MACS_peak_11459;MACS_peak_8190
chr1	179611261	179611523	MACS_peak_8191;MACS_peak_11460
chr1	179632261	179632558	MACS_peak_8195;MACS_peak_11463
chr1	179641104	179641523	MACS_peak_11465;MACS_peak_8196
chr1	179644133	179644676	MACS_peak_8198;MACS_peak_11468
chr1	179659436	179659638	MACS_peak_11471;MACS_peak_8201
chr1	180027995	180028391	MACS_peak_11500;MACS_peak_8216
chr1	180243286	180243469	MACS_peak_8230;MACS_peak_11513
chr1	180249518	180249782	MACS_peak_11515;MACS_peak_8234
chr1	180251442	180251748	MACS_peak_8235;MACS_peak_11517
chr1	180266550	180267163	MACS_peak_8238;MACS_peak_8238;MACS_peak_11519;MACS_peak_11520
chr1	180267819	180268010	MACS_peak_8239;MACS_peak_11521
chr1	180335444	180335712	MACS_peak_11527;MACS_peak_8247
chr1	180419108	180419830	MACS_peak_11538;MACS_peak_8257
chr1	180421913	180422260	MACS_peak_11539;MACS_peak_8258
chr1	180422364	180422670	MACS_peak_8259;MACS_peak_11540
chr1	180480445	180480668	MACS_peak_11545;MACS_peak_8264
chr1	180498666	180498987	MACS_peak_8266;MACS_peak_11546
chr1	180557925	180558158	MACS_peak_8269;MACS_peak_11551
chr1	180567032	180567258	MACS_peak_8270;MACS_peak_11552
chr1	180571337	180571588	MACS_peak_8272;MACS_peak_11554
chr1	180596687	180596890	MACS_peak_8275;MACS_peak_11559
chr1	180669617	180669911	MACS_peak_11569;MACS_peak_8282
chr1	180796940	180797320	MACS_peak_8292;MACS_peak_11588
chr1	180854683	180854918	MACS_peak_11592;MACS_peak_8296
chr1	180940949	180941260	MACS_peak_8302;MACS_peak_11601
chr1	180976081	180976964	MACS_peak_8306;MACS_peak_11607
chr1	181101081	181101317	MACS_peak_11621;MACS_peak_8324
chr1	181113697	181113926	MACS_peak_11623;MACS_peak_8325
chr1	181431724	181431934	MACS_peak_8340;MACS_peak_11647
chr1	181447156	181447470	MACS_peak_11648;MACS_peak_8343
chr1	181491110	181491598	MACS_peak_8353;MACS_peak_11659
chr1	181516923	181517202	MACS_peak_11660;MACS_peak_8355
chr1	181577189	181577398	MACS_peak_11663;MACS_peak_8357
chr1	181597983	181598177	MACS_peak_8360;MACS_peak_11666
chr1	181639392	181639770	MACS_peak_8362;MACS_peak_11669
chr1	181681716	181681895	MACS_peak_11672;MACS_peak_8366
chr1	181772829	181773059	MACS_peak_8377;MACS_peak_11684
chr1	181803925	181804225	MACS_peak_11687;MACS_peak_8382
chr1	182039152	182039480	MACS_peak_8394;MACS_peak_11701
chr1	182152150	182152477	MACS_peak_8406;MACS_peak_11710
chr1	182185405	182185719	MACS_peak_8412;MACS_peak_11711
chr1	182193520	182193861	MACS_peak_11712;MACS_peak_8415
chr1	182198070	182198440	MACS_peak_8416;MACS_peak_11713
chr1	182209718	182210200	MACS_peak_8418;MACS_peak_11715
chr1	182219929	182220283	MACS_peak_11716;MACS_peak_8420
chr1	182230465	182230859	MACS_peak_11717;MACS_peak_8422
chr1	182248594	182248897	MACS_peak_11719;MACS_peak_8425
chr1	182295195	182295621	MACS_peak_8430;MACS_peak_11724
chr1	182317548	182317728	MACS_peak_8432;MACS_peak_11726
chr1	182323065	182323389	MACS_peak_8434;MACS_peak_11727
chr1	182334408	182334649	MACS_peak_11729;MACS_peak_8436
chr1	182362019	182362329	MACS_peak_11730;MACS_peak_8440
chr1	182369729	182369931	MACS_peak_11731;MACS_peak_8442
chr1	182438942	182439212	MACS_peak_11736;MACS_peak_8446
chr1	182499366	182499629	MACS_peak_8452;MACS_peak_11739
chr1	182692929	182693262	MACS_peak_11755;MACS_peak_8474
chr1	182693959	182694308	MACS_peak_8475;MACS_peak_11756
chr1	182734041	182734340	MACS_peak_11761;MACS_peak_8484
chr1	182744362	182744804	MACS_peak_11762;MACS_peak_8487
chr1	182765392	182765677	MACS_peak_8491;MACS_peak_11764
chr1	182778742	182779381	MACS_peak_11767;MACS_peak_8493
chr1	182780800	182781377	MACS_peak_11769;MACS_peak_8495
chr1	182788942	182789176	MACS_peak_8496;MACS_peak_11770
chr1	182814567	182814950	MACS_peak_11771;MACS_peak_8499
chr1	182818737	182819294	MACS_peak_8501;MACS_peak_11773
chr1	182841959	182842192	MACS_peak_8504;MACS_peak_11774
chr1	182849838	182850066	MACS_peak_8505;MACS_peak_11775
chr1	182874792	182875157	MACS_peak_8511;MACS_peak_11780
chr1	182929536	182929750	MACS_peak_8512;MACS_peak_11783
chr1	182975138	182975387	MACS_peak_8521;MACS_peak_11789
chr1	183100302	183100866	MACS_peak_8528;MACS_peak_11796
chr1	183187737	183188184	MACS_peak_8537;MACS_peak_11805
chr1	183240811	183241217	MACS_peak_8540;MACS_peak_11807
chr1	183242291	183242920	MACS_peak_8541;MACS_peak_11808
chr1	183257758	183258224	MACS_peak_8544;MACS_peak_11811
chr1	183262724	183263061	MACS_peak_8545;MACS_peak_11813
chr1	183285533	183285738	MACS_peak_11815;MACS_peak_8548
chr1	183285840	183286154	MACS_peak_8549;MACS_peak_11816
chr1	183302778	183303054	MACS_peak_11819;MACS_peak_8554
chr1	183309787	183310077	MACS_peak_8556;MACS_peak_11820
chr1	183325609	183325857	MACS_peak_8558;MACS_peak_11821
chr1	183398452	183398670	MACS_peak_8564;MACS_peak_11826
chr1	183432033	183432301	MACS_peak_8566;MACS_peak_11829
chr1	183480897	183481146	MACS_peak_11836;MACS_peak_8570
chr1	183482892	183483345	MACS_peak_8571;MACS_peak_11837
chr1	183544009	183544230	MACS_peak_8575;MACS_peak_11845
chr1	183720166	183720369	MACS_peak_8581;MACS_peak_11858
chr1	183769790	183770015	MACS_peak_11864;MACS_peak_8587
chr1	183770235	183770419	MACS_peak_11865;MACS_peak_8588
chr1	183789701	183789880	MACS_peak_8592;MACS_peak_11867
chr1	183790831	183791242	MACS_peak_8594;MACS_peak_11868
chr1	183795784	183796197	MACS_peak_8596;MACS_peak_11871
chr1	183807051	183807609	MACS_peak_8600;MACS_peak_11873
chr1	183811660	183812040	MACS_peak_8602;MACS_peak_11875
chr1	183852257	183852576	MACS_peak_8605;MACS_peak_11880
chr1	184038313	184039274	MACS_peak_11890;MACS_peak_8615
chr1	184040149	184040409	MACS_peak_11891;MACS_peak_8617
chr1	184213347	184213740	MACS_peak_8637;MACS_peak_11908
chr1	184264002	184264443	MACS_peak_8641;MACS_peak_11914
chr1	184270996	184271146	MACS_peak_11915;MACS_peak_8642
chr1	184299648	184300127	MACS_peak_8645;MACS_peak_11918
chr1	184308633	184308800	MACS_peak_8648;MACS_peak_11921
chr1	184310842	184311218	MACS_peak_8649;MACS_peak_11922
chr1	184342959	184343300	MACS_peak_8653;MACS_peak_11926
chr1	184468491	184468709	MACS_peak_8662;MACS_peak_11933
chr1	184469543	184469739	MACS_peak_11934;MACS_peak_8663
chr1	184473360	184473735	MACS_peak_8665;MACS_peak_11935
chr1	184484154	184484315	MACS_peak_11936;MACS_peak_8668
chr1	184540174	184540399	MACS_peak_8672;MACS_peak_11939
chr1	184575306	184575586	MACS_peak_8674;MACS_peak_11942
chr1	184593195	184593438	MACS_peak_8678;MACS_peak_11943
chr1	184731825	184732042	MACS_peak_8682;MACS_peak_11953
chr1	184839865	184840146	MACS_peak_11964;MACS_peak_8690
chr1	184844183	184844641	MACS_peak_8691;MACS_peak_11965
chr1	184847106	184847368	MACS_peak_8692;MACS_peak_11966
chr1	184874853	184875118	MACS_peak_11971;MACS_peak_8697
chr1	184875755	184876154	MACS_peak_11972;MACS_peak_8698
chr1	184913151	184913431	MACS_peak_11979;MACS_peak_8703
chr1	185334672	185335020	MACS_peak_11981;MACS_peak_8706
chr1	185416269	185416490	MACS_peak_8708;MACS_peak_11988
chr1	185626419	185626675	MACS_peak_8716;MACS_peak_11999
chr1	185838097	185838384	MACS_peak_12012;MACS_peak_8728
chr1	185877028	185877426	MACS_peak_8732;MACS_peak_12017
chr1	185890463	185890670	MACS_peak_12019;MACS_peak_8733
chr1	185903366	185903742	MACS_peak_12021;MACS_peak_8734
chr1	186054465	186054694	MACS_peak_8743;MACS_peak_12035
chr1	186098701	186098913	MACS_peak_8746;MACS_peak_12041
chr1	186101470	186101650	MACS_peak_8748;MACS_peak_12042
chr1	186148187	186148455	MACS_peak_12045;MACS_peak_8751
chr1	186226889	186227327	MACS_peak_12052;MACS_peak_8756
chr1	186301858	186302283	MACS_peak_8763;MACS_peak_12055
chr1	186304411	186304886	MACS_peak_8764;MACS_peak_12056
chr1	186315188	186315478	MACS_peak_8766;MACS_peak_12058
chr1	186360131	186360957	MACS_peak_8771;MACS_peak_12060
chr1	186441688	186442284	MACS_peak_8779;MACS_peak_12067
chr1	186445855	186446059	MACS_peak_12068;MACS_peak_8780
chr1	186446432	186446692	MACS_peak_8782;MACS_peak_12070
chr1	186499526	186499719	MACS_peak_12078;MACS_peak_8789
chr1	186507524	186507766	MACS_peak_12079;MACS_peak_8793
chr1	186539688	186539899	MACS_peak_12081;MACS_peak_8798
chr1	186552641	186552960	MACS_peak_12083;MACS_peak_8800
chr1	186553172	186553708	MACS_peak_8801;MACS_peak_12084
chr1	186556468	186556761	MACS_peak_12086;MACS_peak_8803
chr1	186557203	186557439	MACS_peak_8804;MACS_peak_12087
chr1	186559045	186559399	MACS_peak_8805;MACS_peak_12088
chr1	186559472	186559733	MACS_peak_12089;MACS_peak_8806
chr1	186585967	186586189	MACS_peak_8807;MACS_peak_12090
chr1	186595745	186596019	MACS_peak_8808;MACS_peak_12091
chr1	186608057	186608287	MACS_peak_12094;MACS_peak_8812
chr1	186620950	186621226	MACS_peak_8815;MACS_peak_12096
chr1	186632558	186632894	MACS_peak_8817;MACS_peak_12097
chr1	186669826	186670187	MACS_peak_8824;MACS_peak_12100
chr1	186706484	186707057	MACS_peak_8831;MACS_peak_12103
chr1	186873840	186874166	MACS_peak_12116;MACS_peak_8841
chr1	186889491	186889696	MACS_peak_12120;MACS_peak_8842
chr1	186894066	186894276	MACS_peak_12122;MACS_peak_8844
chr1	186968025	186968212	MACS_peak_8851;MACS_peak_12133
chr1	187016061	187016278	MACS_peak_8852;MACS_peak_12137
chr1	187027015	187027280	MACS_peak_8853;MACS_peak_12138
chr1	187031690	187032095	MACS_peak_12139;MACS_peak_8856
chr1	187033752	187034057	MACS_peak_8857;MACS_peak_12140
chr1	187077119	187077417	MACS_peak_12143;MACS_peak_8862
chr1	187186961	187187258	MACS_peak_12153;MACS_peak_8869
chr1	188373188	188373399	MACS_peak_8900;MACS_peak_12243
chr1	188572959	188573362	MACS_peak_8915;MACS_peak_12264
chr1	188587343	188587640	MACS_peak_12269;MACS_peak_8916
chr1	188609284	188609558	MACS_peak_8917;MACS_peak_12270
chr1	189065018	189065453	MACS_peak_8937;MACS_peak_12299
chr1	189477413	189477705	MACS_peak_12336;MACS_peak_8950
chr1	189728750	189729041	MACS_peak_12358;MACS_peak_8958
chr1	190045133	190045385	MACS_peak_8966;MACS_peak_12377
chr1	190281554	190281805	MACS_peak_8975;MACS_peak_12388
chr1	191958819	191959153	MACS_peak_12519;MACS_peak_9029
chr1	192847087	192847413	MACS_peak_9073;MACS_peak_12593
chr1	192922231	192922460	MACS_peak_9082;MACS_peak_12598
chr1	192934980	192935219	MACS_peak_9085;MACS_peak_12599
chr1	192935285	192935574	MACS_peak_9086;MACS_peak_12600
chr1	192944789	192945065	MACS_peak_9089;MACS_peak_12601
chr1	192947587	192947907	MACS_peak_12602;MACS_peak_9092
chr1	192949311	192949879	MACS_peak_9093;MACS_peak_12603
chr1	192956723	192957129	MACS_peak_12604;MACS_peak_9094
chr1	192977081	192977272	MACS_peak_12606;MACS_peak_9096
chr1	192990130	192990334	MACS_peak_9098;MACS_peak_12608
chr1	193006818	193007601	MACS_peak_9099;MACS_peak_12610
chr1	193021799	193022078	MACS_peak_9102;MACS_peak_12612
chr1	193025025	193025461	MACS_peak_9103;MACS_peak_12613
chr1	193041442	193041788	MACS_peak_9106;MACS_peak_12614
chr1	193065504	193065784	MACS_peak_9109;MACS_peak_12616
chr1	193072391	193072660	MACS_peak_9110;MACS_peak_12617
chr1	193077536	193077935	MACS_peak_9113;MACS_peak_12618
chr1	193078287	193078724	MACS_peak_9114;MACS_peak_12619
chr1	193093418	193093786	MACS_peak_9118;MACS_peak_12622
chr1	193099472	193099967	MACS_peak_9120;MACS_peak_12623
chr1	193101426	193101851	MACS_peak_9121;MACS_peak_12624
chr1	193137814	193138132	MACS_peak_9123;MACS_peak_12625
chr1	193149553	193149873	MACS_peak_12629;MACS_peak_9124
chr1	193221189	193221647	MACS_peak_9128;MACS_peak_12636
chr1	193245278	193245686	MACS_peak_9132;MACS_peak_12640
chr1	193246656	193246951	MACS_peak_9135;MACS_peak_12641
chr1	193269271	193269625	MACS_peak_9136;MACS_peak_12643
chr1	193273426	193273742	MACS_peak_9138;MACS_peak_12644
chr1	193303765	193303987	MACS_peak_9139;MACS_peak_12647
chr1	193484677	193485306	MACS_peak_9161;MACS_peak_12664
chr1	193486076	193486316	MACS_peak_9162;MACS_peak_12665
chr1	193511310	193511810	MACS_peak_9164;MACS_peak_12668
chr1	193557816	193558029	MACS_peak_9168;MACS_peak_12672
chr1	193656357	193656683	MACS_peak_9179;MACS_peak_12683
chr1	193657330	193657716	MACS_peak_9180;MACS_peak_12684
chr1	193705130	193705457	MACS_peak_9186;MACS_peak_12685
chr1	193887524	193887692	MACS_peak_9199;MACS_peak_12698
chr1	193916125	193916384	MACS_peak_9203;MACS_peak_12699
chr1	193931393	193931688	MACS_peak_12702;MACS_peak_9205
chr1	194274019	194274300	MACS_peak_9221;MACS_peak_12734
chr1	194336786	194337002	MACS_peak_9223;MACS_peak_12740
chr1	194571194	194571548	MACS_peak_9233;MACS_peak_12761
chr1	194596627	194597018	MACS_peak_9238;MACS_peak_12764
chr1	194758095	194758357	MACS_peak_12777;MACS_peak_9248
chr1	195017899	195018370	MACS_peak_9267;MACS_peak_12795
chr1	195055843	195056112	MACS_peak_12798;MACS_peak_9272
chr1	195068417	195068906	MACS_peak_9274;MACS_peak_12800
chr1	195069083	195069423	MACS_peak_9275;MACS_peak_12801
chr1	195100654	195100956	MACS_peak_12806;MACS_peak_9281
chr1	195136060	195136342	MACS_peak_9285;MACS_peak_12811
chr1	195426141	195426466	MACS_peak_9302;MACS_peak_12836
chr1	195983520	195983766	MACS_peak_12877;MACS_peak_9321
chr1	196706624	196706801	MACS_peak_9340;MACS_peak_12938
chr1	196754126	196754666	MACS_peak_9344;MACS_peak_12940
chr1	196762322	196762512	MACS_peak_12944;MACS_peak_9349
chr10	3138845	3139099	MACS_peak_9372;MACS_peak_12981
chr10	3282145	3282417	MACS_peak_9378;MACS_peak_12989
chr10	3283127	3283481	MACS_peak_12990;MACS_peak_9379
chr10	3298305	3298642	MACS_peak_9382;MACS_peak_12992
chr10	3300573	3300776	MACS_peak_12993;MACS_peak_9383
chr10	3359879	3360315	MACS_peak_9387;MACS_peak_13001
chr10	3362348	3362923	MACS_peak_9388;MACS_peak_13002
chr10	3363251	3363665	MACS_peak_13004;MACS_peak_9389
chr10	3366030	3366348	MACS_peak_13005;MACS_peak_9390
chr10	3366453	3366650	MACS_peak_13006;MACS_peak_9391
chr10	3429661	3429949	MACS_peak_13011;MACS_peak_9394
chr10	3455502	3455830	MACS_peak_9396;MACS_peak_13013
chr10	3592710	3593131	MACS_peak_9402;MACS_peak_13026
chr10	3628564	3629467	MACS_peak_9405;MACS_peak_13027;MACS_peak_13027;MACS_peak_9406
chr10	3630441	3630689	MACS_peak_9407;MACS_peak_13028
chr10	3928503	3928708	MACS_peak_13035;MACS_peak_9415
chr10	4310521	4310784	MACS_peak_13051;MACS_peak_9423
chr10	4521365	4521631	MACS_peak_13067;MACS_peak_9428
chr10	4797674	4797893	MACS_peak_9446;MACS_peak_13087
chr10	4799810	4800137	MACS_peak_13088;MACS_peak_9447
chr10	4829552	4829755	MACS_peak_9450;MACS_peak_13093
chr10	4832052	4832310	MACS_peak_13094;MACS_peak_9452
chr10	4895558	4895794	MACS_peak_13095;MACS_peak_9453
chr10	5186523	5186747	MACS_peak_9468;MACS_peak_13113
chr10	5278974	5279337	MACS_peak_9470;MACS_peak_13117
chr10	5559314	5559591	MACS_peak_13133;MACS_peak_9488
chr10	5699383	5699901	MACS_peak_9500;MACS_peak_13142
chr10	5722848	5723039	MACS_peak_13146;MACS_peak_9505
chr10	5724690	5724990	MACS_peak_9506;MACS_peak_13147
chr10	5726828	5727073	MACS_peak_13148;MACS_peak_9507
chr10	5731446	5731667	MACS_peak_9509;MACS_peak_13149
chr10	5733588	5734035	MACS_peak_9511;MACS_peak_13150
chr10	5789070	5789557	MACS_peak_9523;MACS_peak_13157
chr10	5828560	5828849	MACS_peak_9527;MACS_peak_13159
chr10	5864339	5864712	MACS_peak_9533;MACS_peak_13163
chr10	5954491	5954695	MACS_peak_13170;MACS_peak_9539
chr10	5971100	5971289	MACS_peak_9543;MACS_peak_13173
chr10	6106335	6106649	MACS_peak_9555;MACS_peak_13189
chr10	6113161	6113370	MACS_peak_9556;MACS_peak_13190
chr10	6171119	6171423	MACS_peak_13198;MACS_peak_9561
chr10	6183794	6183988	MACS_peak_9562;MACS_peak_13200
chr10	6190645	6190948	MACS_peak_9564;MACS_peak_13201
chr10	6225438	6225816	MACS_peak_9568;MACS_peak_13205
chr10	6280414	6280787	MACS_peak_13211;MACS_peak_9576
chr10	6372584	6372994	MACS_peak_9583;MACS_peak_13217
chr10	6373945	6374200	MACS_peak_9584;MACS_peak_13218
chr10	6409316	6409695	MACS_peak_13222;MACS_peak_9589
chr10	6605179	6605451	MACS_peak_9600;MACS_peak_13240
chr10	6648640	6649091	MACS_peak_9606;MACS_peak_13246
chr10	7072138	7072385	MACS_peak_9622;MACS_peak_13281
chr10	7073871	7074063	MACS_peak_13282;MACS_peak_9623
chr10	7075120	7075455	MACS_peak_13283;MACS_peak_9624
chr10	7147379	7147564	MACS_peak_13287;MACS_peak_9630
chr10	7500085	7500272	MACS_peak_13311;MACS_peak_9650
chr10	7561465	7561901	MACS_peak_9655;MACS_peak_13314
chr10	7686999	7687329	MACS_peak_13318;MACS_peak_9662
chr10	7688555	7688878	MACS_peak_13319;MACS_peak_9663
chr10	7729941	7730199	MACS_peak_13324;MACS_peak_9670
chr10	7785527	7785902	MACS_peak_13328;MACS_peak_9679
chr10	7899319	7899546	MACS_peak_13342;MACS_peak_9691
chr10	8078040	8078302	MACS_peak_9701;MACS_peak_13354
chr10	8185762	8186038	MACS_peak_13361;MACS_peak_9705
chr10	8480311	8480730	MACS_peak_9716;MACS_peak_13385
chr10	8485799	8486120	MACS_peak_9717;MACS_peak_13386
chr10	8512187	8512471	MACS_peak_9720;MACS_peak_13387
chr10	8578528	8578840	MACS_peak_9724;MACS_peak_13396
chr10	8606067	8606383	MACS_peak_9729;MACS_peak_13401
chr10	8623000	8623259	MACS_peak_13403;MACS_peak_9730
chr10	8670944	8671225	MACS_peak_13408;MACS_peak_9733
chr10	8715566	8715792	MACS_peak_13411;MACS_peak_9736
chr10	8849972	8850172	MACS_peak_13422;MACS_peak_9745
chr10	9309148	9309380	MACS_peak_13444;MACS_peak_9757
chr10	9396894	9397148	MACS_peak_9762;MACS_peak_13450
chr10	9627352	9627667	MACS_peak_13463;MACS_peak_9776
chr10	9674357	9674602	MACS_peak_9785;MACS_peak_13467
chr10	9674898	9675391	MACS_peak_9786;MACS_peak_13468
chr10	9705094	9705597	MACS_peak_9789;MACS_peak_13469
chr10	9716020	9716431	MACS_peak_9790;MACS_peak_13470
chr10	9908241	9908432	MACS_peak_9798;MACS_peak_13478
chr10	9908551	9908898	MACS_peak_9799;MACS_peak_13479
chr10	9911082	9911308	MACS_peak_9801;MACS_peak_13481
chr10	10035501	10035765	MACS_peak_13486;MACS_peak_9803
chr10	10040875	10041375	MACS_peak_9805;MACS_peak_13487
chr10	10072047	10072351	MACS_peak_13490;MACS_peak_9809
chr10	10094457	10094745	MACS_peak_9811;MACS_peak_13492
chr10	10144215	10144653	MACS_peak_13494;MACS_peak_9815
chr10	10168867	10169270	MACS_peak_13497;MACS_peak_9817
chr10	10176775	10177270	MACS_peak_9819;MACS_peak_13498
chr10	10196169	10196369	MACS_peak_9822;MACS_peak_13502
chr10	10275089	10275400	MACS_peak_9829;MACS_peak_13507
chr10	10452889	10453236	MACS_peak_9842;MACS_peak_13518
chr10	10460584	10460948	MACS_peak_9845;MACS_peak_13519
chr10	10462002	10462375	MACS_peak_9846;MACS_peak_13520
chr10	10979987	10980311	MACS_peak_13538;MACS_peak_9859
chr10	10986539	10986894	MACS_peak_9860;MACS_peak_13539
chr10	12556176	12556513	MACS_peak_13630;MACS_peak_9902
chr10	12588487	12588963	MACS_peak_9907;MACS_peak_13632
chr10	12594761	12595133	MACS_peak_9909;MACS_peak_13633
chr10	12642801	12643091	MACS_peak_9917;MACS_peak_13635
chr10	12655969	12656189	MACS_peak_9923;MACS_peak_13639
chr10	12664696	12664917	MACS_peak_9924;MACS_peak_13640
chr10	12675662	12676032	MACS_peak_13642;MACS_peak_9926
chr10	12677160	12677428	MACS_peak_13644;MACS_peak_9929
chr10	12683780	12684000	MACS_peak_9931;MACS_peak_13645
chr10	12695709	12696133	MACS_peak_9935;MACS_peak_13648
chr10	12716874	12717181	MACS_peak_9938;MACS_peak_13652
chr10	12728005	12728258	MACS_peak_13653;MACS_peak_9939
chr10	12738190	12738338	MACS_peak_9940;MACS_peak_13654
chr10	12818960	12819222	MACS_peak_13658;MACS_peak_9944
chr10	12892846	12893021	MACS_peak_9947;MACS_peak_13664
chr10	12895619	12896066	MACS_peak_13665;MACS_peak_9948
chr10	12912538	12913108	MACS_peak_13671;MACS_peak_9952
chr10	12993608	12993919	MACS_peak_9956;MACS_peak_13675
chr10	12996129	12996401	MACS_peak_13676;MACS_peak_9957
chr10	13020512	13020739	MACS_peak_13678;MACS_peak_9961
chr10	13024398	13024830	MACS_peak_9963;MACS_peak_13681
chr10	13184203	13184447	MACS_peak_9974;MACS_peak_13692
chr10	13187970	13188300	MACS_peak_9975;MACS_peak_13693
chr10	13225005	13225257	MACS_peak_9981;MACS_peak_13696
chr10	13373860	13374107	MACS_peak_13708;MACS_peak_9986
chr10	13557458	13557734	MACS_peak_9996;MACS_peak_13720
chr10	13588391	13588654	MACS_peak_9998;MACS_peak_13722
chr10	13589381	13589692	MACS_peak_13723;MACS_peak_9999
chr10	13651920	13652341	MACS_peak_13726;MACS_peak_10003
chr10	13686584	13686866	MACS_peak_10010;MACS_peak_13732
chr10	13687949	13688324	MACS_peak_10013;MACS_peak_13734
chr10	13702665	13703234	MACS_peak_10015;MACS_peak_13737
chr10	13708197	13708565	MACS_peak_10018;MACS_peak_13738
chr10	13764908	13765181	MACS_peak_10021;MACS_peak_13747
chr10	13768039	13768322	MACS_peak_13748;MACS_peak_10023
chr10	13821717	13822107	MACS_peak_10028;MACS_peak_13754
chr10	13927460	13927751	MACS_peak_10039;MACS_peak_13761
chr10	13929847	13930221	MACS_peak_13763;MACS_peak_10041
chr10	13931853	13932054	MACS_peak_10043;MACS_peak_13764
chr10	14194705	14195179	MACS_peak_10054;MACS_peak_13779
chr10	14250550	14250786	MACS_peak_10061;MACS_peak_13782
chr10	14256989	14257300	MACS_peak_10063;MACS_peak_13784
chr10	14264454	14264853	MACS_peak_10064;MACS_peak_13785
chr10	14454286	14454481	MACS_peak_10073;MACS_peak_13790
chr10	15025951	15026172	MACS_peak_10084;MACS_peak_13804
chr10	16273094	16273383	MACS_peak_10110;MACS_peak_13837
chr10	16356822	16357184	MACS_peak_10113;MACS_peak_13840
chr10	16434403	16434673	MACS_peak_13842;MACS_peak_10118
chr10	16716455	16717124	MACS_peak_10124;MACS_peak_13857
chr10	16797397	16797702	MACS_peak_10131;MACS_peak_13865
chr10	16922294	16922648	MACS_peak_10138;MACS_peak_13875
chr10	16932818	16933082	MACS_peak_10140;MACS_peak_13877
chr10	17046693	17046956	MACS_peak_10149;MACS_peak_13885
chr10	17127657	17128007	MACS_peak_10155;MACS_peak_13892
chr10	17198523	17198748	MACS_peak_10162;MACS_peak_13900
chr10	17211351	17211715	MACS_peak_10168;MACS_peak_13903
chr10	17235496	17235735	MACS_peak_13906;MACS_peak_10172
chr10	17238337	17238577	MACS_peak_13907;MACS_peak_10174
chr10	17241659	17242136	MACS_peak_13908;MACS_peak_10175
chr10	17270481	17270847	MACS_peak_10180;MACS_peak_13911
chr10	17295747	17296005	MACS_peak_10183;MACS_peak_13915
chr10	17333097	17333434	MACS_peak_10186;MACS_peak_13921
chr10	17375316	17375636	MACS_peak_10190;MACS_peak_13928
chr10	17403898	17404275	MACS_peak_10195;MACS_peak_13931
chr10	17417721	17418001	MACS_peak_13933;MACS_peak_10199
chr10	17440675	17441210	MACS_peak_10205;MACS_peak_13935
chr10	17447318	17447842	MACS_peak_13940;MACS_peak_10212
chr10	17495032	17495189	MACS_peak_10219;MACS_peak_13947
chr10	17507797	17508060	MACS_peak_10221;MACS_peak_13948
chr10	17508210	17508637	MACS_peak_13949;MACS_peak_10222
chr10	17638791	17639205	MACS_peak_10226;MACS_peak_13953
chr10	17710357	17710759	MACS_peak_10230;MACS_peak_13956
chr10	17742189	17742428	MACS_peak_13958;MACS_peak_10232
chr10	17851840	17851986	MACS_peak_10240;MACS_peak_13966
chr10	17894734	17895222	MACS_peak_10244;MACS_peak_13969
chr10	17914478	17914842	MACS_peak_10249;MACS_peak_13973
chr10	17954942	17955310	MACS_peak_13981;MACS_peak_10254
chr10	17956976	17957432	MACS_peak_10256;MACS_peak_13983
chr10	18479038	18479337	MACS_peak_10284;MACS_peak_14020
chr10	18555845	18556042	MACS_peak_10289;MACS_peak_14022
chr10	18566335	18566626	MACS_peak_14024;MACS_peak_10292
chr10	18566752	18567065	MACS_peak_10293;MACS_peak_14025
chr10	18581255	18581536	MACS_peak_14029;MACS_peak_10295
chr10	18600637	18600907	MACS_peak_10297;MACS_peak_14030
chr10	18610985	18611314	MACS_peak_10300;MACS_peak_14031
chr10	18661286	18661738	MACS_peak_14036;MACS_peak_10309
chr10	18663029	18663658	MACS_peak_10310;MACS_peak_14037
chr10	18707735	18707910	MACS_peak_10315;MACS_peak_14042
chr10	18728965	18729445	MACS_peak_10318;MACS_peak_14043
chr10	18733967	18734194	MACS_peak_10319;MACS_peak_14044
chr10	18735022	18735553	MACS_peak_14045;MACS_peak_10320
chr10	18738998	18739305	MACS_peak_10321;MACS_peak_14046
chr10	18753489	18753774	MACS_peak_10323;MACS_peak_14048
chr10	18773296	18773883	MACS_peak_10327;MACS_peak_14052
chr10	18781927	18782677	MACS_peak_10328;MACS_peak_14053
chr10	18789475	18789685	MACS_peak_10330;MACS_peak_14055
chr10	18881001	18881328	MACS_peak_10339;MACS_peak_14065
chr10	18906192	18906431	MACS_peak_14068;MACS_peak_10342
chr10	18906994	18907246	MACS_peak_14069;MACS_peak_10343
chr10	18915572	18915848	MACS_peak_10344;MACS_peak_14070
chr10	19011370	19011584	MACS_peak_10352;MACS_peak_14075
chr10	19226281	19226596	MACS_peak_10362;MACS_peak_14093
chr10	19234226	19234855	MACS_peak_14095;MACS_peak_10364
chr10	19246117	19246537	MACS_peak_10365;MACS_peak_14097
chr10	19279613	19279910	MACS_peak_10371;MACS_peak_14100
chr10	19282441	19282851	MACS_peak_10372;MACS_peak_14101
chr10	19290410	19290906	MACS_peak_14104;MACS_peak_10373
chr10	19311190	19311405	MACS_peak_14107;MACS_peak_10375
chr10	19311505	19311742	MACS_peak_14108;MACS_peak_10376
chr10	19317752	19318172	MACS_peak_10377;MACS_peak_14109
chr10	19332898	19333117	MACS_peak_10380;MACS_peak_14111
chr10	19333375	19333722	MACS_peak_10381;MACS_peak_14112
chr10	19347646	19347817	MACS_peak_10382;MACS_peak_14114
chr10	19400075	19400611	MACS_peak_10388;MACS_peak_14118
chr10	19411543	19412083	MACS_peak_10389;MACS_peak_14119
chr10	19428165	19428363	MACS_peak_14120;MACS_peak_10391
chr10	19434045	19434374	MACS_peak_14121;MACS_peak_10392
chr10	19462737	19462941	MACS_peak_10396;MACS_peak_14123
chr10	19465609	19465944	MACS_peak_14124;MACS_peak_10397
chr10	19467489	19468331	MACS_peak_10399;MACS_peak_10399;MACS_peak_14126;MACS_peak_14127
chr10	19485061	19485663	MACS_peak_14128;MACS_peak_14128;MACS_peak_10401;MACS_peak_10402
chr10	19501288	19501480	MACS_peak_10405;MACS_peak_14129
chr10	19559696	19559960	MACS_peak_14130;MACS_peak_10411
chr10	19619122	19619358	MACS_peak_10414;MACS_peak_14133
chr10	19627729	19628012	MACS_peak_10416;MACS_peak_14134
chr10	19653606	19653940	MACS_peak_10418;MACS_peak_14137
chr10	19659025	19659603	MACS_peak_10419;MACS_peak_14138
chr10	19660972	19661422	MACS_peak_10420;MACS_peak_14139
chr10	19661776	19662089	MACS_peak_14140;MACS_peak_10421
chr10	19711727	19711923	MACS_peak_10426;MACS_peak_14144
chr10	19729874	19730183	MACS_peak_10431;MACS_peak_14147
chr10	19765945	19766171	MACS_peak_14151;MACS_peak_10436
chr10	19777944	19778254	MACS_peak_10439;MACS_peak_14153
[truncated: 24,256 more rows]
