# Supplementary material for: C/EBPα Is Required for Long-Term Self-Renewal and Lineage Priming of Hematopoietic Stem Cells and for the Maintenance of Epigenetic Configurations in Multipotent Progenitors
Source: PLoS Genet. 2014 Jan 9;10(1):e1004079. doi: 10.1371/journal.pgen.1004079 (PMC3886906; doi:10.1371/journal.pgen.1004079)
Supplement: Table S6 — De-regulated genes in Cebpa Δ/Δ HSCs and their association with nearest C/EBPα bound region. The TSSs of deregulated (>1.5 fold) genes were correlated to nearest C/EBPα bound region. Shown are gene expression (log2) in HSCs, fold change (FC), p-value and distance to nearest C/EBPα bound region. (XLSX) [file pgen.1004079.s011.xlsx]

## Sheet: Sheet2
Gene	peak_id	Distance_to_nearest_C/EBPa_peak	peak_chr	peak_start	peak_end	fl/fl_gene_expression	D/D_gene_expression	FoldChange_gene_expression	P-value_gene_expression
Hmbs	MACS_peak_17053	7	chr9	44151996	44152510	7.48266	8.88905	1.72649	0.0380026
Hmox1	MACS_peak_16380	70	chr8	77617228	77617885	6.52716	8.609	4.23346	0.00414656
Casc5	MACS_peak_9835	242	chr2	118872364	118872809	7.91511	8.77651	1.81681	0.0330655
Emilin2	MACS_peak_7864	10451	chr17	71649325	71650365	6.25618	7.3295	2.10427	0.0378791
Itgal	MACS_peak_15778	22047	chr7	134417240	134418256	5.32473	6.07336	1.6802	0.00451863
Fech	MACS_peak_8380	27452	chr18	64675590	64676431	6.19372	7.38553	2.2844	0.0074886
Cenpp	MACS_peak_4509	29405	chr13	49777309	49777856	6.46454	7.29943	1.78371	0.0336179
Mar2	MACS_peak_7566	30939	chr17	33886258	33887087	6.74122	7.39404	1.57223	0.0190488
Il18r1	MACS_peak_223	35728	chr1	40558387	40559036	4.71788	5.76171	2.0617	0.0361137
Slc6a20a	MACS_peak_17739	38851	chr9	123626388	123627281	4.9753	6.34557	2.5852	0.0151161
Clec2i	MACS_peak_14705	43733	chr6	128793387	128794430	4.41216	5.61864	2.30774	0.0144353
Espl1	MACS_peak_6580	52672	chr15	102073508	102074384	5.68448	6.46605	1.719	0.0405563
Abcg4	MACS_peak_17053	55991	chr9	44151996	44152510	5.60644	7.37349	3.40356	0.00734484
Rsad2	MACS_peak_3511	57695	chr12	27083162	27084092	6.50061	7.40425	1.87079	0.0138474
1300017J02Rik	MACS_peak_17515	57944	chr9	103131748	103133133	5.36141	6.08918	1.65607	0.0338345
Il1rl1	MACS_peak_223	61106	chr1	40558387	40559036	4.56271	6.66928	4.30666	0.00530027
Atp1b2	MACS_peak_2841	65495	chr11	69484402	69485398	6.03712	8.76297	6.61552	0.00287653
Pld4	MACS_peak_4092	73062	chr12	114071703	114072123	5.14954	6.31813	2.24792	0.0418601
Cldn13	MACS_peak_13604	93480	chr5	135484570	135485420	5.80799	8.77579	7.82339	0.0165274
Golm1	MACS_peak_4647	95755	chr13	59872714	59873257	5.05357	6.47049	2.67014	0.0041421
Pklr	MACS_peak_10921	107590	chr3	89047471	89048069	5.67601	6.99173	2.48927	0.0154781
Urod	MACS_peak_12153	126186	chr4	116792647	116793594	7.79887	8.5229	1.65179	0.0246817
S100a4	MACS_peak_10934	127251	chr3	90280092	90280635	8.26082	8.98894	1.65648	0.00478247
Lrrc8c	MACS_peak_13329	129427	chr5	106077633	106078449	8.58629	9.29362	1.63278	0.0329387
Ifit3	MACS_peak_8777	141212	chr19	34516521	34517164	5.84532	6.61925	1.70992	0.0392572
Ampd3	MACS_peak_15629	142488	chr7	117773144	117774011	6.22075	7.36302	2.20728	0.00773439
Snora69	MACS_peak_17769	143047	chrX	34479524	34480526	4.21117	5.35058	2.20291	0.00409845
Mgst3	MACS_peak_1087	146625	chr1	169176817	169177771	6.92224	8.75915	3.57245	0.0200738
Nccrp1	MACS_peak_15051	161061	chr7	29170729	29171760	5.61219	6.50263	1.85375	0.017061
Pcp4l1	MACS_peak_1125	162290	chr1	172963916	172964594	7.59957	8.77714	2.26195	0.0169003
Pkhd1l1	MACS_peak_6116	162304	chr15	44451212	44451726	5.09442	6.28075	2.27573	0.0390449
Cd48	MACS_peak_1134	167721	chr1	173779257	173780107	5.01771	7.76628	6.72047	0.00847981
Rcvrn	MACS_peak_2821	168504	chr11	67339783	67340699	4.01482	5.22109	2.3074	0.00530481
Rnf141	MACS_peak_15636	180002	chr7	118167531	118168462	6.86958	7.68536	1.62694	0.0039869
Oas2	MACS_peak_13476	190838	chr5	121008655	121009492	8.24869	8.9338	1.60782	0.0245599
Ifit1	MACS_peak_8777	198572	chr19	34516521	34517164	6.14915	7.06054	1.88087	0.0135072
4632434I11Rik	MACS_peak_15496	204149	chr7	99818048	99819094	5.91668	6.73334	1.76131	0.0148081
Mt1	MACS_peak_16530	207222	chr8	96909752	96910702	8.42574	9.86178	2.70578	0.00248361
Agtr1a	MACS_peak_4335	209004	chr13	30636804	30637427	5.32434	6.10012	1.71211	0.0420192
Mt2	MACS_peak_16530	213693	chr8	96909752	96910702	7.11804	10.2804	8.95277	0.00656692
Sept8	MACS_peak_2688	219316	chr11	53113383	53114328	6.63246	7.25207	1.53646	0.0448019
Tspan33	MACS_peak_13952	226584	chr6	29417238	29418206	5.77987	7.26454	2.79852	0.0211482
Tmem56	MACS_peak_11180	245997	chr3	121212038	121212762	4.85191	6.28547	2.70113	0.0479221
Bcl2a1d	MACS_peak_17400	248591	chr9	88377909	88378334	5.86364	7.13322	2.41091	0.000543193
Fam132a	MACS_peak_12616	257274	chr4	155078913	155079710	7.88485	9.23791	2.55453	0.0252997
Scrn3	MACS_peak_9535	265491	chr2	72884843	72885762	5.96047	7.01686	2.07972	0.0359878
Nusap1	MACS_peak_9837	267250	chr2	119176250	119177168	7.98149	8.63489	1.57287	0.0366046
Il1r1	MACS_peak_223	276654	chr1	40558387	40559036	5.33177	7.04463	3.2781	0.000314635
Spic	MACS_peak_2026	292395	chr10	87852864	87853742	4.84819	7.32404	5.56297	0.0014096
Crip2	MACS_peak_4092	306516	chr12	114071703	114072123	5.06799	5.90378	1.78484	0.0316221
Aplf	MACS_peak_14334	320816	chr6	87942700	87943359	6.24596	7.07568	1.77734	0.0279227
Sphk1	MACS_peak_3290	321283	chr11	116714059	116715036	6.10565	7.15848	2.0746	0.0173961
Slc4a1	MACS_peak_3143	323551	chr11	101902644	101903289	6.23647	9.31943	8.47347	0.000652247
Rgs10	MACS_peak_15787	327181	chr7	135888333	135889347	6.55927	8.46457	3.74588	0.0266245
Bcl2a1c	MACS_peak_17615	342948	chr9	114581722	114582636	2.18378	3.23244	2.0686	0.00348
Stom	MACS_peak_9294	343491	chr2	35535477	35536406	7.30577	8.62152	2.48933	0.0384402
Phf5a	MACS_peak_6349	348287	chr15	81353661	81354416	8.87075	9.49489	1.54129	0.0320647
Fam117a	MACS_peak_3067	357876	chr11	94840052	94840786	7.96153	8.72207	1.69412	0.00478342
Slc11a2	MACS_peak_6543	381389	chr15	99871598	99872611	5.87641	7.06022	2.27176	0.00848974
Hbb-b1	MACS_peak_15579	392510	chr7	111354586	111355284	10.9867	12.6057	3.07168	0.00618731
Hbb-b2	MACS_peak_15579	392530	chr7	111354586	111355284	10.8883	12.6288	3.34169	0.00810044
Cd7	MACS_peak_3340	408857	chr11	120491489	120492169	5.4166	7.28694	3.65619	0.00430309
Cd59b	MACS_peak_9737	422688	chr2	104333383	104334337	5.26928	6.55844	2.44385	0.00054048
Scin	MACS_peak_3602	425052	chr12	41285286	41286076	3.88716	6.39342	5.68146	0.0140359
Csf2rb2	MACS_peak_6320	450101	chr15	77685552	77686282	6.77735	7.51323	1.66543	0.0162037
Vldlr	MACS_peak_8730	468548	chr19	26822554	26823169	7.26636	8.14919	1.844	0.0166156
Bcl2a1a	MACS_peak_17400	473660	chr9	88377909	88378334	5.32919	6.83554	2.84089	0.000706353
Ifngr1	MACS_peak_1493	512823	chr10	19824171	19825073	8.05658	8.67614	1.5364	0.00130203
Abca4	MACS_peak_11180	535143	chr3	121212038	121212762	5.65001	6.56153	1.88102	0.00934304
Reep5	MACS_peak_8200	558528	chr18	35091056	35092145	8.19809	8.79661	1.51416	0.0142072
E2f8	MACS_peak_15243	570381	chr7	56706418	56707032	7.34975	8.39938	2.07001	0.0361479
Slc25a37	MACS_peak_5576	629262	chr14	69273506	69274091	8.23459	8.85061	1.53265	0.0412955
Kel	MACS_peak_14053	649114	chr6	42303082	42303798	5.27576	8.03447	6.7679	0.00701778
Bcl2a1b	MACS_peak_17414	673091	chr9	89766980	89767761	5.73559	7.00846	2.41641	0.000555652
Ctse	MACS_peak_832	679276	chr1	134213970	134214408	7.83341	10.2527	5.34925	0.00523448
Tspo2	MACS_peak_7672	699485	chr17	47890811	47891854	4.97321	7.69902	6.61529	0.0100211
Slc6a9	MACS_peak_12153	714693	chr4	116792647	116793594	6.12315	6.80382	1.60289	0.036978
Flt3	MACS_peak_13742	723753	chr5	147487831	147488782	6.58176	7.27302	1.61469	0.0421778
Map3k6	MACS_peak_12343	726413	chr4	133522695	133523383	5.28799	5.89016	1.518	0.025728
Vcam1	MACS_peak_11150	730862	chr3	116563297	116563643	5.62871	6.87367	2.37011	0.0350523
Fam109b	MACS_peak_6361	734937	chr15	82906261	82907036	6.29282	7.01755	1.65259	0.0226649
Gclm	MACS_peak_11180	736275	chr3	121212038	121212762	8.55654	9.29841	1.67234	0.0132483
1810046J19Rik	MACS_peak_3096	736447	chr11	97563596	97564387	7.62895	8.27183	1.56145	0.0499322
Lmna	MACS_peak_10921	740399	chr3	89047471	89048069	5.44262	6.04324	1.51636	0.0485845
Tlcd1	MACS_peak_2913	768655	chr11	77223412	77224088	5.62062	6.46701	1.79801	0.0453559
Tcf7	MACS_peak_2684	796351	chr11	52891648	52892641	4.88342	6.24411	2.56809	0.00099712
Blvrb	MACS_peak_15049	829706	chr7	29062355	29063241	7.62012	9.55441	3.82191	0.0152985
Il7r	MACS_peak_5948	845746	chr15	8613446	8614095	3.40328	5.24953	3.59564	0.00138121
Rhd	MACS_peak_12343	897302	chr4	133522695	133523383	5.60014	8.35698	6.75915	0.00908221
Ell2	MACS_peak_4763	898607	chr13	74945944	74946505	7.19928	8.03938	1.79017	0.00326378
Cenpa	MACS_peak_12823	935614	chr5	31904498	31905201	7.81258	8.54638	1.66302	0.0133527
6030468B19Rik	MACS_peak_3290	944463	chr11	116714059	116715036	5.08174	5.84549	1.69789	0.0481563
Ms4a6d	MACS_peak_8649	969519	chr19	12648382	12649318	3.7571	4.38201	1.54211	0.0263935
Ppap2a	MACS_peak_5014	982405	chr13	112608319	112609094	5.22483	6.14464	1.89186	0.0116482
C4b	MACS_peak_7566	994278	chr17	33886258	33887087	5.6546	6.35317	1.62289	0.00274435
Birc5	MACS_peak_3290	996040	chr11	116714059	116715036	8.23537	9.18665	1.9336	0.00613401
St5	MACS_peak_15629	1012965	chr7	117773144	117774011	5.67832	6.34454	1.58691	0.0163943
Hist1h2ab	MACS_peak_4296	1040425	chr13	24882878	24883942	8.06148	9.01852	1.94132	0.0396693
Scoc	MACS_peak_16430	1074803	chr8	84907043	84907681	7.68094	8.61043	1.5256	0.0196874
Ubash3a	MACS_peak_7550	1076366	chr17	32421187	32421809	5.42506	6.37293	1.92902	0.00383727
Tuba1a	MACS_peak_6543	1088162	chr15	99871598	99872611	8.73513	9.33345	1.51396	0.03147
Fhdc1	MACS_peak_10880	1091050	chr3	85375030	85375881	5.4031	6.09077	1.61067	0.0137615
Ckb	MACS_peak_4092	1161378	chr12	114071703	114072123	6.46376	7.46408	2.00045	0.0136642
1810014F10Rik	MACS_peak_15880	1176854	chr7	146111179	146111793	5.75788	6.37569	1.53454	0.0290455
BC021614	MACS_peak_8583	1236181	chr19	5295262	5295794	4.56144	6.95789	5.26507	0.00196514
Mns1	MACS_peak_17302	1264041	chr9	71022010	71022657	6.80389	8.00181	2.29408	0.010512
Id2	MACS_peak_3511	1302662	chr12	27083162	27084092	5.46887	6.93832	2.76916	0.029278
Aif1	MACS_peak_7566	1426382	chr17	33886258	33887087	4.3249	5.2048	1.84025	0.0477883
Isg20	MACS_peak_15408	1473016	chr7	87531164	87532161	7.397	8.49089	2.13449	0.018854
I830077J02Rik	MACS_peak_11060	1489554	chr3	104245665	104246516	5.65001	7.12812	2.78582	0.0337489
Cpa3	MACS_peak_10498	1518954	chr3	21660815	21661515	5.63494	8.29417	6.31699	0.00557533
Lifr	MACS_peak_5948	1523341	chr15	8613446	8614095	3.61796	4.29292	1.59655	0.00962799
Ccl5	MACS_peak_2963	1523565	chr11	81820156	81820897	6.41226	7.98696	2.97874	0.00183545
Rhoj	MACS_peak_3768	1528875	chr12	74880239	74880903	6.00401	7.01984	2.02206	0.0251507
Ache	MACS_peak_13614	1550895	chr5	136178094	136178916	5.43826	6.81617	2.59891	0.00808856
Phyhip	MACS_peak_5576	1583425	chr14	69273506	69274091	4.76565	5.40969	1.56269	0.0356686
Hebp1	MACS_peak_14760	1639582	chr6	136756825	136758385	5.85432	7.27703	2.68089	0.0325747
Acss1	MACS_peak_10121	1675845	chr2	152169295	152170017	6.15888	6.8955	1.66628	0.0393349
1190007F08Rik	MACS_peak_12616	1678990	chr4	155078913	155079710	6.24248	7.05436	1.7555	0.0254587
Epb4.2	MACS_peak_9837	1685708	chr2	119176250	119177168	5.36564	6.9047	2.90606	0.0369597
Taf12	MACS_peak_12343	1692856	chr4	133522695	133523383	7.32302	8.055	1.66092	0.0269971
Gm11428	MACS_peak_2963	1697102	chr11	81820156	81820897	6.14157	8.2576	4.33499	0.00265102
Kynu	MACS_peak_9353	1724259	chr2	45134801	45135404	3.93672	4.61827	1.60386	0.0212532
Hspb6	MACS_peak_15056	1743010	chr7	29595006	29595550	6.45654	7.40686	1.9323	0.00882913
Epb4.9	MACS_peak_5576	1761957	chr14	69273506	69274091	6.1933	7.21821	2.03484	0.0093203
Cst7	MACS_peak_10121	1773671	chr2	152169295	152170017	6.48599	8.03925	2.93481	0.00873463
Cd5l	MACS_peak_10880	1786388	chr3	85375030	85375881	3.42313	4.62758	2.30449	0.0302837
Ermap	MACS_peak_12199	1834020	chr4	120696299	120696885	6.45353	9.08108	6.17976	0.00564256
2010011I20Rik	MACS_peak_10317	1848087	chr2	170322469	170323186	6.94832	7.85081	1.86929	0.0101333
Butr1	MACS_peak_2763	1866255	chr11	60597296	60598157	5.55738	7.09575	2.90465	0.000979812
Gypa	MACS_peak_16430	1889541	chr8	84907043	84907681	5.46575	9.14113	12.7761	0.00594555
AI607873	MACS_peak_1134	1892031	chr1	173779257	173780107	4.08605	5.77045	3.21406	0.00354148
Add2	MACS_peak_14334	1914901	chr6	87942700	87943359	5.20113	6.14543	1.92426	0.0356906
Dck	MACS_peak_13172	1924911	chr5	91118657	91119469	7.40454	7.99667	1.50747	0.00732523
Daam1	MACS_peak_3768	1948357	chr12	74880239	74880903	6.38702	7.33788	1.93303	0.0118966
Rab4a	MACS_peak_16736	1954748	chr8	124374727	124375538	6.80853	7.56475	1.68907	0.00873982
Gm5114	MACS_peak_15151	1980254	chr7	48648298	48649238	4.9744	5.65528	1.60312	0.00290792
Mafb	MACS_peak_10200	1991416	chr2	158200960	158201583	4.34533	4.97659	1.54891	0.00196262
Ffar2	MACS_peak_15056	2013484	chr7	29595006	29595550	6.31387	7.5346	2.33065	0.00288428
Orc2	MACS_peak_355	2094231	chr1	60655647	60656495	7.13476	7.72869	1.50936	0.0111068
Acadl	MACS_peak_380	2110015	chr1	64799396	64800253	8.05375	8.66241	1.52485	0.00582153
Abcb10	MACS_peak_16736	2131875	chr8	124374727	124375538	5.89785	6.5141	1.53289	0.0318589
Slc16a10	MACS_peak_1627	2135917	chr10	41997757	41998540	5.37703	6.32779	1.93289	0.00123748
Gadd45g	MACS_peak_4509	2164535	chr13	49777309	49777856	5.3402	6.05197	1.63781	0.032373
Fam55b	MACS_peak_17072	2165333	chr9	45983170	45983867	5.29575	7.6566	5.13673	0.0181604
Ifi205	MACS_peak_1134	2181977	chr1	173779257	173780107	3.11923	5.43955	4.99443	0.0153409
Fam55d	MACS_peak_17072	2186475	chr9	45983170	45983867	4.25795	5.46235	2.30441	0.018493
E2f2	MACS_peak_12343	2205160	chr4	133522695	133523383	5.69838	6.79495	2.13846	0.0109522
Akr7a5	MACS_peak_12430	2248579	chr4	141114951	141115434	7.04484	7.64651	1.51747	0.0141622
Slc14a1	MACS_peak_8495	2268393	chr18	80606736	80607567	8.39489	9.48132	2.12347	0.0287035
Spna1	MACS_peak_1134	2322997	chr1	173779257	173780107	4.65203	6.86465	4.63515	0.00626555
Irf7	MACS_peak_15880	2340872	chr7	146111179	146111793	7.22894	8.32337	2.13528	0.0191305
Cd53	MACS_peak_11060	2347039	chr3	104245665	104246516	8.40878	9.67957	2.41292	0.0115401
Spib	MACS_peak_15222	2453843	chr7	54240757	54241501	4.35104	5.38478	2.04733	0.0233525
Dntt	MACS_peak_8857	2495427	chr19	43598757	43599676	3.72531	7.43468	13.0807	0.000357888
Klf1	MACS_peak_16430	2518339	chr8	84907043	84907681	6.32376	8.4316	4.31044	0.00486705
Picalm	MACS_peak_15496	2539849	chr7	99818048	99819094	8.60657	9.35613	1.68128	0.00324259
Olfr248	MACS_peak_1134	2541267	chr1	173779257	173780107	3.65647	4.85459	2.29441	0.0167845
Mtfr1	MACS_peak_10498	2573706	chr3	21660815	21661515	7.52569	8.27007	1.67526	0.00321642
Prdx2	MACS_peak_16430	2586059	chr8	84907043	84907681	9.60994	10.4272	1.76209	0.015972
Ank1	MACS_peak_16121	2622175	chr8	26707315	26707947	6.14591	8.09078	3.85003	0.00256314
Mpp1	MACS_peak_17808	2665093	chrX	75040913	75041582	7.45039	8.11968	1.59029	0.036298
Ccnj	MACS_peak_8857	2693423	chr19	43598757	43599676	7.19637	7.78315	1.50189	0.0057618
Kmo	MACS_peak_1179	2704409	chr1	180266521	180267248	3.40814	4.91177	2.83555	0.033256
Plek	MACS_peak_2464	2911470	chr11	19819966	19820723	6.66377	7.57989	1.88704	0.0120248
C1qb	MACS_peak_12343	2918944	chr4	133522695	133523383	5.005	6.81802	3.51378	0.011339
C1qc	MACS_peak_12343	2925681	chr4	133522695	133523383	5.21203	7.23051	4.05156	0.00862069
Spnb1	MACS_peak_3768	2931110	chr12	74880239	74880903	6.03368	7.13125	2.13994	0.00926552
Mylk3	MACS_peak_16430	2981736	chr8	84907043	84907681	5.35952	6.15916	1.74066	0.0314398
Slc25a21	MACS_peak_3651	3006135	chr12	55291821	55292745	4.34314	6.69175	5.09332	0.0047543
Spire1	MACS_peak_8380	3036200	chr18	64675590	64676431	5.78113	6.96764	2.27602	0.00497745
Memo1	MACS_peak_7864	3044349	chr17	71649325	71650365	8.02609	8.66935	1.56185	0.0469607
Mir377	MACS_peak_4092	3093208	chr12	114071703	114072123	3.22204	5.97574	6.74446	0.00293881
Paqr9	MACS_peak_17428	3107361	chr9	92352347	92353251	5.60979	6.78805	2.26304	0.0270171
Mir376b	MACS_peak_4092	3110260	chr12	114071703	114072123	2.18935	3.63105	2.71641	0.00368367
Mir543	MACS_peak_4092	3116460	chr12	114071703	114072123	2.9163	4.3202	2.64615	0.00618646
Trim10	MACS_peak_7566	3119954	chr17	33886258	33887087	4.93786	6.90992	3.92328	0.0217969
Pigq	MACS_peak_7510	3137066	chr17	29215689	29216163	8.3079	8.95047	1.56112	0.0259404
Zfp617	MACS_peak_16380	3170720	chr8	77617228	77617885	6.01808	6.73588	1.64468	0.049659
AF357355	MACS_peak_4092	3179077	chr12	114071703	114072123	3.4496	6.62467	9.03215	0.00241966
Abcb6	MACS_peak_413	3191506	chr1	71985161	71985809	5.01322	5.90164	1.85115	0.0369603
Mrps36	MACS_peak_4901	3233746	chr13	98280565	98281418	7.36454	8.14302	1.71533	0.0213139
Meg3	MACS_peak_4092	3292722	chr12	114071703	114072123	7.5389	9.71173	4.50906	0.00423422
Dlk1	MACS_peak_4092	3380895	chr12	114071703	114072123	6.15332	8.85656	6.51261	0.00568713
Gstm5	MACS_peak_11060	3452743	chr3	104245665	104246516	8.56902	9.70547	2.1984	0.00395895
Pdgfrb	MACS_peak_8380	3471369	chr18	64675590	64676431	5.42395	6.36894	1.92517	0.00379326
Atp7b	MACS_peak_16121	3536982	chr8	26707315	26707947	5.37928	6.26462	1.8472	0.0457001
Bcl6	MACS_peak_6756	3562248	chr16	20425914	20426945	5.4821	6.48812	2.00836	0.047522
Cd74	MACS_peak_8380	3712670	chr18	64675590	64676431	8.70694	9.34971	1.56132	0.032845
Ear2	MACS_peak_5385	3802586	chr14	48482386	48483400	4.36959	6.17063	3.48471	0.00675189
Aqp1	MACS_peak_14110	3802661	chr6	51483378	51483815	6.57833	8.85907	4.85926	0.0088631
Gna14	MACS_peak_8649	3861340	chr19	12648382	12649318	4.55939	5.57971	2.02837	0.00209747
Tmem14c	MACS_peak_4398	3888952	chr13	37222381	37222870	8.77416	9.90614	2.19157	0.033266
Rhag	MACS_peak_7635	3898921	chr17	44846569	44847485	5.43098	8.5105	8.45336	0.00326544
Mc2r	MACS_peak_8380	3912738	chr18	64675590	64676431	3.22265	4.17117	1.92991	0.00583518
Fam46c	MACS_peak_11060	3952910	chr3	104245665	104246516	5.52955	7.10857	2.98767	0.0165913
D1Ertd622e	MACS_peak_634	3969921	chr1	95588147	95588982	6.74745	7.56942	1.76783	0.0464201
Ear10	MACS_peak_5385	3981871	chr14	48482386	48483400	4.45247	5.22318	1.54839	0.00228011
Ypel4	MACS_peak_9589	4095406	chr2	80478756	80479464	6.21199	7.43731	2.33807	0.0417186
Serping1	MACS_peak_9589	4136632	chr2	80478756	80479464	5.33354	6.12738	1.73369	0.0172277
Ube2l6	MACS_peak_9589	4160030	chr2	80478756	80479464	7.61525	8.54499	1.90494	0.00563854
Carhsp1	MACS_peak_6605	4297009	chr16	4374819	4375482	6.60325	7.51592	1.88253	0.0279059
Tspan8	MACS_peak_2246	4324037	chr10	119578182	119578703	4.84709	7.80548	7.77254	0.00400312
Ifi30	MACS_peak_16380	4326881	chr8	77617228	77617885	6.43502	7.69755	2.39915	0.0145729
Gzmb	MACS_peak_5474	4483106	chr14	61364035	61364660	4.44209	5.77905	2.52618	0.0383212
Ctss	MACS_peak_10934	5050267	chr3	90280092	90280635	6.80269	8.12931	2.50814	0.0169218
Lgmn	MACS_peak_3928	5378065	chr12	98299490	98300258	4.45422	5.23371	1.71652	0.0118786
Ccdc68	MACS_peak_8380	5409037	chr18	64675590	64676431	4.54178	5.29695	1.68782	0.0186818
Slc40a1	MACS_peak_223	5423858	chr1	40558387	40559036	4.75845	6.53856	3.43454	0.0402437
Cops2	MACS_peak_9961	5462334	chr2	131146754	131147277	8.16339	8.78199	1.53539	0.0342736
Car1	MACS_peak_10440	5679744	chr3	9128259	9129156	9.24166	11.918	6.39242	0.0133696
Ces2g	MACS_peak_16607	5950667	chr8	113436103	113436775	7.46239	8.65494	2.28556	0.0142575
Gpr4	MACS_peak_15027	5993982	chr7	25791318	25792513	5.90979	6.60033	1.61388	0.0489467
Aldh1a7	MACS_peak_8730	6020912	chr19	26822554	26823169	5.23115	6.06855	1.78682	0.0113969
Pepd	MACS_peak_15056	6102115	chr7	29595006	29595550	5.75942	6.52703	1.70245	0.0202515
Ammecr1	MACS_peak_17858	6124867	chrX	133275987	133276735	7.10393	7.91828	1.7585	0.0187728
Snca	MACS_peak_14198	6239546	chr6	67018894	67019697	6.03954	7.6021	2.95378	0.00844531
Cdr2	MACS_peak_15778	6291897	chr7	134417240	134418256	5.51648	6.39402	1.83724	0.0352242
Alad	MACS_peak_11771	6352251	chr4	55828550	55829357	7.92537	8.91151	1.98088	0.0093736
Epor	MACS_peak_16867	6605668	chr9	15161799	15162571	6.53288	7.61522	2.11746	0.0445118
Oxnad1	MACS_peak_5210	6606671	chr14	26291794	26292700	5.53384	6.53111	1.99622	0.0117534
Zcrb1	MACS_peak_6543	6643373	chr15	99871598	99872611	8.99225	9.57879	1.50164	0.0492839
5730469M10Rik	MACS_peak_5385	6655840	chr14	48482386	48483400	7.60469	8.26895	1.58475	0.0494161
Cd36	MACS_peak_12742	6688413	chr5	24082713	24083563	3.8115	5.81583	4.01202	0.0109823
Acp5	MACS_peak_16867	6777838	chr9	15161799	15162571	6.03962	7.61203	2.97402	0.00944943
Sh2d4a	MACS_peak_16380	6817017	chr8	77617228	77617885	4.75182	5.5564	1.74663	0.0065549
Hemgn	MACS_peak_11746	6823710	chr4	53240577	53241268	7.26789	8.50168	2.35184	0.0123065
Tmod1	MACS_peak_11746	7188672	chr4	53240577	53241268	5.88302	6.52243	1.55769	0.00911559
Tac2	MACS_peak_2246	7583154	chr10	119578182	119578703	4.29154	5.61004	2.49407	0.0271955
Serpine2	MACS_peak_513	7774209	chr1	87628985	87629646	5.20237	6.14369	1.92028	0.04194
Glrx5	MACS_peak_4092	7801029	chr12	114071703	114072123	7.70706	8.83738	2.18908	0.0136778
Suox	MACS_peak_2246	8532595	chr10	119578182	119578703	6.68656	7.74809	2.08714	0.00982058
Ccne1	MACS_peak_15056	9297199	chr7	29595006	29595550	6.82698	7.98319	2.22872	0.032355
Hba-a1	MACS_peak_2490	9310691	chr11	22872470	22873177	10.0092	12.326	4.98208	0.00895624
Hba-a2	MACS_peak_2490	9310694	chr11	22872470	22873177	9.98601	12.3112	5.01142	0.00882177
Hmmr	MACS_peak_2653	9645147	chr11	50191811	50192667	6.81223	7.86177	2.06987	0.0460566
Slc38a5	MACS_peak_17760	9983552	chrX	17831897	17832245	5.08493	6.91153	3.54698	0.0298491
5830405N20Rik	MACS_peak_2246	10181528	chr10	119578182	119578703	4.27269	5.66409	2.62333	0.0183984
Gata1	MACS_peak_17760	10287128	chrX	17831897	17832245	6.69874	8.22004	2.87049	0.00787696
Trib2	MACS_peak_3511	11260028	chr12	27083162	27084092	5.84563	6.76343	1.88924	0.00862829
Bex6	MACS_peak_6756	11753435	chr16	20425914	20426945	4.59458	6.58731	3.97991	0.00159825
Steap3	MACS_peak_832	12046507	chr1	134213970	134214408	6.96675	7.78479	1.76301	0.0307827
Tfrc	MACS_peak_6756	12182531	chr16	20425914	20426945	8.04943	9.33942	2.44528	0.0159795
Alas2	MACS_peak_17885	12191768	chrX	159173456	159174250	5.53594	7.73156	4.58088	0.00278315
Tmem215	MACS_peak_11746	12821553	chr4	53240577	53241268	4.35088	5.71189	2.56864	0.0194529
Slc39a8	MACS_peak_11180	14276220	chr3	121212038	121212762	6.04167	6.84772	1.74843	0.00883746
Abcb4	MACS_peak_12742	15189470	chr5	24082713	24083563	5.69929	7.11723	2.67203	0.0313814
Cpox	MACS_peak_7085	17291172	chr16	75961208	75961685	7.65644	9.00718	2.55044	0.00762913
St3gal6	MACS_peak_7085	17438067	chr16	75961208	75961685	6.35933	7.02719	1.58871	0.0117024
Cox17	MACS_peak_6756	17920634	chr16	20425914	20426945	9.21868	9.87911	1.58057	0.0345309
Acsl1	MACS_peak_16124	20421896	chr8	27133991	27134847	7.17947	7.76777	1.50348	0.013605
Asns	MACS_peak_13952	21774486	chr6	29417238	29418206	7.49063	8.55349	2.08907	0.0117713
Mfsd2b	MACS_peak_3511	22202454	chr12	27083162	27084092	7.35369	9.16736	3.51534	0.000497695
Kif4	MACS_peak_17808	22780019	chrX	75040913	75041582	6.52685	7.31067	1.72168	0.0237127
Clca1	MACS_peak_11180	23211469	chr3	121212038	121212762	7.62014	9.16414	2.91602	0.00943057
Clca2	MACS_peak_11180	23270224	chr3	121212038	121212762	5.92994	7.20765	2.42452	0.013039
Asb17	MACS_peak_11180	32294976	chr3	121212038	121212762	3.50319	5.32325	3.53097	0.015829
Ccnd2	MACS_peak_14687	14826	chr6	127115627	127116130	10.2724	9.56237	-1.6359	0.007348
C3	MACS_peak_7757	33971	chr17	57333132	57334078	6.89195	5.80108	-2.13002	0.0105739
Taf1d	MACS_peak_16867	51692	chr9	15161799	15162571	11.3119	11.4865	-1.51166	0.00436215
St3gal1	MACS_peak_6250	75310	chr15	66932792	66933364	9.27079	8.91643	-1.59446	0.0331401
Nlrc5	MACS_peak_16530	86449	chr8	96909752	96910702	9.87596	9.09481	-1.71851	0.0389973
Scnn1a	MACS_peak_14665	89880	chr6	125360936	125361688	5.72059	4.99519	-1.65336	0.0195985
Pram1	MACS_peak_7566	111561	chr17	33886258	33887087	6.99371	6.3079	-1.60859	0.0441846
Tpd52	MACS_peak_10440	124103	chr3	9128259	9129156	6.64417	5.82065	-1.76972	0.0437743
Zfp512	MACS_peak_12823	150080	chr5	31904498	31905201	7.8813	7.2368	-1.56319	0.0366042
Nlgn2	MACS_peak_2841	163391	chr11	69484402	69485398	8.51024	7.91768	-1.50792	0.0393662
S100a8	MACS_peak_10934	192552	chr3	90280092	90280635	12.0028	6.80242	-36.7669	0.0019222
S100a9	MACS_peak_10934	219173	chr3	90280092	90280635	11.8526	6.61738	-37.667	0.00336766
1700001C19Rik	MACS_peak_7671	250712	chr17	47824783	47825400	6.55038	5.90487	-1.56428	0.0225063
Vipr2	MACS_peak_4121	275368	chr12	117040629	117041341	7.22135	6.18451	-2.05172	0.0148536
Ttc28	MACS_peak_13367	276609	chr5	111031707	111032747	8.37505	7.53025	-1.79602	0.0169509
Lcn2	MACS_peak_9255	297926	chr2	31944835	31945735	9.94453	4.82799	-34.6927	0.000461629
Plcb2	MACS_peak_9835	318435	chr2	118872364	118872809	9.99744	9.36296	-1.5524	0.0459479
6230427J02Rik	MACS_peak_17559	320350	chr9	108208146	108209132	9.28157	8.63156	-1.56919	0.0468319
Fcnb	MACS_peak_9190	339854	chr2	27600075	27600984	5.937	4.86529	-2.10192	0.0127521
Prkcz	MACS_peak_12616	343643	chr4	155078913	155079710	6.10134	6.30997	-1.52721	0.0120601
Phldb3	MACS_peak_15027	395522	chr7	25791318	25792513	7.06427	7.09092	-1.6162	0.0236308
Safb2	MACS_peak_7755	426964	chr17	57150536	57151313	8.24954	8.10835	-1.51539	0.0198321
Olfr657	MACS_peak_15579	429239	chr7	111354586	111355284	4.64684	4.02724	-1.53644	0.0476675
Trem3	MACS_peak_7672	495602	chr17	47890811	47891854	5.61597	4.85314	-1.69682	0.0162577
Ptgs1	MACS_peak_9294	549922	chr2	35535477	35536406	9.29155	8.66171	-1.5474	0.01807
Snord15a	MACS_peak_15551	699656	chr7	107330904	107331405	5.16373	4.56449	-1.51491	0.0342862
Pik3c2b	MACS_peak_832	728419	chr1	134213970	134214408	7.12445	6.51108	-1.52983	0.0203116
Set	MACS_peak_9236	867910	chr2	30784984	30785764	10.4091	10.4742	-1.68375	0.0131781
Rras2	MACS_peak_15654	875783	chr7	120384993	120385944	6.49141	5.79128	-1.62465	0.00125438
Mfng	MACS_peak_6320	917943	chr15	77685552	77686282	9.12199	8.45634	-1.58629	0.0133763
2810055G20Rik	MACS_peak_7089	987477	chr16	76341763	76342664	5.83127	5.54202	-1.82994	0.0213329
Dock1	MACS_peak_15860	989145	chr7	142851091	142852006	6.95852	6.22284	-1.66519	0.0321247
Ebi3	MACS_peak_7755	1058925	chr17	57150536	57151313	8.56571	7.67828	-1.84989	0.0292845
Carns1	MACS_peak_8583	1119996	chr19	5295262	5295794	7.27602	6.49432	-1.71916	0.021632
Ctla2b	MACS_peak_4647	1125905	chr13	59872714	59873257	8.56117	7.94602	-1.53173	0.00871521
Crispld1	MACS_peak_69	1156455	chr1	16560850	16561458	7.20153	6.58613	-1.53199	0.0267942
Mir99a	MACS_peak_7089	1257085	chr16	76341763	76342664	7.75008	6.45798	-2.44884	0.0208282
Zkscan17	MACS_peak_2763	1277671	chr11	60597296	60598157	7.33221	7.24632	-1.50722	0.00321753
Hp	MACS_peak_16607	1333212	chr8	113436103	113436775	6.88021	5.49132	-2.61879	0.0486087
Tie1	MACS_peak_12153	1369285	chr4	116792647	116793594	8.81542	8.02502	-1.72955	0.0202565
Pear1	MACS_peak_10921	1474778	chr3	89047471	89048069	8.27621	7.69046	-1.50081	0.0491497
Snora34	MACS_peak_6543	1521829	chr15	99871598	99872611	6.76974	3.91879	-7.21476	0.00693308
Camp	MACS_peak_17559	1543370	chr9	108208146	108209132	9.5619	5.57762	-15.8265	0.00188615
D430042O09Rik	MACS_peak_15778	1566334	chr7	134417240	134418256	7.22927	7.32395	-1.58161	0.0297125
Atp2a3	MACS_peak_2882	1611763	chr11	74386200	74386631	8.66882	7.88579	-1.72075	0.0225162
Slain2	MACS_peak_13087	1625887	chr5	74931253	74931777	8.56848	8.34686	-1.82275	0.0206276
Acer2	MACS_peak_11961	1663184	chr4	88183191	88184015	6.28086	5.53366	-1.67854	0.018253
Prdm2	MACS_peak_12430	1687372	chr4	141114951	141115434	7.44352	7.26693	-1.70326	0.041349
Chi3l3	MACS_peak_11060	1724454	chr3	104245665	104246516	8.51444	3.94981	-23.6643	0.00106808
1100001G20Rik	MACS_peak_2963	1739986	chr11	81820156	81820897	6.68694	5.51827	-2.24805	0.00655105
Scarna8	MACS_peak_11961	1951027	chr4	88183191	88184015	6.44578	5.20544	-2.36253	0.00540546
Armcx3	MACS_peak_17858	1985295	chrX	133275987	133276735	7.93504	7.22582	-1.5115	0.0309461
Etv5	MACS_peak_6756	2013193	chr16	20425914	20426945	8.55573	7.21564	-2.53167	0.011969
Syne2	MACS_peak_3768	2038880	chr12	74880239	74880903	7.4388	6.47574	-2.21394	0.0394596
Ifitm6	MACS_peak_15880	2091340	chr7	146111179	146111793	6.67666	3.89811	-6.86162	0.00743784
Ngp	MACS_peak_17559	2113711	chr9	108208146	108209132	10.1732	5.03754	-35.1547	0.000668917
Mecom	MACS_peak_10541	2338052	chr3	28069893	28070831	8.67985	8.27304	-1.72597	0.00617345
Myo9a	MACS_peak_17202	2386224	chr9	61984727	61985675	7.36968	7.00112	-2.07788	0.0228646
Slc35e3	MACS_peak_2246	2394962	chr10	119578182	119578703	6.2509	4.83448	-2.66922	0.0209962
Spo11	MACS_peak_10317	2482353	chr2	170322469	170323186	6.54846	5.70123	-1.79904	0.0133298
Uxt	MACS_peak_17760	2707032	chrX	17831897	17832245	7.43414	7.41183	-2.00319	0.0374814
Ltf	MACS_peak_17559	2713195	chr9	108208146	108209132	8.24304	4.87969	-10.2912	0.00521469
Trmu	MACS_peak_6361	2803208	chr15	82906261	82907036	6.70691	6.11919	-1.50287	0.0438014
Zfp57	MACS_peak_7566	3251543	chr17	33886258	33887087	6.98369	6.36027	-1.54052	0.0497992
Gabbr1	MACS_peak_7566	3296346	chr17	33886258	33887087	8.62437	7.95721	-1.58795	0.017701
Tmem135	MACS_peak_15496	3331293	chr7	99818048	99819094	6.83349	6.18391	-1.5687	0.0353027
Elovl7	MACS_peak_5011	3426079	chr13	112430358	112431145	6.63305	5.91937	-1.63997	0.0452677
Anxa3	MACS_peak_13201	3525151	chr5	93696740	93697761	5.95638	4.75008	-2.30745	0.0375749
Trappc2	MACS_peak_17885	3705026	chrX	159173456	159174250	6.99731	6.40978	-1.50267	0.0499765
Wdr25	MACS_peak_4092	3939446	chr12	114071703	114072123	6.37487	5.55159	-1.76942	0.0418193
C030019I05Rik	MACS_peak_2653	4143028	chr11	50191811	50192667	6.39045	5.78678	-1.51958	0.0154379
Nbea	MACS_peak_10686	4183343	chr3	51803774	51804593	6.53639	5.9267	-1.52593	0.0481125
Ppcdc	MACS_peak_17202	4697283	chr9	61984727	61985675	7.51734	6.91237	-1.52094	0.0224675
Ptpn9	MACS_peak_17202	5142430	chr9	61984727	61985675	6.74659	6.59496	-1.71862	0.00955162
B3galt2	MACS_peak_892	5454622	chr1	140032766	140033389	5.57737	4.80617	-1.70669	0.000358503
Fggy	MACS_peak_12035	5741634	chr4	100965364	100966335	7.08902	6.14354	-2.20982	0.0117855
Pglyrp1	MACS_peak_15027	6321830	chr7	25791318	25792513	8.64751	7.43414	-2.31879	0.0059906
Anxa1	MACS_peak_8730	6357797	chr19	26822554	26823169	8.55857	7.43609	-2.1772	0.0334811
Dock6	MACS_peak_16867	6494727	chr9	15161799	15162571	9.11768	7.88323	-2.72197	0.0336019
Ube2e2	MACS_peak_5210	6566098	chr14	26291794	26292700	6.59675	5.79985	-1.73737	0.0265328
Ccl25	MACS_peak_15982	6574590	chr8	10899572	10900227	6.07284	6.13879	-1.92526	0.00483597
Tspan14	MACS_peak_5385	6702808	chr14	48482386	48483400	8.7616	8.0457	-1.64251	0.0464725
Gca	MACS_peak_9495	6716120	chr2	69218308	69219007	7.08547	6.01911	-2.09414	0.0167529
Psd3	MACS_peak_16380	7118970	chr8	77617228	77617885	6.76154	6.67816	-1.72202	0.0435185
1810033B17Rik	MACS_peak_15982	7234038	chr8	10899572	10900227	6.21298	5.20888	-2.00569	0.00158216
Exosc3	MACS_peak_11746	7907290	chr4	53240577	53241268	8.19078	8.57119	-1.61761	0.0463406
Mir677	MACS_peak_2246	7943962	chr10	119578182	119578703	8.18767	7.32264	-1.82138	0.0147765
4932438A13Rik	MACS_peak_10541	8691670	chr3	28069893	28070831	9.6231	9.26632	-1.82089	0.0391413
Ttpa	MACS_peak_11511	8981934	chr4	10953193	10953916	6.19688	5.51964	-1.59909	0.00949891
Slc6a15	MACS_peak_2066	8989214	chr10	93840691	93841743	5.88192	4.98358	-1.86391	0.0247293
Tjp1	MACS_peak_15373	9994426	chr7	82510098	82510869	7.34885	6.62164	-1.65543	0.00720294
Mir363	MACS_peak_17769	15614963	chrX	34479524	34480526	4.07616	2.01816	-4.16408	0.0430443
Sfxn4	MACS_peak_8857	17338139	chr19	43598757	43599676	6.84409	6.0064	-1.78718	0.0459145
F630028O10Rik	MACS_peak_17808	18393880	chrX	75040913	75041582	6.93361	5.96896	-1.95159	0.0457128
Gm10406	MACS_peak_5210	18432276	chr14	26291794	26292700	6.56898	6.01273	-1.50458	0.0272341
Gm1973	MACS_peak_5210	19336020	chr14	26291794	26292700	6.08263	5.38492	-1.61416	0.0459357
Ica1	MACS_peak_13952	20689184	chr6	29417238	29418206	7.60421	7.00679	-1.51301	0.0324156
Ccbl2	MACS_peak_11180	21151809	chr3	121212038	121212762	6.8651	6.27109	-1.50944	0.029266
Gm3002	MACS_peak_5210	22371616	chr14	26291794	26292700	6.90768	6.1553	-2.12719	0.0206336
Gm2897	MACS_peak_5210	23242954	chr14	26291794	26292700	6.60151	6.00976	-1.50708	0.030422
Retnlg	MACS_peak_7085	27088772	chr16	75961208	75961685	5.45681	4.10292	-2.55602	0.0198927
Fam73a	MACS_peak_11180	30791137	chr3	121212038	121212762	7.52017	6.87518	-1.56373	0.0163411
