# Supplementary material for: C/EBPα Is Required for Long-Term Self-Renewal and Lineage Priming of Hematopoietic Stem Cells and for the Maintenance of Epigenetic Configurations in Multipotent Progenitors
Source: PLoS Genet. 2014 Jan 9;10(1):e1004079. doi: 10.1371/journal.pgen.1004079 (PMC3886906; doi:10.1371/journal.pgen.1004079)
Supplement: Table S7 — Distance from the TSS of genes in cluster 6 to nearest C/EBPα bound region. Shown are normalized and scaled values for peak coverage at the TSS (+/−2000 bp) and in gene bodies (GB) in Cluster 6 for H3K4me3 and H3K27me3, gene expression (log2) in HSCs, fold change (FC), p-value and distance to nearest C/EBPα bound region. (XLSX) [file pgen.1004079.s012.xlsx]

## Sheet: cluster6_data.txt
symbol	chr	strand	txStart	txEnd	fl/fl H3K4me3 TSS	fl/fl H3K4me3 TSS	D/D H3K4me3 TSS	D/D H3K4me3 TSS	fl/fl H3K27me3 TSS	fl/fl H3K27me3 TSS	D/D H3K27me3 TSS	D/D H3K27me3 TSS	fl/fl H3K27me3 GB	fl/fl H3K27me3 GB	D/D H3K27me3 GB	D/D H3K27me3 GB	GEP fl/fl	GEP D/D	Fold-Change	p-value (GEP)	Distance to nearest C/EBPa peak
Spry4	chr18	-	38745918	38760922	0.373517	-0.0763843	-0.304001	-0.091356	1.19051	1.55514	1.83678	1.87938	0.0323965	0.280741	0.586178	0.540067	5.09731	4.94564	1.11085	0.452702	33
Chrna6	chr8	-	28513683	28524416	-1.13856	-0.95677	-0.538312	-1.87982	1.08471	0.609875	0.528728	0.609886	0.636832	0.0868467	0.233955	0.286799	3.20438	3.2012	1.0022	0.912757	77
Smad6	chr9	-	63800882	63869866	0.551821	0.600283	0.0941875	0.294865	0.804966	0.912738	1.1434	1.41049	-0.484421	-0.37616	-0.357141	-0.248818	5.74009	5.44733	1.22498	0.105839	110
Pycr1	chr11	-	120497025	120504984	-0.433306	-0.359999	-0.398032	-0.20798	0.878706	1.12288	0.653127	0.800951	0.670792	0.671377	0.443274	0.449446	5.91719	5.92985	-1.00882	0.928199	118
Leng9	chr7	-	4099784	4101474	1.20018	1.05648	1.15779	1.02282	1.1999	1.47574	1.45517	1.36066	-1.10374	0.835238	1.01284	0.478578	6.46433	6.18694	1.21199	0.213871	330
Nfil3	chr13	-	53062577	53076408	0.67072	0.636559	0.207987	0.57079	1.10711	1.04814	1.58771	1.48883	0.566707	0.354525	0.638365	0.627641	5.83526	5.77629	1.04172	0.819378	549
Cerkl	chr2	-	79172647	79269145	-0.64157	0.018083	-0.705899	-0.367187	0.694204	0.827507	1.04948	1.07736	-0.333334	-0.614318	-0.185984	-0.205489	5.51978	5.73617	-1.16182	0.219659	749
Pfdn4	chr2	+	170321927	170344570	-1.06349	-0.689817	-0.509425	-0.922313	2.3514	2.26503	2.46195	2.3244	0.804551	0.691293	0.806594	0.728101	6.53908	6.61389	-1.05322	0.813702	899
Atp1a3	chr7	-	25763187	25790914	-0.28029	-0.160434	-0.424823	-0.624533	2.16961	2.06683	1.9293	2.04603	0.363911	0.27302	0.317204	0.396741	5.53671	5.16958	1.28978	0.139844	1000
Ntng2	chr2	-	29050340	29103560	-0.923393	-0.546489	-0.737934	-1.15167	0.998169	1.30367	0.941549	0.691984	0.0103193	-0.0791206	-0.323188	-0.247449	6.15129	6.12108	1.02116	0.608827	2481
AU021092	chr16	-	5211911	5222392	-0.678597	-0.593967	-0.705899	-1.22143	1.1458	0.852273	0.732093	1.19817	0.492882	0.112108	0.710985	0.676645	3.95772	4.13296	-1.12915	0.198347	2600
Gal3st3	chr19	+	5298330	5308739	-1.22288	-0.76684	-0.977654	-1.09436	1.22464	1.57363	1.41828	1.16657	0.869021	0.670797	0.803437	0.811517	5.62116	5.66312	-1.02951	0.610925	2800
Bpifa6	chr2	+	153800680	153826231	-0.779667	-0.700957	0.0816561	-0.724675	0.900867	0.642207	1.21523	1.17026	0.61933	0.378666	0.661598	0.599582	NA	NA	NA	NA	5573
1700044C05Rik	chr14	+	118765099	118797387	-0.663435	-0.934298	-0.454456	-0.645827	1.53215	1.28749	1.59193	1.45603	0.624375	0.445971	0.587721	0.661597	NA	NA	NA	NA	5645
AI646023	chr10	-	75012869	75023075	-0.478441	-0.389551	-0.0289204	-0.448908	1.9003	1.94779	1.9352	1.90651	0.784768	0.606492	0.538395	0.759305	5.50952	5.62175	-1.0809	0.242443	6025
Bok	chr1	+	95582270	95592339	0.00500768	-0.0311495	-0.5656	0.0660796	0.844728	1.17386	0.884508	0.764565	0.345189	0.548902	0.243503	0.154067	5.76462	5.89375	-1.09364	0.157882	6293
Slc6a7	chr18	-	61155033	61173853	-0.923393	-0.996707	-0.656978	-0.809415	2.24675	2.03025	1.98647	2.0013	0.690513	0.54358	0.255294	0.514056	5.21392	5.26828	-1.0384	0.294812	6791
Frs3	chr17	+	47832155	47841235	0.313075	0.311979	0.121894	0.405781	0.540261	0.675704	0.785341	0.861963	0.29993	0.221915	0.406922	0.347335	6.38127	6.33577	1.03204	0.181713	7061
Scnn1a	chr6	+	125271357	125294960	-0.397509	-0.452901	-0.679291	-0.879986	1.07128	1.02601	0.528728	0.659063	-0.0834322	-0.172194	-0.222112	-0.242718	5.72059	4.99519	1.65336	0.0195985	7350
Fxyd6	chr9	+	45178267	45204242	-0.249212	-0.716937	-0.363981	-1.01131	1.90464	1.76815	1.96352	1.69092	0.365941	0.121455	0.184638	0.149353	6.02035	6.15642	-1.0989	0.109421	7580
Bcl6b	chr11	-	70037628	70043300	-1.06349	-0.517185	-0.398032	-0.392697	0.998169	1.30367	1.35077	1.25855	0.439421	0.448702	0.8798	0.835386	5.46341	5.55178	-1.06316	0.213616	8215
Sbk1	chr7	+	133416132	133438513	0.67935	0.481125	0.58834	0.581322	1.21761	0.912738	1.02263	1.10461	-0.133964	-0.214947	-0.111206	-0.082347	5.41791	5.45778	-1.02802	0.504768	8946
Prtg	chr9	+	72655080	72765114	-0.249212	-0.30027	-0.679291	-0.0062962	1.42863	1.138	1.23745	1.33702	-0.281556	-0.46813	-0.306931	-0.17473	4.2915	4.28824	1.00226	0.285591	9967
Fam150a	chr1	+	6349411	6384812	-0.881013	-0.793265	-0.811126	-0.540116	1.71735	1.57584	1.61189	1.65536	0.358005	-0.211751	0.33193	0.36594	2.32358	2.14866	1.1289	0.0341698	10313
Myh4	chr11	+	67051530	67073948	-0.5505	-0.837546	-0.939127	-1.35515	1.31666	1.06744	1.03403	0.699618	0.562644	0.128383	0.139481	0.271229	4.0079	4.01157	-1.00255	0.955777	10482
Npr1	chr3	-	90254513	90269788	-0.478441	-0.389551	-0.847983	-0.32014	1.77854	2.15585	1.9496	2.01456	0.726119	0.620826	0.665025	0.83448	4.42794	4.46155	-1.02357	0.634785	10574
Ank3	chr10	+	68996455	69490184	-1.22288	-0.741424	-1.05119	-0.753053	1.38592	1.407	1.40993	1.26767	0.0467027	-0.275556	-0.0303806	0.0650589	3.65831	3.63858	1.01377	0.467763	11218
Plk2	chr13	+	111185251	111191051	0.0950981	0.311979	-0.336368	0.039299	0.804966	0.500198	1.39363	1.27053	0.79871	0.469841	1.18575	1.31029	5.20978	5.19192	1.01246	0.987515	11259
Pard6b	chr2	+	167906503	167926703	0.727087	1.02714	0.708862	0.805415	1.05152	1.06744	1.15847	1.39472	0.0730925	-0.0578942	0.0531261	0.225822	6.15006	6.0277	1.08852	0.23073	11622
Plek2	chr12	-	79989683	80007925	-0.264726	-0.389551	-0.977654	-0.248972	1.06374	1.21755	0.949434	0.9976	-0.257438	-0.126502	-0.0583146	-0.0433983	4.57688	4.82443	-1.18719	0.283577	12646
Pax6os1	chr2	-	105376236	105510487	-0.779667	-0.65209	-1.17557	-0.753053	2.50993	2.24389	2.47162	2.35639	0.637198	0.285002	0.475353	0.542863	NA	NA	NA	NA	12895
Prss35	chr9	+	86636433	86650678	-1.28157	-1.70717	-1.26356	-1.01131	1.2746	1.32499	1.07316	1.16733	0.510748	0.241615	0.449446	0.563425	3.38284	3.31089	1.05114	0.315802	13049
Plk3	chr4	-	116801259	116806557	0.116656	0.379028	0.431881	0.569292	0.71078	0.955943	0.980121	1.03387	0.657161	0.935047	0.839873	1.0753	5.24066	5.11294	1.09256	0.833221	13434
Rarg	chr15	-	102065370	102087914	-0.167917	0.0697171	-0.509425	-0.210762	-0.123761	0.378655	0.810066	1.00474	-0.188914	-0.293808	-0.164777	0.0913046	6.85928	6.70857	1.11011	0.0672826	13966
Stx1a	chr5	+	135499441	135526969	-0.701649	-0.334317	-0.780421	-0.32014	1.19051	1.04814	1.56052	1.33619	0.0367871	0.00519433	0.275748	0.224139	5.37743	5.43514	-1.04081	0.584519	14444
Sbf2	chr7	-	117451526	117758434	-0.779667	0.0501296	-0.454456	-0.50827	1.83959	1.72968	2.10283	2.11274	-0.633303	-0.754741	-0.439311	-0.466752	6.22175	6.07735	1.10527	0.460933	15142
Cdc42ep5	chr7	-	4102861	4116301	-0.881013	-0.689817	-0.939127	-0.850295	1.21761	1.06744	1.46774	1.4363	0.803692	0.664648	0.934763	0.998611	5.70954	5.56247	1.10731	0.463543	15157
Car12	chr9	+	66561492	66614652	-0.374353	-0.273826	0.0816561	-0.149303	1.1999	0.894828	0.653127	0.885167	-0.154802	-0.268502	-0.31772	-0.334612	5.15734	4.97799	1.13237	0.325534	15672
Mapk12	chr15	-	88961013	88971133	-0.35964	-0.0873425	-0.48375	-0.367187	1.72716	1.64075	2.256	2.02	0.501662	0.478581	0.98808	0.91797	6.15113	5.95872	1.14267	0.133976	15997
4931419H13Rik	chr3	+	54859163	54887924	-0.818813	-0.65209	-0.754661	-0.809415	2.04605	2.00688	1.8193	1.88899	0.600097	0.0531274	0.541459	0.641674	NA	NA	NA	NA	17237
Rap1gap2	chr11	-	74196984	74403660	-0.712933	-0.517185	-0.737934	-0.50827	2.30857	2.11335	2.28379	2.2405	-0.0296006	-0.328769	-0.068261	0.0600685	4.94393	4.8897	1.0383	0.197339	17242
1700045H11Rik	chr4	-	150202333	150229058	-0.397509	-0.225678	-0.939127	-0.134705	1.30407	1.45567	1.31414	1.30449	0.293786	0.152379	0.162977	0.294966	NA	NA	NA	NA	17308
Alox12	chr11	-	70054956	70068843	-0.712933	-0.716937	-0.705899	-0.461171	1.47151	1.407	1.45517	1.46977	0.449124	0.294861	0.632551	0.579085	4.18468	4.0904	1.06753	0.460875	17324
Errfi1	chr4	+	150229199	150242989	-0.461676	-0.132488	-1.01339	-0.127634	1.38592	1.48702	1.2977	1.32472	0.436726	-0.0418669	0.432952	0.266402	5.45106	5.59508	-1.10498	0.172488	17449
Mrc2	chr11	+	105153959	105212459	-0.183514	-0.452901	-0.424823	-0.922313	1.87993	2.32444	1.8193	2.11979	-0.100952	2.33462e-06	-0.222581	0.0043245	5.17974	5.21241	-1.02291	0.244289	19145
Tgfb2	chr1	-	188447064	188529871	-0.183514	-0.546489	-0.939127	-0.397083	1.98542	1.99224	2.03965	1.91636	-0.0307376	-0.42937	-0.098463	0.0181895	4.55843	4.65578	-1.0698	0.432868	20034
Npdc1	chr2	+	25258602	25265014	0.412315	0.252088	-0.424823	-0.309242	0.804966	0.827507	1.47961	1.59034	0.506057	0.442019	1.09114	1.123	7.66754	7.39708	1.2062	0.145851	20196
Fxyd2	chr9	+	45207791	45218361	-0.200165	-1.034	-0.238032	-0.700845	1.12614	0.827507	1.06504	1.02351	0.811704	0.558411	0.757122	0.773274	5.22245	5.23004	-1.00527	0.863402	21940
Rps6ka2	chr17	+	7374463	7507664	-0.0599223	0.121296	0.179408	0.0169323	1.51137	1.17386	1.15064	1.00821	-0.231648	-0.271506	-0.345598	-0.281208	4.51137	4.53631	-1.01744	0.729157	22000
Cplx3	chr9	-	57447798	57454088	-0.737205	-0.546489	-0.939127	-0.753053	1.8194	1.61256	1.23745	1.58101	1.25165	0.677865	0.811985	1.12099	4.41979	4.46183	-1.02957	0.363849	22426
3830431G21Rik	chr12	+	81793587	81825203	-0.901747	-0.689817	-0.424823	-0.753053	2.13231	2.22421	2.35618	2.12293	0.648052	0.485733	0.446359	0.565486	3.98998	3.96891	1.01471	0.743058	22628
Slc44a3	chr3	-	121162445	121235262	-0.625241	-0.793265	-0.679291	-0.700845	1.58178	1.407	0.759102	0.968708	-0.301181	-0.509581	-0.58501	-0.536319	3.7367	3.79603	-1.04198	0.558716	22860
Lcn5	chr2	+	25513474	25517750	-0.151836	-0.793265	-0.304001	-1.01131	0.927891	1.02601	1.22795	1.23902	0.919043	0.948136	0.84326	1.17173	4.71083	4.72785	-1.01187	0.837902	23428
Ptch2	chr4	+	116768960	116787436	-0.216798	-0.716937	-0.811126	-0.461171	1.70209	1.6977	1.77425	1.74724	0.432768	0.0457109	0.286338	0.30922	5.15778	5.22639	-1.0487	0.642012	24159
Tmco5	chr2	+	116704426	116718236	-0.386484	-0.934298	-0.5656	-1.15167	0.958643	0.300507	1.26618	1.00143	0.466492	0.0663595	0.683694	0.510537	2.94742	2.99344	-1.03241	0.463018	24478
BC022687	chr12	+	114047185	114054456	0.0676864	0.00783698	-0.0289204	0.252994	1.16405	1.32499	0.509882	1.00474	0.667038	0.803698	0.356704	0.669425	5.13171	5.35191	-1.1649	0.0923977	24726
Mxra7	chr11	-	116664713	116689360	-0.495618	-0.309781	-0.5656	-0.337373	0.95026	1.26119	0.949434	0.997287	-0.124905	-0.0871387	-0.264499	-0.0279615	5.10535	4.9798	1.09093	0.261102	25186
Kcnb1	chr2	-	166928882	167014299	-0.35964	-0.211143	-0.780421	-0.309242	1.77854	1.98012	1.64781	1.90607	-0.0408746	-0.178893	-0.222985	-0.155253	4.96566	4.9729	-1.00503	0.403191	25816
Mapk8ip1	chr2	-	92223832	92241420	-0.421581	-0.389551	-1.26356	-0.303226	1.74875	1.52808	1.60139	1.53274	0.90504	0.713649	1.01077	1.12936	5.93436	5.75843	1.12969	0.186163	25825
Nfasc	chr1	-	134461266	134638374	-0.341562	-0.593967	-0.737934	-0.753053	2.29082	2.25261	2.27112	2.10626	0.699283	0.405364	0.534301	0.613903	4.54083	4.54083	1	1	25884
Gm11978	chr11	-	6550150	6560239	-0.495618	-0.689817	-1.05119	-0.850295	1.2746	1.44356	1.20718	1.24683	0.874979	0.82142	0.731787	0.837827	NA	NA	NA	NA	26169
Col19a1	chr1	-	24264521	24594276	-0.818813	-0.352165	0.15128	-0.287032	1.79227	1.52808	1.51493	1.38999	-0.392074	-0.74011	-0.621395	-0.526829	4.95847	4.86921	1.06382	0.0623245	26331
Ptges	chr2	-	30744990	30758817	-0.779667	-0.320695	-1.13953	-0.753053	1.08471	1.21755	1.41828	1.22916	0.151902	0.119082	0.234973	0.324975	6.2235	6.00907	1.16025	0.436144	26555
Add2	chr6	+	86028077	86069549	-0.478441	-0.389551	-0.605211	-0.477915	0.283152	0.257176	0.849262	0.850241	0.111091	-0.223674	0.0153737	0.164454	5.20113	6.14543	-1.92426	0.0356906	26718
Tmeff2	chr1	+	50984366	51244114	-0.200165	-0.30027	-0.780421	-0.526203	2.03599	2.11984	2.12319	2.19039	-0.502019	-0.828079	-0.250247	-0.260965	4.13569	4.12467	1.00767	0.796151	26965
Kif5a	chr10	-	126662750	126700419	0.0478461	-0.144623	-0.206282	-0.237379	0.900867	1.23076	0.859866	0.923736	0.0845747	-0.0499631	-0.132161	-0.0459116	4.67561	4.7649	-1.06385	0.230028	27078
Myh1	chr11	+	67013615	67038077	-0.818813	-0.887366	-0.939127	-0.724675	1.23949	1.35838	0.680627	0.75355	0.542931	0.337387	0.0571879	0.262064	3.88913	3.90765	-1.01292	0.813716	27429
Ramp3	chr11	+	6558535	6577478	-0.386484	-0.65209	-0.754661	-0.922313	1.37007	1.407	1.29176	1.33661	0.295367	0.264352	0.396564	0.440565	4.13591	4.39055	-1.19304	0.0513655	27873
Bpifb4	chr2	+	153766597	153789588	-0.449398	-0.560979	-0.538312	-0.57823	1.49829	1.63315	1.39363	1.19866	0.803434	0.631572	0.648906	0.686934	NA	NA	NA	NA	28506
Cdx1	chr18	-	61178515	61195853	-0.972047	-0.689817	-0.454456	-1.01131	1.893	1.69094	1.2977	1.57005	-0.00386678	0.271977	-0.230781	0.0177932	5.35333	5.39591	-1.02995	0.720346	28791
9430041J12Rik	chr7	-	4025726	4072330	-0.678597	-0.560979	-0.398032	-0.558911	1.92409	1.90908	1.71519	1.76917	-0.0755057	-0.262428	-0.190982	-0.0452534	4.31779	4.21684	1.07248	0.367697	28810
Hhatl	chr9	-	121693133	121701625	-0.478441	-0.574146	-0.939127	-0.421126	1.37769	1.27249	1.22795	1.17076	1.02117	0.741965	1.02261	1.01112	4.83554	4.83433	1.00084	0.983752	29378
Ttyh1	chr7	+	4071134	4087843	-0.838317	-0.635432	-0.363981	-0.367187	1.893	2.09296	1.90735	1.8861	0.696882	0.391193	0.39316	0.538395	5.47004	5.51062	-1.02852	0.285591	30006
Plekhg6	chr6	-	125312668	125330522	-0.216798	-0.255329	-0.424823	-0.490787	1.06374	1.21755	1.43904	1.4198	-0.0827761	0.0152912	-0.147529	-0.06437	5.17482	5.22799	-1.03754	0.524827	30788
Hcrtr1	chr4	-	129807460	129816406	-0.701649	-0.50992	-0.939127	-0.558911	1.88508	1.92799	2.3038	2.06172	0.765603	0.727573	0.950487	0.942599	5.2533	5.23358	1.01376	0.428705	31265
Trpm3	chr19	+	22213606	23064372	-1.62358	-0.866895	-1.29964	-0.828031	1.43922	1.20363	1.2977	1.34109	-0.325889	-0.698707	-0.349975	-0.249317	4.55487	4.55487	1	1	31565
Ctcfl	chr2	-	172919109	172945026	-0.972047	-0.614383	-0.754661	-0.540116	0.970317	1.1568	1.05723	1.10729	0.225141	-0.0148639	0.285104	0.292146	4.84339	4.79651	1.03303	0.285591	31874
Raph1	chr1	-	60540028	60623609	0.0386409	0.477018	0.121894	0.324096	1.40148	1.46588	1.29176	1.38711	-0.576549	-0.699975	-0.671176	-0.541474	4.808	5.00515	-1.14643	0.441373	32460
Nrsn2	chr2	-	152194493	152202302	-0.397509	-0.560979	-0.509425	-0.970907	1.23949	1.17386	1.40993	1.17833	0.465116	0.139678	0.763625	0.561179	5.78992	5.7524	1.0481	0.308532	32644
Gad2	chr2	+	22477846	22549397	-0.341562	-0.580453	-1.17557	-0.558911	2.43108	2.31361	2.07084	2.39007	0.314745	-0.124386	0.287074	0.33108	4.14594	4.11823	1.01939	0.195621	33017
Scn3b	chr9	+	40076800	40099203	-0.663435	-0.359999	-0.398032	-0.526203	1.57103	0.872641	1.23745	1.25674	-0.099608	-0.304986	-0.105956	-0.0531638	4.08535	4.105	-1.01371	0.69053	33572
Gpat2	chr2	+	127250934	127261828	-0.513826	-0.499458	-0.737934	-0.624533	1.24978	0.912738	0.835303	0.902371	0.834479	0.660209	0.539528	0.67786	5.13236	5.09337	1.0274	0.866817	33701
Arntl	chr7	+	120350978	120457640	0.605099	0.693068	0.0674435	0.508641	1.11986	1.41566	1.45517	1.56693	-0.303384	-0.399242	-0.317095	-0.20618	6.31839	6.19066	1.09258	0.448926	34489
Flnc	chr6	+	29383152	29411888	-0.495618	-0.499458	0.231803	-0.421126	2.09249	2.38384	2.35018	2.25248	0.542864	0.428888	0.575894	0.740093	4.92642	4.93809	-1.00812	0.909783	34568
Grhl1	chr12	+	25257151	25302256	-0.508834	-0.137442	-0.424823	0.0152971	0.830848	0.727153	0.356747	0.75956	-0.492019	-0.372658	-0.644631	-0.440839	4.95627	4.75629	1.14868	0.145575	36533
Slc25a48	chr13	+	56539715	56573724	-0.397509	-0.334317	-0.737934	-0.677822	2.32753	2.13968	2.28807	2.18363	0.580406	0.253712	0.651379	0.697864	4.38024	4.49431	-1.08228	0.25632	36572
1300015D01Rik	chr2	+	172950249	172958705	-0.838317	-0.793265	-0.705899	-0.778766	0.844728	0.802438	1.0042	0.980933	0.500506	0.494934	0.666762	0.732136	NA	NA	NA	NA	37097
Rasgrf1	chr9	+	89804612	89921817	-0.320469	-0.52796	-0.509425	-0.367187	1.89731	2.34825	2.12029	2.28456	-0.0591695	-0.244182	0.0642038	0.0331401	4.35223	4.47166	-1.0863	0.147184	37239
Nfe2l3	chr6	+	51382668	51408767	-0.64157	-0.293345	-0.977654	-0.248972	1.78209	1.66028	1.6315	1.8603	0.415075	0.368221	0.376169	0.425284	6.71138	6.6216	1.06421	0.382827	37337
Accn1	chr11	-	80693666	81781898	-0.35964	-0.389551	-0.811126	-0.850295	2.15817	2.11984	1.92246	1.93299	0.406036	0.0246878	0.0577551	0.186836	4.41253	4.56205	-1.10921	0.242461	38627
Slc6a20a	chr9	-	123546024	123587950	0.179584	-0.309781	-0.972918	-0.248972	1.75711	1.82989	1.92736	1.75404	0.0874378	-0.19738	0.110567	0.0652449	4.9753	6.34557	-2.5852	0.0151161	38883
Bpifa2e	chr2	+	153834011	153841809	-0.995924	-0.793265	-0.304001	-0.970907	0.970317	1.18805	1.05723	0.92856	1.00257	0.803203	0.818334	0.908509	NA	NA	NA	NA	38904
4930570G19Rik	chr3	-	156209716	156224651	-0.397509	-0.0972036	-0.585122	-0.183355	2.04037	2.12645	1.89434	1.92175	0.580831	0.363594	0.537133	0.610391	NA	NA	NA	NA	39318
Negr1	chr3	+	156224757	156979411	-0.386484	-0.0763843	-0.48375	-0.167778	2.04037	2.15585	1.87352	1.91614	-0.458011	-0.733755	-0.535837	-0.492695	4.28365	4.26896	1.01023	0.194324	39424
Nanos1	chr19	+	60831889	60835817	0.532074	0.42733	0.384463	0.564501	0.900867	1.33938	1.07316	1.10729	0.570807	1.10144	1.11201	1.1176	5.71864	5.6323	1.06167	0.643518	39472
Smpd3	chr8	-	108776447	108861888	0.116656	0.180189	-0.48375	0.121882	1.89541	1.82302	1.78303	1.70222	-0.0429056	-0.253396	-0.212938	-0.0688683	4.68734	4.53836	1.10879	0.0373213	39661
Kcp	chr6	-	29432035	29457952	-0.139483	-0.76684	-0.605211	-0.778766	2.02506	1.92799	1.95323	1.98864	0.917076	0.695966	0.815769	1.02261	5.69678	5.7785	-1.05827	0.205135	40228
Kl	chr5	+	151755181	151796392	-0.712933	-0.593967	-0.509425	-0.922313	2.05012	1.91351	1.93951	2.04391	0.0860632	-0.0668779	0.0895342	0.22391	4.30827	4.26568	1.02996	0.6764	40235
A930006I01Rik	chr2	-	103178757	103212921	-1.13856	-0.560979	-0.271688	-0.558911	0.643934	0.118714	0.859866	0.784614	-0.0344884	-0.205286	-0.0344476	-0.0189765	NA	NA	NA	NA	40441
Cacng5	chr11	-	107735918	107776369	-0.678597	-0.95677	-1.01339	-1.22143	1.99826	2.05706	1.9496	1.8891	0.423514	0.217278	0.402068	0.361058	4.92917	4.94257	-1.00933	0.663532	40636
Col12a1	chr9	-	79446797	79566485	-0.737205	-0.424892	-0.304001	-0.558911	2.18339	2.04619	2.19387	2.17315	-0.112227	-0.434883	0.0873102	0.0976945	4.12405	4.06704	1.04031	0.285591	40848
Iffo2	chr4	+	139086462	139176297	-0.857674	-0.76684	-0.629191	-0.603879	0.779951	1.00795	0.928172	0.884091	-0.0964558	-0.177799	-0.0472044	0.034819	5.5994	5.56046	1.02735	0.848429	41888
Col1a1	chr11	+	94797583	94813170	-0.264726	-0.469453	-0.847983	-0.603879	1.43153	1.50478	1.24673	1.57178	0.77099	0.522376	0.577817	0.738282	5.88132	5.9501	-1.04883	0.169561	42834
Synpo	chr18	-	60753643	60783959	-0.0758761	-0.255329	-0.398032	-0.0694934	1.2746	1.21755	1.12476	1.18812	0.102418	-0.0425469	-0.221995	-0.0619219	4.48997	4.62842	-1.10071	0.251859	42954
Cbx8	chr11	-	118899749	118902227	0.931451	0.959641	0.914136	0.894519	1.65596	1.94142	1.64781	1.8573	0.75614	1.03845	0.819233	0.731569	6.47164	6.44949	1.01548	0.944287	43120
1700018B08Rik	chr8	-	124054683	124065854	-0.495618	-0.908735	-0.902575	-0.850295	1.29606	1.21755	1.03403	1.25131	0.970726	0.681367	0.749896	0.796667	5.22037	5.18724	1.02323	0.785413	43547
Tmem91	chr7	-	26454158	26460185	-0.0304355	-0.320695	-0.737934	-0.270973	1.43922	1.66947	0.906419	0.929241	0.948594	0.981436	0.777768	0.686629	7.40646	7.48621	-1.05683	0.503328	43835
AF529169	chr9	-	89484871	89517824	-1.06349	-1.2105	-0.454456	-0.724675	1.95267	2.04619	2.07061	2.03741	0.64048	0.465441	0.657607	0.548415	4.7002	4.6952	1.00347	0.957843	44638
Chrnb3	chr8	+	28479182	28510202	-0.847188	-0.793265	-0.939127	-0.778766	1.05152	0.464576	0.11652	0.737678	0.368491	0.0795176	-0.154157	0.0221607	3.92186	4.02184	-1.07176	0.287155	45153
6330403A02Rik	chr1	-	182362503	182413635	-0.686025	-0.560979	-1.01339	-0.700845	1.83523	1.98012	1.72693	1.74425	0.125457	-0.178261	-0.153992	-0.0493714	5.12067	5.18608	-1.01762	0.370491	45436
Kcng2	chr18	-	80491282	80560993	-0.341562	-0.320695	0.167217	-0.167778	1.98261	2.05353	1.46774	1.79738	0.358704	0.16269	0.140106	0.229945	6.15042	6.19478	-1.03122	0.63445	46157
E130309D14Rik	chr11	+	74433106	74455018	-0.881013	-0.76684	-0.238032	-1.28004	1.98015	1.77415	1.85474	1.65608	0.704666	0.563365	0.565755	0.664491	5.83675	5.88445	-1.03361	0.134304	46688
Slc1a3	chr15	-	8584123	8660807	-0.200165	-0.378667	-0.424823	-0.337373	1.28088	0.704428	1.191	1.25788	-0.0151157	-0.36478	0.131891	0.185368	4.60333	4.69432	-1.0651	0.328629	47034
Lrtm2	chr6	-	119265150	119280784	-1.0125	-0.667059	-0.754661	-0.50827	2.06622	2.05706	1.91825	1.93775	0.623694	0.511229	0.548494	0.589332	5.53226	5.4064	1.09116	0.188451	47061
Ebf3	chr7	-	144385353	144506128	-0.513826	-0.162885	-0.705899	-0.159112	2.11763	2.13023	2.2018	2.29641	0.736898	0.464947	0.532924	0.662037	4.94376	5.03766	-1.06725	0.287071	47108
Akap12	chr10	-	5987069	6080212	-0.564975	-0.469453	-0.811126	-0.490787	1.48309	1.77415	1.24673	1.47676	-0.362642	-0.536644	-0.537818	-0.329582	4.35807	4.45579	-1.07008	0.190806	47593
Clec18a	chr8	-	113593396	113605608	-0.5505	-0.635432	-0.754661	-0.724675	0.752761	0.572699	0.39734	0.691521	0.476736	0.316483	0.0446519	0.283006	6.00813	6.0151	-1.00484	0.436588	47828
Slc4a8	chr15	+	100592177	100654402	0.00500768	-0.0138279	-0.629191	-0.132548	1.4472	1.32499	1.37381	1.40356	0.263462	-0.0478505	0.291312	0.326582	4.77993	4.75399	1.01814	0.785301	48658
Crispld2	chr8	+	122516369	122576693	-0.433306	-0.95677	-0.398032	-0.809415	1.80081	1.76815	1.69253	1.70706	-0.30156	-0.17534	-0.307102	-0.193938	5.59742	5.53104	1.04708	0.352033	48764
Dock3	chr9	-	106795155	107134240	-0.901747	-0.200358	-0.754661	-0.35526	1.68308	1.85301	1.9438	1.73268	-0.383009	-0.676885	-0.0563855	-0.0663728	4.77777	4.69847	1.05651	0.23639	48823
N28178	chr4	+	42930122	42954479	-0.386484	-0.378667	-0.754661	-0.461171	2.13593	2.04111	2.01791	2.03984	0.529205	0.258437	0.489037	0.64243	5.06362	5.18365	-1.08676	0.102163	49127
Myh8	chr11	+	67090625	67122135	-1.09565	-1.2105	-0.939127	-1.22143	0.525429	0.827507	0.71589	0.466356	0.481534	0.101588	0.159176	0.179587	5.09916	5.2425	-1.10446	0.1739	49577
Gli1	chr10	-	126766937	126778635	-0.663435	-1.12116	-1.13953	-0.477915	1.43922	1.64075	1.7421	1.92478	0.621818	0.661894	0.700184	0.92328	5.78776	5.71578	1.05116	0.420028	51134
Lrig1	chr6	-	94554522	94650139	0.116656	0.0367586	-0.811126	-0.173116	1.67107	1.84229	1.96863	1.79087	0.143485	-0.142718	0.346338	0.294147	5.1859	5.27113	-1.06086	0.227027	52303
Dscaml1	chr9	+	45238375	45561796	-0.779667	-0.674392	-0.881828	-0.700845	1.82846	1.94331	1.85803	2.0786	-0.0439474	-0.226033	-0.0448875	0.0515377	4.65341	4.64986	1.00246	0.983267	52524
4833428L15Rik	chr9	-	45224708	45239315	-0.604562	-0.580453	-1.05119	-0.624533	1.75711	2.04111	1.9109	2.13232	0.583531	0.701316	0.605357	0.735944	NA	NA	NA	NA	53464
D130043K22Rik	chr13	+	24936999	24993139	-0.881013	-1.12116	-0.509425	-0.879986	0.790095	1.23076	0.949434	0.836647	-0.152673	-0.400048	-0.0813197	-0.208742	4.99982	4.96447	1.02481	0.285591	53587
Nrxn2	chr19	+	6418737	6533217	-0.526789	-0.424892	-0.811126	-1.09436	1.84491	1.715	1.60139	1.77583	0.707906	0.519889	0.566708	0.691399	5.4295	5.29408	1.02623	0.539526	54269
Ednrb	chr14	-	104213841	104243390	-0.139483	-0.309781	0.121894	-0.421126	1.94076	1.75223	1.9109	1.71974	0.0377913	-0.29407	-0.0696873	-0.0669413	4.1594	4.2477	-1.06312	0.646485	54691
Abcg4	chr9	-	44081272	44096327	-0.564975	-0.560979	-0.847983	-0.0475368	2.04037	2.13518	1.95323	2.10479	0.830767	0.684761	0.589123	0.834312	5.60644	7.37349	-3.40356	0.00734484	55924
Gprc5c	chr11	+	114712845	114733931	-0.0599223	-0.234661	-0.238032	-0.159112	2.23304	2.27679	2.2148	2.26982	0.412956	0.373157	0.289523	0.450965	5.13956	5.22086	-1.05797	0.271113	56391
Tmem132b	chr5	+	126012787	126272953	-0.881013	-0.440779	-1.01339	-0.540116	2.21365	2.2139	2.18765	2.20116	0.177942	-0.155114	-0.112143	0.0751702	5.89886	5.9382	-1.02764	0.668973	56764
Tspan9	chr6	-	127911417	128093596	0.267053	0.21715	0.135597	-0.0286534	0.25722	0.852273	1.10967	0.699618	-0.115962	-0.284198	-0.180053	-0.06551	5.11276	5.03299	1.05685	0.660875	57328
Olah	chr2	-	3259259	3283841	-0.495618	-0.934298	-1.2239	-1.35515	0.830848	0.300507	0.884508	0.825728	0.213298	-0.26535	0.14361	0.087312	3.04218	3.082	-1.02798	0.790714	57420
Kcnh6	chr11	+	105869516	105895378	-0.800461	-0.635432	-0.705899	-0.421126	1.58178	1.45567	1.02263	1.19501	0.899991	0.557501	0.795715	0.823421	5.11948	5.1631	-1.0307	0.247421	57756
Nckap1	chr2	-	80341451	80421122	-0.139483	0.136342	-0.509425	0.0462037	1.26513	1.44356	1.805	1.56958	-0.226494	-0.556572	0.0757893	-0.0335147	7.00903	7.00413	1.0034	0.951197	57986
Tmprss13	chr9	+	45127182	45155663	-0.857674	-0.741424	-0.557091	-0.809415	1.31666	0.894828	1.22795	1.063	0.241615	0.0831312	-0.0440716	0.0919316	4.55809	4.63291	-1.05323	0.254976	58665
Galnt9	chr5	+	110973363	111050401	-0.478441	-1.0788	-0.0602422	-0.809415	2.23084	2.09829	2.27112	2.03499	0.325415	0.0865838	0.365076	0.382196	5.11584	5.13517	-1.01348	0.223296	58862
Igfbp6	chr15	+	101974616	101979943	-0.564975	-0.689817	-1.13953	-0.970907	1.2746	1.5353	1.25685	1.2294	1.03874	1.01104	0.959071	0.96896	5.28544	5.35345	-1.04827	0.671924	58893
Irf5	chr6	+	29476624	29487320	-0.0599223	0.126423	-0.110735	0.184798	1.25862	1.1568	1.2977	1.4011	0.465504	0.233519	0.57172	0.53818	6.42709	6.32743	1.07152	0.171314	58900
Me1	chr9	-	86474969	86589947	-0.249212	-0.137442	-0.304001	-0.296287	0.844728	0.642207	0.71589	1.10729	-0.497051	-0.559583	-0.387944	-0.301184	4.83802	5.14727	-1.23906	0.0394007	59535
Scn8a	chr15	+	100701113	100876360	-2.0901	-0.593967	-1.01339	-0.421126	1.98261	2.06683	2.09726	2.02019	0.713643	0.434655	0.73441	0.749749	4.00556	4.01698	-1.00795	0.749439	60274
Tshz2	chr2	+	169459145	169714004	-0.461676	-0.65209	-1.13953	-0.381789	1.30781	1.27249	1.73159	1.4478	-0.04808	-0.285147	-0.162632	-0.117749	5.00494	5.00089	1.00281	0.906235	61097
Rab11fip4	chr11	+	79404713	79507514	-0.433306	-0.225678	-0.238032	-0.108134	2.1649	2.1685	2.01791	2.04235	-0.0214451	-0.167809	-0.286206	-0.154537	4.95611	4.91217	1.03093	0.640566	61417
BC061194	chr2	+	18620648	18671232	-0.753922	-0.273826	-0.454456	-0.879986	2.07945	2.17949	2.24541	2.02881	-0.0687082	-0.321951	-0.201414	-0.11717	4.33763	4.28084	1.04015	0.658743	61730
Zfp651	chr9	+	121669150	121680860	0.167399	0.0697171	-1.0966	-0.137027	1.07128	1.41566	1.38083	1.54272	0.0319209	0.193898	0.345188	0.469721	6.64272	6.59552	1.03326	0.532288	61853
B4galnt4	chr7	+	148247172	148258018	-0.526789	-0.200358	-0.48375	-0.177901	1.20803	1.18805	0.941549	1.21475	0.563813	0.753694	0.727757	0.776143	6.46768	6.12068	1.27191	0.058439	61988
Rin1	chr19	+	5050807	5057071	-0.35964	-0.178283	0.103661	-0.850295	1.04219	0.704428	1.28224	1.42864	0.978762	0.882013	1.08782	1.30603	5.92921	5.84654	1.05898	0.349543	62074
Pstpip2	chr18	+	78033288	78121618	-0.12211	0.225798	-0.0806327	0.167121	1.1458	1.5353	1.08348	1.31256	-0.597623	-0.56924	-0.66361	-0.57186	5.20952	5.25146	-1.0295	0.176861	62157
B4galnt3	chr6	-	120153827	120244577	-0.449398	-0.424892	-1.0966	-0.461171	1.72716	1.83464	2.01555	1.97847	0.122421	-0.208964	0.177939	0.191769	5.52146	5.53192	-1.05972	0.17913	62916
Chd5	chr4	+	151712759	151764303	-0.901747	-0.805488	-1.05119	-0.412332	2.03231	1.72263	1.85803	1.87758	0.607624	0.429616	0.389728	0.450691	5.63613	5.66854	-1.02272	0.722147	63465
Hnf1b	chr11	+	83664370	83719317	-0.800461	-0.837546	-1.05119	-0.558911	2.12308	2.10814	2.256	2.31745	0.634451	0.295865	0.48957	0.518186	4.41378	4.34124	1.05157	0.292897	63475
Dcbld1	chr10	+	51953424	52041183	0.195395	-0.032979	-0.304001	-0.137027	1.06374	0.778694	1.43904	1.54953	-0.356698	-0.632932	-0.243783	-0.151411	4.0524	4.07483	-1.01567	0.893879	63638
Krt83	chr15	-	101261920	101269235	-0.972047	-0.65209	-1.01339	-0.558911	1.66017	1.45567	1.63952	1.68461	0.730964	0.365491	0.809397	0.926065	5.81648	5.76893	1.03351	0.167542	63680
4921530D09Rik	chr2	-	25464148	25473198	-0.495618	-1.0788	-0.705899	-0.412332	1.71199	1.6977	1.56052	1.65282	0.820669	0.735661	0.843874	0.997421	4.72037	4.73825	-1.01247	0.458245	63704
Epcam	chr17	+	88035318	88050467	-0.249212	-0.0481525	-0.509425	-0.0062962	1.32773	1.52808	1.71111	1.54255	0.233609	0.228436	0.32172	0.36687	4.50691	4.44923	1.04079	0.665551	64380
AI317395	chr10	-	39721378	39745074	-0.0914001	-0.200358	-0.656978	-1.09436	1.23949	1.10471	0.949434	1.23197	0.114212	-0.0795115	-0.16301	0.132916	4.72383	4.8065	-1.05898	0.508918	65018
Mgat5b	chr11	+	116780176	116848258	-0.818813	-0.482176	-0.454456	-0.603879	2.35404	1.84229	2.23239	2.17096	0.504098	0.252457	0.502441	0.592073	5.05925	5.08932	-1.02106	0.7021	65626
Zcchc14	chr8	-	124122602	124175833	-0.881013	-0.50992	-1.42953	-0.662679	2.20173	2.42037	2.2148	2.32067	0.686028	0.419907	0.832497	0.915463	5.95429	5.90881	1.03203	0.337542	66428
Casz1	chr4	+	148178500	148329001	-0.495618	-0.348209	-0.847983	-0.461171	2.00421	2.06683	2.18765	2.17542	0.28875	0.111545	0.320358	0.398555	6.22142	6.15416	1.04773	0.441184	68666
Ccdc136	chr6	+	29348925	29376995	-1.17458	-0.593967	-0.780421	-0.57823	0.888573	1.12288	1.33584	1.39491	0.463467	0.165772	0.540931	0.534724	5.42861	5.36253	1.04687	0.554155	68795
Naaa	chr5	-	92686685	92707207	0.535986	0.831309	0.552989	0.526875	1.21549	1.12753	2.14773	0.329164	0.235927	-0.0130304	0.78477	0.0946657	5.60464	5.92842	-1.25161	0.0170383	68975
Bpifb6	chr2	+	153726123	153738529	-0.712933	-0.413316	-0.847983	-1.04903	0.998169	0.979763	1.11409	1.06599	0.856978	0.633598	0.695248	0.82067	NA	NA	NA	NA	68980
Vps37d	chr5	-	135548769	135554136	-0.526789	-0.162885	-0.881828	-0.24591	0.819606	0.378655	0.996762	1.17051	0.332984	0.341704	0.452061	0.573303	6.46532	6.47696	-1.0081	0.699314	69139
Ajap1	chr4	-	152747329	152856939	-1.29857	-0.793265	-0.737934	-0.970907	2.08875	1.94779	1.78303	2.01143	0.0697246	-0.130798	-0.387867	-0.18931	4.94481	4.97515	-1.02125	0.340577	70598
Ankrd34c	chr9	-	89623086	89633313	-1.13856	-1.034	-1.53165	-2.3372	1.61287	1.54377	1.36615	1.41218	1.15887	0.611188	0.947245	0.900846	4.71925	4.74363	-1.01704	0.432262	70847
Gm4349	chr3	+	95231270	95235007	0.67348	0.616996	0.597624	0.584438	0.855272	1.26119	0.835303	0.825728	0.902301	1.24819	1.07814	1.09796	NA	NA	NA	NA	71147
4632427E13Rik	chr7	-	99889215	99889969	0.995471	0.849376	0.956558	0.987423	1.37007	1.55514	1.40993	1.05875	1.4221	0.59482	0.897925	1.1086	8.36173	8.15218	1.15633	0.195109	71396
Rab30	chr7	+	99890223	99985627	1.01207	0.84584	0.956558	0.975022	1.46708	1.66028	1.58771	1.18271	0.10694	-0.240756	0.185952	0.183294	3.72579	4.01555	-1.22244	0.143021	71650
Sec14l5	chr16	+	5147201	5184027	-0.320469	-0.793265	0.231803	-0.624533	2.08875	1.67807	1.91825	1.59683	0.546605	0.131976	0.331807	0.409965	4.68338	4.6197	1.04513	0.288297	72587
6430548M08Rik	chr8	+	122638051	122689207	0.232958	0.286628	0.184926	0.0817188	1.53304	1.50478	1.46774	1.68211	0.208955	-0.00529743	0.0179545	0.0907438	5.08581	4.91046	1.12924	0.229502	72914
Cys1	chr12	-	25350702	25366660	-0.779667	-0.741424	-0.679291	-0.57823	2.04605	1.89834	1.9923	1.99625	0.518187	0.408143	0.534498	0.579541	5.22218	5.17073	1.0363	0.215583	72972
Tmem44	chr16	-	30511940	30550664	0.0278155	0.105452	-0.48375	0.0849668	0.726479	1.08349	0.785341	0.709984	-0.372746	-0.160352	-0.152409	-0.243827	5.68933	5.51445	1.12888	0.0923647	73204
Creg2	chr1	-	39675250	39708027	-0.28029	-0.289915	-0.780421	-0.309242	1.96001	1.99224	1.79661	1.88598	0.0437475	-0.163688	-0.0038708	0.114533	5.41644	5.24895	1.1231	0.218578	73618
Tnfrsf8	chr4	-	144858878	144905050	-0.526789	-0.398039	-0.939127	-0.700845	1.5284	1.66947	1.62575	1.35177	-0.123561	-0.230312	-0.0328213	-0.131344	4.90457	4.92754	-1.01605	0.255402	74023
Hephl1	chr9	-	14856284	14916552	-0.712933	-1.12116	-0.679291	-1.04903	0.694204	0.609875	0.653127	0.472178	0.0580784	-0.135732	0.00536256	0.0486347	3.46026	3.35054	1.07902	0.289617	74107
Tnn	chr1	-	162015162	162083706	-0.625241	-0.793265	-0.48375	-0.970907	0.844728	0.300507	1.29176	0.99666	0.133605	-0.252471	0.204561	0.239222	4.63725	4.77527	-1.1004	0.143563	74127
D3Bwg0562e	chr3	-	117022062	117063794	-0.753922	-0.348209	-1.13953	-0.526203	1.55906	1.39882	1.64407	1.46684	0.0525113	-0.437617	0.0226455	-0.0275512	4.10999	4.05035	1.04221	0.648642	74474
Meis3	chr7	+	16760728	16771852	-0.183514	-0.359999	-0.754661	-0.337373	1.34359	1.52808	1.76665	1.70208	0.46934	0.0311888	0.653196	0.718078	5.84128	5.81277	1.01995	0.799122	75579
Nuak1	chr10	-	83834063	83903216	0.694185	0.709056	0.492688	0.779239	1.1999	1.10471	1.16889	1.36609	-0.268118	-0.312782	-0.407291	-0.225643	4.98963	4.55112	1.3552	0.054909	75885
Hivep3	chr4	+	119487282	119808016	-0.686025	-0.192053	-0.902575	-0.258916	0.598989	-0.127265	1.19774	1.15931	-0.440612	-0.457806	-0.432611	-0.439141	6.24076	5.90758	1.36247	0.0897052	75920
Ppp2r2c	chr5	+	37259808	37346317	-1.06349	-0.793265	-0.0289204	-0.879986	2.40311	2.26503	2.3038	2.43202	0.659224	0.425286	0.460328	0.586494	4.62348	4.68875	-1.04628	0.285591	76475
Myl9	chr2	+	156601199	156607393	-0.663435	-0.76684	-0.705899	-0.603879	0.938743	1.08349	0.897083	0.919433	0.706006	0.890054	0.479618	0.567252	4.76191	4.89486	-1.09654	0.702786	76528
Cyp4x1	chr4	-	114781286	114806582	-0.701649	-0.793265	-0.939127	-0.341207	0.998169	0.753493	1.47961	1.37066	-0.255526	-0.457588	0.0865824	0.0310546	4.18923	4.13285	1.03986	0.440304	77034
Ptgis	chr2	-	167028695	167066037	-0.753922	-0.60369	-0.206282	-0.490787	1.93327	1.92347	1.9923	1.852	0.389153	0.349599	0.367428	0.428948	5.67492	5.59546	1.05663	0.0443852	77554
Spock1	chr13	-	57522555	58009693	-0.881013	-0.716937	-0.605211	-0.57823	1.77277	1.93707	1.28224	1.6494	0.100974	-0.194647	-0.557261	-0.293986	4.80806	4.8982	-1.06447	0.199248	78085
7420461P10Rik	chr1	-	164577373	164588350	-0.449398	-0.793265	-0.0501069	-0.778766	0.630886	1.06744	0.996762	0.959982	0.812181	0.588451	0.585279	0.777991	NA	NA	NA	NA	78950
Cdc42ep2	chr19	-	5917555	5924816	-0.374353	-0.0311495	-0.206282	-0.0579677	0.770074	0.300507	0.759102	0.769655	0.204108	0.310776	0.258435	0.246425	5.22933	5.29354	-1.04551	0.599306	79119
Sulf2	chr2	-	165899398	165981183	-0.478441	0.018083	0.373459	0.48908	0.958643	1.17386	0.61729	0.645635	-0.288069	-0.222984	-0.678048	-0.444976	5.12789	5.41177	-1.21747	0.186562	79429
Mlxipl	chr5	+	135582760	135614252	-0.264726	-0.413316	-0.538312	-0.412332	2.12308	2.13023	2.36133	2.16252	0.63801	0.354407	0.541375	0.590896	5.43653	5.36205	1.05298	0.288336	80107
Lama1	chr17	+	68046604	68171985	-0.712933	-0.225678	-0.737934	-0.173116	1.55906	1.6513	1.88839	1.7236	0.113646	-0.0774385	0.147993	0.179805	4.63743	4.63999	-1.00178	0.285591	81352
Tnfrsf12a	chr17	-	23812411	23814416	0.605099	0.580673	0.685302	0.529752	0.733787	1.31565	1.09898	1.07412	-0.0448832	1.12251	0.610937	0.349463	6.52156	6.4815	1.02815	0.85887	81439
She	chr3	+	89635291	89662768	-0.249212	-0.50992	-0.656978	-0.461171	1.9487	2.00688	1.78303	1.97857	0.191111	-0.0151188	0.0875256	0.124743	5.22658	5.18177	1.03155	0.165637	82031
Cd109	chr9	+	78463352	78564067	-0.818813	-0.424892	-0.538312	-0.57823	1.76759	1.75223	2.07061	1.78493	-0.284825	-0.523653	-0.0987502	-0.105403	2.89739	2.94562	-1.034	0.711109	82118
Cybrd1	chr2	+	70956110	70980983	-0.320469	-0.674392	-0.705899	-0.558911	1.71735	1.85883	1.97289	1.75121	0.418734	0.212248	0.282943	0.285001	5.00342	5.01032	-1.0048	0.436588	82357
Camk2b	chr11	-	5869668	5965751	-0.508834	-0.440779	-0.585122	-0.0169854	2.25438	2.38098	2.27112	2.14859	-0.10222	-0.118419	-0.308587	-0.232124	6.06157	6.12202	-1.0428	0.214158	82491
Cnn3	chr3	+	121129458	121161123	0.149199	0.339932	0.384463	0.585747	1.63817	1.78211	1.04948	1.34068	-0.0266722	-0.11157	-0.212136	-0.164952	5.59161	6.07297	-1.39606	0.00975261	82940
Atp8b3	chr10	-	79982329	80001869	-0.341562	-0.60369	-0.48375	-0.341207	0.643934	1.12288	0.482383	0.529402	0.64754	0.574398	0.374571	0.620822	4.99815	5.0021	-1.00274	0.942759	83165
Sgip1	chr4	+	102432967	102643782	-0.678597	-0.689817	-0.939127	-0.753053	1.65176	1.62419	1.29176	1.63169	-0.385888	-0.618169	-0.37456	-0.32486	4.85159	4.89681	-1.03184	0.354416	83345
D430041D05Rik	chr2	-	103983231	104250491	-0.857674	-1.12116	-0.902575	-0.677822	2.0863	2.10368	2.27842	2.07673	0.373908	-0.00107609	0.468149	0.445765	4.90217	4.93203	-1.02092	0.199986	83367
Palm2	chr4	+	57581119	57730000	-0.625241	-0.908735	-0.656978	-0.624533	1.72716	1.93118	1.77763	1.82705	-0.0114999	-0.237867	0.0568069	0.100514	4.16911	4.19864	-1.02068	0.66775	84044
Cnnm1	chr19	+	43514925	43571703	0.136426	-0.144623	-0.656978	-0.309242	1.97892	1.88296	2.092	2.00446	0.258994	0.0393763	0.437336	0.425461	4.71716	4.69856	1.01297	0.896634	84290
Prrx2	chr2	+	30700886	30736767	-0.800461	-0.716937	-0.679291	-0.526203	2.01227	2.09829	2.13776	2.11944	0.630954	0.397084	0.677862	0.829244	5.00217	5.05086	-1.03432	0.413316	84486
Ppl	chr16	-	5086383	5132574	-1.15304	-0.50992	-0.847983	-0.603879	2.17698	2.06192	2.20931	2.17752	0.549483	0.256807	0.428721	0.566306	4.92	4.87975	1.02829	0.605965	87214
Adamts8	chr9	+	30750147	30770443	-1.0125	-0.413316	-0.585122	-0.57823	2.22776	2.2139	1.87702	2.05011	0.925908	0.618226	0.755603	0.890774	6.75933	6.80622	-1.0207	0.480024	87762
Lilra5	chr7	+	4189355	4195065	-1.0125	-0.95677	-0.881828	-0.724675	1.15913	0.992707	0.884508	0.703271	0.996145	0.262694	0.757743	0.657958	4.33785	4.3126	1.01765	0.105964	88211
Cuzd1	chr7	-	138452067	138465806	-1.09565	-1.0788	-1.17557	-1.22143	0.819606	0.727153	0.634201	0.860115	0.666269	0.328361	0.328067	0.48745	4.31753	4.32714	-1.00669	0.722388	88245
Dok4	chr8	-	97387727	97400212	-0.341562	-0.144623	-0.398032	-0.149303	1.04219	1.08349	1.08348	1.14244	0.20501	0.267824	0.305487	0.423875	4.59758	4.73271	-1.09819	0.549728	88806
Spire2	chr8	+	125856612	125893418	0.388611	0.205795	-0.424823	0.133671	1.1999	1.41566	0.996762	1.10913	-0.149012	-0.107671	-0.166311	-0.111742	5.813	6.09556	-1.21636	0.0404724	88862
Kcnk13	chr12	+	101202708	101300892	-0.461676	-0.741424	-0.538312	-0.202948	1.81423	1.77415	2.08261	1.97827	-0.0943964	-0.269942	-0.301617	-0.202712	4.74363	4.77445	-1.02159	0.235403	89564
Mak	chr13	-	41120488	41175075	-0.857674	-0.560979	-0.737934	-0.662679	1.76398	1.72263	1.39363	1.64696	0.0421809	-0.243905	0.183608	0.203505	3.96336	3.92628	1.02603	0.630042	90047
Unc5a	chr13	+	55050792	55107379	0.359316	0.225798	-0.705899	-0.226066	1.43922	1.55514	1.79197	1.82645	0.0991913	0.00147847	0.123396	0.290932	6.78283	6.30631	1.39139	0.0710898	90864
Rnf182	chr13	+	43711165	43766313	-0.449398	-0.192053	-0.737934	-0.137027	1.36076	1.56661	0.949434	0.934313	-0.121172	-0.169036	-0.493369	-0.444874	4.4146	4.47925	-1.04583	0.158876	90953
Smarca5-ps	chr4	+	145054112	145057864	-0.12211	-0.192053	-0.183909	-0.0062962	1.05152	0.500198	0.603169	0.737242	0.630364	0.450387	0.394131	0.430051	NA	NA	NA	NA	91024
Adamts5	chr16	-	85858401	85901370	-0.264726	-0.144623	-0.168303	-0.381789	2.03231	1.82989	2.10427	2.11283	-0.0956954	-0.535838	-0.0180542	0.0693055	3.68407	3.75749	-1.05221	0.256365	91224
Reep2	chr18	+	35000242	35007117	-0.167917	-0.359999	-0.881828	-0.397083	0.598989	1.20363	1.0042	1.00443	-0.0282383	0.386481	0.508658	0.643969	6.61266	6.24191	1.29303	0.00232031	91357
Nid1	chr13	+	13529868	13604542	-0.737205	-0.716937	-0.454456	-0.461171	1.82624	1.84229	1.74796	1.86292	-0.119576	-0.289162	-0.150032	-0.0037267	4.81786	4.76621	1.03645	0.285591	91647
Tusc5	chr11	+	76493374	76512166	-0.701649	-0.469453	-0.881828	-0.879986	1.01651	0.704428	0.603169	0.906063	0.719108	0.313078	0.572069	0.647748	4.91918	5.05318	-1.09734	0.36531	92322
4930538K18Rik	chr4	-	118877659	118890822	-0.686025	-0.413316	-0.705899	-0.603879	0.694204	0.500198	0.785341	0.56955	0.257653	0.0204979	0.301804	0.297021	4.53889	4.61255	-1.05238	0.773975	92487
Unc13b	chr4	+	43071855	43277745	-0.200165	-0.398039	-0.881828	-0.237379	1.4109	1.34858	1.60552	1.52442	-0.404468	-0.592398	-0.17556	-0.169309	5.21241	5.23019	-1.0124	0.436588	92602
2310002J15Rik	chr2	-	25094338	25095417	-0.200165	-0.264892	-0.679291	-0.270973	0.878706	0.894828	0.928172	1.04252	1.12098	0.925129	0.730674	1.53505	5.87278	5.89541	-1.01581	0.135722	92959
Dgcr14	chr16	-	17900801	17911441	0.551821	0.640263	0.77648	0.71943	1.38592	1.26119	1.12476	1.0226	-0.0327657	0.221156	-0.00668526	-0.188035	6.95378	6.95582	-1.00142	0.981541	93301
Dbndd1	chr8	-	126028617	126039355	-0.28029	-0.152135	-0.629191	-0.159112	1.70568	1.83464	1.90356	1.92066	0.741229	0.787654	0.855908	0.957163	5.42976	5.56542	-1.0986	0.505943	93877
Ppef2	chr5	-	92655999	92682185	-0.604562	-0.805488	-0.424823	-0.603879	1.61287	1.407	1.85474	1.38257	0.506564	0.334546	0.712822	0.648692	4.18542	4.20669	-1.01485	0.531867	93997
Bpifb2	chr2	+	153700780	153721006	-0.28029	-0.741424	-0.0289204	-0.809415	0.574801	0.642207	1.191	0.97573	0.569766	0.573687	0.577584	0.710984	NA	NA	NA	NA	94323
Wnt7a	chr6	-	91313976	91361363	-0.949286	-0.320695	-0.557091	-0.367187	2.0592	2.01707	2.05817	2.25889	0.463796	0.218407	0.337121	0.432952	4.98686	4.70912	1.2123	0.152913	94814
Ephx3	chr17	-	32320714	32326408	-0.678597	-0.50992	-0.847983	-0.526203	1.05152	1.138	1.21523	1.13227	0.879839	0.7499	0.927329	0.908227	3.83263	3.75352	1.05637	0.697904	95088
Arsi	chr18	+	61071893	61077422	-0.478441	-0.352165	-0.48375	-0.526203	1.16405	1.17386	1.19774	1.31569	0.726935	0.56308	0.72597	0.961464	4.50475	4.58526	-1.05739	0.469006	95165
Nr2f6	chr8	-	73898017	73905851	0.688435	0.856877	0.597624	0.910125	1.24978	1.39882	0.835303	1.22916	0.981427	0.96239	0.748479	1.00904	6.52616	6.52901	-1.00198	0.987875	95380
Jag2	chr12	-	114146800	114167706	-0.200165	-0.255329	-1.17557	-0.149303	1.47151	1.79562	1.19774	1.38238	-0.0022644	0.0303159	-0.299145	-0.00995362	5.44055	5.57222	-1.09557	0.587843	95791
Cntnap1	chr11	+	101037430	101052034	-0.686025	-0.234661	-0.754661	-0.461171	1.90873	1.8466	2.34371	1.9064	0.616037	0.49894	0.773275	0.660416	4.67094	4.88001	-1.15594	0.151649	96670
Nr1h3	chr2	-	91024217	91035273	-0.495618	-0.255329	-0.509425	-0.432836	0.878706	0.894828	0.603169	0.736806	-0.0618496	0.00193014	-0.138772	-0.0831157	5.30532	5.21568	1.0641	0.214986	96749
Panx2	chr15	+	88890155	88901337	0.0950981	0.0425691	-0.509425	-0.231302	1.79732	1.88838	1.92246	2.02569	0.756826	0.706165	0.920018	1.14406	5.99087	6.14797	-1.11505	0.240822	96975
Megf8	chr7	+	26102182	26150936	-0.264726	0.189334	-0.142516	0.22748	1.28088	1.02601	0.810066	1.37525	-0.418893	-0.376065	-0.547768	-0.424751	6.68829	6.63333	1.03883	0.635431	97160
Cyp2s1	chr7	-	26587494	26601549	-0.495618	-0.413316	-0.538312	-0.381789	1.6451	1.52808	1.58001	1.52818	0.458828	0.11174	0.243592	0.395809	4.71735	4.56421	1.11199	0.364788	97525
Itga3	chr11	-	94905795	94938028	-0.0475263	-0.211143	-0.656978	-0.216598	1.31666	1.08349	1.70293	1.63328	-0.0156409	-0.248921	0.111361	0.0947414	5.50732	5.43756	1.04954	0.278169	97607
Ace	chr11	+	105829258	105851278	-0.478441	-0.309781	-0.679291	-0.645827	1.9003	1.80936	2.16526	2.08028	0.782488	0.495151	0.807677	0.801337	5.06279	5.17183	-1.07851	0.231126	98014
Ccdc64b	chr17	+	23797489	23805586	-0.584485	-0.352165	-1.17557	-0.809415	1.50563	1.77415	1.72693	1.6474	0.86126	0.974009	0.829616	1.00296	5.32915	5.35763	-1.01994	0.663431	98366
Nucb2	chr7	+	123647887	123684102	-0.200165	-0.359999	-0.679291	-0.194371	1.49089	1.04814	1.51987	1.25988	0.220497	-0.0723496	0.0605267	0.137067	4.84773	4.52042	1.25467	0.276599	98640
Tead4	chr6	-	128177160	128250831	0.0950981	-0.183113	-0.271688	-0.248972	2.18574	2.08252	2.30824	2.23168	0.220873	-0.056182	0.216012	0.285839	5.24502	5.31995	-1.05331	0.232365	99903
Sall2	chr14	-	52930851	52948345	-1.0125	-0.887366	-0.754661	-0.412332	1.93327	1.72263	1.96352	1.76587	0.546387	0.43078	0.357109	0.425995	5.83298	5.81967	1.00927	0.877626	99970
Tom1l1	chr11	-	90507004	90548915	0.48976	0.612094	-0.538312	0.0849668	0.752761	1.02601	1.62133	1.51123	-0.550559	-0.662169	-0.255881	-0.271182	7.48604	7.55842	-1.05145	0.53211	101100
Dnm3	chr1	-	163917432	164408161	-0.00623429	-0.200358	-0.424823	-0.177901	1.72716	2.08698	2.22599	1.95175	-0.498242	-0.645893	-0.499321	-0.485249	4.91054	4.89287	1.01232	0.436588	101235
2610028E06Rik	chr4	-	125565094	125599554	-0.800461	-0.837546	-0.679291	-0.526203	1.73954	1.66028	1.6315	1.42827	0.98317	0.684466	0.613904	0.741229	NA	NA	NA	NA	102434
P4ha3	chr7	+	107434029	107468209	-0.625241	-0.95677	-0.902575	-0.624533	2.16642	1.6977	2.02321	1.84539	0.606389	0.244408	0.584219	0.58198	4.10864	4.07144	1.02613	0.828144	102872
Ppara	chr15	+	85565993	85637281	0.10522	-0.0617477	0.0573611	-0.108134	2.06897	1.93118	1.96863	2.12705	0.329904	0.0491198	0.410499	0.447701	4.14133	4.23426	-1.06653	0.118899	105922
Optc	chr1	-	135793770	135804576	-0.433306	-0.334317	-0.168303	-0.216598	0.561145	0.912738	0.897083	0.929241	0.121891	0.0807907	0.176456	0.264855	4.32666	4.3604	-1.02366	0.217221	105969
Pak7	chr2	-	135906823	136213703	-0.923393	-1.0788	-0.454456	-0.540116	1.66309	1.6513	1.51987	1.50177	-0.485095	-0.808319	-0.539049	-0.549108	4.24288	4.24288	1	1	106292
2310065F04Rik	chr11	-	66925962	66933582	-1.3639	-0.635432	-0.939127	-0.809415	1.28988	1.02601	0.692096	0.738113	0.926637	0.693239	0.711777	0.693437	NA	NA	NA	NA	107462
4930455H04Rik	chr3	+	116671184	116687324	-0.604562	-0.793265	-0.605211	-0.700845	0.819606	0.727153	0.603169	0.823775	-0.212801	-0.264218	-0.0782356	-0.0831666	NA	NA	NA	NA	107712
Adamts15	chr9	-	30706739	30730037	-0.584485	-0.469453	-1.26356	-1.09436	2.12957	1.98012	1.9438	1.99074	0.770655	0.572363	0.516505	0.657406	4.86107	4.86446	-1.00235	0.669547	107872
Nr4a1	chr15	+	101097276	101105225	-0.0208601	0.0961045	-0.238032	0.0152971	0.694204	-0.010331	0.785341	1.11552	0.362218	0.391148	0.304712	0.688739	7.17549	6.72074	1.37055	0.799327	108275
Palmd	chr3	-	116621179	116671870	-0.478441	-0.866895	-0.605211	-0.724675	0.779951	0.704428	0.732093	0.836265	-0.283311	-0.629777	-0.248509	-0.153774	4.49359	4.35149	1.10351	0.361375	108398
Ptrf	chr11	-	100818050	100831931	0.959087	0.948542	-0.238032	0.216682	0.726479	0.118714	1.40993	1.66667	-0.234194	-0.532218	-0.0150014	0.386957	6.89081	6.47339	1.33554	0.151978	108825
Plekhh1	chr12	+	80130149	80182642	0.157831	-0.0617477	-0.881828	-0.091356	1.26513	1.28749	1.45517	1.65935	-0.143484	-0.207877	-0.182522	-0.0393695	4.29799	4.38909	-1.06518	0.411749	109574
Kif19a	chr11	+	114626702	114651889	-0.0599223	-0.273826	-0.142516	-0.381789	0.694204	0.912738	0.71589	0.578507	0.779176	0.653621	0.641675	0.756643	5.14794	5.23366	-1.06122	0.329433	109589
Ephb1	chr9	-	101824457	102257023	-0.478441	-0.793265	-0.679291	-1.62163	2.04037	2.00688	2.0282	1.90574	0.313025	-0.0266754	-0.167456	0.0408471	4.11787	4.03798	-1.03517	0.476331	110878
Kcnn3	chr3	+	89324085	89476416	-1.3639	-0.560979	-0.881828	-0.677822	1.79227	1.85301	1.97612	1.90964	0.0675279	-0.104385	0.124368	0.199944	4.78015	4.84822	-1.04831	0.277242	111430
Fgfr4	chr13	+	55254178	55270120	-0.779667	-0.674392	-1.01339	-0.753053	1.83959	1.85883	1.9496	1.99625	0.886993	0.552289	0.769967	0.855316	5.35512	5.35225	1.00199	0.9355	112518
2610034B18Rik	chr7	-	87070244	87080150	-0.901747	-0.560979	-0.605211	-0.359262	1.43153	1.54377	1.58001	1.6602	0.305925	0.389155	0.348917	0.623429	4.88475	4.93001	-1.03187	0.436309	112523
Lrrn2	chr1	+	134776931	134836582	-0.0914001	-0.716937	-0.847983	-0.526203	2.19793	2.25667	2.35294	2.31139	0.852698	0.606275	0.773705	0.860682	5.15157	5.15885	-1.00506	0.934182	112669
Sall3	chr18	-	81163112	81183317	-0.495618	-0.469453	-0.902575	-0.477915	1.95586	2.37253	2.0779	2.27295	0.847117	0.648056	0.812854	0.923501	5.04989	4.96658	1.05945	0.27945	113083
Mmp25	chr17	-	23766424	23782236	-0.526789	-0.580453	-0.629191	-0.412332	1.9003	1.6513	1.60552	1.81631	0.570621	0.36743	0.430051	0.621374	4.27513	4.18236	1.06642	0.225412	113619
Gm853	chr4	-	129886352	129899539	-0.604562	-0.700957	-0.538312	-0.809415	1.09358	1.04814	1.30337	1.20222	0.622352	0.352465	0.558678	0.655591	5.20104	5.14696	1.0382	0.291713	114398
Rab39	chr9	-	53492214	53514337	-0.249212	0.0425691	-0.336368	-0.142039	0.304743	0.609875	0.941549	0.686071	-0.0530833	-0.212007	0.0547336	-0.0998873	4.48515	4.60441	-1.08618	0.310493	115745
Bsn	chr9	-	107998352	108092714	-0.753922	-0.50992	-0.605211	-0.724675	2.10826	1.6977	1.9352	1.9277	-0.143807	-0.293383	-0.266072	-0.154211	6.81185	6.75203	1.04233	0.250637	115923
Shc3	chr13	-	51526410	51662453	-0.737205	-0.908735	-0.605211	-0.724675	2.28746	2.17949	2.24541	2.25271	0.341015	-0.0772253	0.242207	0.309763	4.69521	4.68875	1.00449	0.285591	116289
A430107O13Rik	chr6	+	21935909	22205606	-0.167917	-0.255329	-0.585122	-0.303226	1.28088	1.12288	1.51987	1.28942	-0.460082	-0.703768	-0.694168	-0.623806	4.25962	4.20046	1.04186	0.358388	116906
Prkcb	chr7	+	129432638	129777915	-0.151836	0.0837402	0.0674435	-0.0248651	0.914135	1.20363	0.835303	0.972636	-0.36915	-0.61277	-0.377067	-0.298941	5.8398	5.54856	1.2237	0.00818184	117400
Fbxo27	chr7	+	29477867	29484356	-0.35964	-0.499458	-0.754661	-0.645827	1.028	1.06744	1.85474	1.9539	0.681906	0.750967	1.05309	1.448	5.75127	5.59322	1.11578	0.118744	117409
Notch3	chr17	-	32257837	32303797	-0.678597	-0.334317	-0.939127	-0.381789	0.598989	0.852273	0.196568	0.810606	0.0715577	-0.0612444	-0.0594326	0.103036	5.73308	5.74151	-1.00586	0.615006	117699
Fhdc1	chr3	-	84246117	84284361	0.381372	0.303013	-0.110735	0.196178	1.58178	1.89345	1.60552	1.77808	-0.0470338	-0.2265	-0.0124753	0.00396457	5.4031	6.09077	-1.61067	0.0137615	117862
2200002K05Rik	chr9	+	15043488	15063857	-0.0599223	-0.30027	-0.605211	-0.50827	1.2746	1.47574	1.39363	1.50786	-0.121918	-0.0588026	0.119783	0.118972	4.25801	4.46652	-1.1555	0.128387	118695
Gm11710	chr11	-	114882041	114888326	-0.495618	-0.741424	-0.679291	-0.879986	0.970317	1.42731	0.824386	0.716279	1.08385	0.736721	0.778108	0.816283	NA	NA	NA	NA	119086
Gm11711	chr11	-	114882041	114888326	-0.495618	-0.741424	-0.679291	-0.879986	0.970317	1.42731	0.824386	0.716279	1.08385	0.736721	0.778108	0.816283	6.28328	6.29289	1.01949	0.695267	119086
Cacna2d2	chr9	+	107302210	107431674	-0.881013	-0.255329	-0.972918	-0.850295	2.2821	1.89345	2.15152	2.15274	0.657405	0.349465	0.512069	0.613647	5.17442	5.09672	1.05534	0.433851	119143
Lhfpl4	chr6	-	113118080	113145378	-1.23888	-0.908735	-1.05119	-0.922313	2.17698	2.03678	2.0282	2.11395	0.826105	0.484203	0.667277	0.730965	6.06999	6.18107	-1.08004	0.173684	119203
Mir135b	chr1	+	134094664	134094761	-0.320469	-1.27913	-1.17557	-0.778766	0.71078	0.827507	0.849262	0.982206	-1.02667	-1.02572	-1.34392	4.37455	3.87231	3.91476	-1.02987	0.523348	119523
Ptchd2	chr4	-	147610965	147662074	-0.625241	-0.689817	-1.13953	-0.448908	1.93327	1.80424	1.90735	2.05424	0.720263	0.33181	0.401405	0.496072	4.70685	4.68	1.0122	0.772158	120243
Gcm2	chr13	-	41196795	41205357	-0.949286	-0.560979	-0.0501069	-1.22143	1.49207	1.10471	1.32716	1.07821	0.337553	0.343068	0.565486	0.378194	3.85313	3.84437	1.00609	0.734375	120329
Mest	chr6	+	30683505	30698466	-0.737205	-0.674392	-1.0966	-0.970907	1.23949	1.30367	1.51987	1.254	0.488756	0.344523	0.448973	0.634224	5.22298	5.30318	-1.05717	0.589112	120636
Jph3	chr8	+	124254458	124314983	-0.881013	-0.580453	-0.811126	-0.809415	2.18901	2.33065	2.22057	2.27481	0.824006	0.637352	0.566163	0.734167	5.60826	5.52393	1.06019	0.15519	120673
Gchfr	chr2	+	118993523	118998125	0.217022	-0.0763843	-0.629191	-0.0395276	0.770074	-0.0477824	1.0152	0.841911	0.574394	-0.299671	0.205583	0.259679	6.49865	6.12617	1.29457	0.245494	120934
Aebp1	chr11	+	5761868	5772228	-0.753922	-0.866895	-0.585122	-0.724675	1.78209	1.90498	2.15707	2.05068	0.752866	0.624379	0.772503	0.825095	5.73187	5.5145	1.16261	0.122666	121388
Dab2ip	chr2	+	35413977	35586514	-0.838317	-0.908735	-0.509425	-0.490787	0.878706	0.894828	0.919064	1.05728	-0.104381	-0.196421	0.067739	0.0795179	7.38707	7.09534	1.2241	0.295242	121963
Rgmb	chr17	-	15943216	15963550	0.0170231	0.155062	-0.811126	-0.700845	1.47151	1.57584	2.02321	2.05002	-0.0135625	-0.0243855	0.44046	0.517132	5.70744	5.84301	-1.09852	0.390306	122043
6030405A18Rik	chr3	-	54700990	54719809	-1.13856	-0.76684	-0.902575	-0.57823	1.97892	1.73644	1.98244	1.84748	0.811983	0.410502	0.453302	0.470258	3.81573	3.85255	-1.02585	0.744478	122113
Dnahc2	chr11	-	69234310	69362610	-0.5505	-0.65209	-0.336368	-0.540116	1.10711	1.59236	1.2977	1.40337	-0.0207001	-0.138771	-0.0822497	0.0598704	4.69672	4.69672	1	1	122288
Sp7	chr15	-	102187607	102196702	-0.712933	-0.716937	-0.656978	-0.448908	1.00957	1.38418	0.747141	0.785841	0.980317	0.845523	0.810443	0.83766	4.4317	4.32663	1.07555	0.526951	122754
Bai2	chr4	+	129662321	129699877	-0.433306	-0.580453	-0.977654	-0.397083	1.86689	2.20755	2.17865	2.35339	0.686331	0.671817	0.517942	0.706159	5.44893	5.43708	1.00825	0.867602	122816
Rtn4r	chr16	+	18127798	18152501	-0.231521	-0.0700253	0.287286	0.340894	0.878706	1.43543	0.380956	0.681429	-0.155168	-0.0894228	-0.371918	-0.179587	6.2563	6.40333	-1.10728	0.217831	123052
Hs3st1	chr5	-	40005173	40035870	0.535986	0.180189	-0.629191	0.00389022	0.869535	1.32499	1.55162	1.6886	-0.318648	-0.539782	-0.131748	-0.0520395	4.76191	4.84556	-1.0597	0.654882	123119
Cpne5	chr17	-	29293465	29374735	-0.449398	-0.192053	-0.142516	-0.137027	1.60657	1.63315	1.49474	1.71711	-0.0735995	-0.163279	-0.254368	-0.166058	4.28096	4.33971	-1.04156	0.382502	123744
Kcnt1	chr2	+	25719373	25771637	-0.564975	-0.496576	-0.811126	-0.922313	1.93653	1.78759	2.00309	1.82633	0.317758	0.163186	0.265705	0.301011	4.45852	4.58629	-1.0926	0.10081	124096
Ptpn5	chr7	-	54333169	54389054	0.0576101	-0.50992	-0.847983	-0.270973	2.0627	2.04111	1.83678	1.94678	0.121982	-0.219017	-0.157725	-0.0639964	5.15574	5.18122	-1.01782	0.550579	125271
Snap91	chr9	-	86659238	86775207	-0.449398	-0.65209	-1.29964	-0.724675	1.97499	1.79562	1.96863	2.07135	0.239863	-0.186383	0.150766	0.203866	5.40744	5.40545	1.00138	0.80261	125721
9130206I24Rik	chr4	+	114581893	114593723	0.969376	0.730276	0.442317	0.518418	0.878706	1.55514	0.962524	1.30145	-0.353901	-0.036269	-0.458178	-0.3361	NA	NA	NA	NA	125803
Rab3c	chr13	-	110844395	111070414	-1.09565	-0.741424	-1.05119	-0.724675	1.77277	1.60155	1.9438	1.68183	-0.252294	-0.583793	-0.103763	-0.159167	3.52548	3.51549	1.00695	0.908409	126096
Lemd1	chr1	+	134088012	134153959	-0.663435	-0.264892	-1.0966	-0.381789	1.9487	1.92347	2.00309	2.25473	0.319832	0.0910562	0.38002	0.414011	2.95471	2.91939	1.02478	0.59372	126175
1700001O22Rik	chr2	-	30651082	30659184	-1.3639	-0.593967	-0.538312	-0.359262	0.790095	0.935337	0.859866	0.729868	0.742393	0.630487	0.590558	0.644928	5.16381	5.11152	1.03691	0.74537	126188
1700011F03Rik	chr6	-	70863082	70868916	-0.0914001	-0.482176	-0.679291	-0.662679	0.677048	0.704428	1.45517	1.17	0.72268	0.630369	0.940201	0.98277	4.22778	4.19318	1.02428	0.22844	126658
Bmp7	chr2	-	172695188	172765794	-0.753922	-0.334317	-0.238032	-0.421126	1.87993	2.10368	1.71519	2.04206	0.15924	0.0814737	0.0535302	0.163435	5.42307	5.42262	-1.06836	0.125466	126763
Fer1l4	chr2	-	155844875	155878683	-0.604562	-1.27913	-0.585122	-0.850295	1.15913	1.26119	1.58001	1.16355	0.498235	0.0436325	0.460114	0.490506	4.5993	4.66092	-1.04364	0.766953	127365
Srcin1	chr11	-	97370653	97436440	-0.64157	-0.30027	-0.811126	-0.296287	1.92409	1.76149	1.79197	1.94943	0.835076	0.619334	0.600464	0.71466	5.31104	5.38014	-1.04907	0.233065	127550
Magi1	chr6	-	93625448	94233898	0.0767924	0.116116	-0.754661	-0.341207	2.14786	2.16038	2.20931	2.22768	0.266888	-0.08271	0.380173	0.389	4.91399	4.91054	1.00239	0.954117	127669
Efna1	chr3	-	89075651	89084873	0.381372	0.424032	0.179408	-0.0694934	0.914135	1.42731	1.96352	1.87078	0.486613	0.562337	0.89389	0.984166	6.35363	6.40389	-1.03545	0.930466	127778
Pygo1	chr9	+	72773456	72793822	-0.972047	-0.348209	-1.13953	-0.367187	1.83959	1.68339	2.06353	2.06607	0.467319	0.0305294	0.54802	0.576506	4.85246	4.91068	-1.04118	0.364671	128343
Dact1	chr12	+	72410870	72421094	-0.0208601	-0.255329	-0.679291	-0.490787	1.82624	1.90498	1.9923	1.89771	0.699082	0.556285	0.914864	0.913942	4.4582	4.49453	-1.0255	0.710128	128519
Asb4	chr6	+	5333385	5383021	-0.800461	-0.805488	-0.424823	-0.778766	1.05152	0.609875	1.21523	0.907462	-0.101601	-0.527204	0.0443473	0.0229178	4.47272	4.74102	-1.20438	0.231225	129851
Slc6a5	chr7	+	57165668	57214863	-0.461676	-0.805488	-1.0966	-1.01131	2.14786	2.19333	2.03965	2.09584	0.647876	0.398557	0.421544	0.538908	3.91312	4.00837	-1.06825	0.295022	131959
Sp140	chr1	+	87497277	87541611	1.37648	0.677648	1.13323	0.50238	1.61696	1.93118	1.58771	1.24112	0.914344	0.974205	0.879842	0.491343	7.86872	7.86073	-1.01351	0.740599	132037
Bmp6	chr13	+	38437584	38591597	-0.449398	-0.614383	-0.509425	-0.645827	2.24353	2.18755	2.20581	2.25511	0.365627	-0.0679477	0.375593	0.381828	5.17369	5.22886	-1.03898	0.274441	132739
Cdh3	chr8	+	109034812	109080808	-1.28157	-0.452901	-1.13953	-0.603879	2.11937	2.13968	2.22914	2.26551	0.097696	-0.15788	-0.0415908	0.110491	4.32803	4.30106	1.01887	0.497769	133259
Atxn7l1	chr12	+	33832550	33936022	0.751226	0.726095	0.672132	0.667953	1.028	1.26119	1.40993	1.37564	-0.613908	-0.581538	-0.654211	-0.626704	9.29983	9.41118	-1.09092	0.581038	133355
F730043M19Rik	chr12	-	33796575	33832451	0.769489	0.73931	0.688567	0.672572	1.05152	1.35838	1.43904	1.38238	-0.0216413	-0.245554	-0.0993248	-0.040491	4.97217	5.09998	-1.09263	0.174255	133454
Folr4	chr9	-	14690257	14708395	-0.604562	-0.805488	-0.363981	-0.879986	0.958643	0.852273	1.16889	0.906063	0.175996	0.182287	0.17043	0.146179	4.96972	4.8878	1.05843	0.539928	134046
Fosl1	chr19	+	5447697	5455938	-0.237605	-0.359999	0.0391578	-0.0694934	1.01651	1.17386	1.68004	1.62854	0.550364	0.55315	0.86674	0.955348	5.51773	5.34063	1.13062	0.215517	134380
1700084C01Rik	chr1	+	171859069	171864784	-0.678597	-0.887366	-0.811126	-1.62163	0.958643	0.912738	1.18355	1.14552	1.0585	0.672281	1.0727	1.12692	4.8053	4.80472	1.0004	0.977032	135157
Fam92b	chr8	-	122690296	122701369	-0.386484	-0.560979	-0.183909	-0.381789	0.779951	0.872641	0.237987	0.575789	0.514185	0.113788	0.354218	0.435094	3.92389	3.80977	1.08231	0.508549	136232
Hpse2	chr19	-	42863084	43462845	-0.838317	-0.635432	-1.17557	-0.753053	1.73954	1.76149	1.94707	1.81594	-0.347872	-0.692547	-0.270814	-0.21696	3.97109	3.96803	1.00212	0.285591	136370
Tmcc3	chr10	+	93977601	94053699	0.208145	-0.178283	-0.679291	-0.149303	1.80081	1.63315	1.83678	1.79897	-0.154919	-0.28299	-0.144697	-0.149634	4.64929	4.65309	-1.00263	0.285591	136382
Ddx43	chr9	+	78243583	78271396	-0.779667	-0.560979	-0.939127	-0.50827	1.78209	1.84229	1.81416	1.79873	-0.236363	-0.393934	-0.215801	-0.0653549	4.96671	4.89168	1.0598	0.572072	137647
Tmem150c	chr5	-	100506891	100588827	-0.564975	-0.162885	-0.142516	-0.127634	1.00957	0.955943	1.08348	1.31061	0.142097	-0.0909818	0.0295596	0.131892	4.78366	4.82513	-1.02916	0.334732	139398
Aif1l	chr2	+	31805822	31828962	-0.183514	-0.112896	0.000956559	-0.0111414	2.02506	1.72263	2.07084	1.8942	0.479393	0.048299	0.275157	0.308434	5.8665	5.77475	1.06565	0.467826	139461
Atp2c2	chr8	+	122223908	122281618	-0.584485	-0.560979	-0.336368	-1.87982	1.85836	2.22421	1.89434	2.02569	0.136329	0.102762	0.0990596	0.180449	4.19864	4.17763	1.01467	0.620902	140641
Cacna2d4	chr6	+	119186543	119302425	-0.923393	-0.866895	0.000956559	-0.724675	1.26513	0.609875	1.28224	1.18271	0.260437	-0.0272134	0.202577	0.264351	5.00342	4.9604	1.03027	0.436588	141302
Mir206	chr1	+	20669090	20669163	-0.753922	-0.52796	-0.780421	-0.879986	0.540261	0.428121	0.54306	0.602854	-0.768863	-0.81523	-1.05765	2.92334	1.72531	1.70441	1.01459	0.554872	141592
Acot3	chr12	+	85393100	85400514	0.10522	-0.112896	-0.238032	-0.0248651	0.664029	0.979763	0.949434	0.9976	0.554369	0.72912	0.804199	0.839318	3.94348	3.96928	-1.01804	0.721261	141927
Map6d1	chr16	-	20233381	20241431	0.125124	-0.0873425	0.000956559	0.0462037	1.70568	1.58272	1.68659	1.63587	1.18242	0.871595	0.81097	1.05672	5.5746	5.5937	-1.01333	0.900404	143447
Akap3	chr6	+	126803115	126824326	-0.901747	-0.689817	-0.679291	-0.724675	1.04219	0.753493	0.509882	0.558355	0.504536	0.134293	0.431456	0.388153	3.24459	3.32277	-1.05569	0.377207	143635
Slc9a4	chr1	+	40637071	40687576	-0.838317	-0.593967	-0.977654	-0.490787	1.02113	0.704428	0.884508	0.483635	-0.0583102	-0.226295	-0.0559119	-0.104163	4.28663	4.55195	-1.2019	0.0604687	143667
Tgfa	chr6	+	86145244	86225443	-0.0475263	-0.152135	-0.656978	-0.35526	1.63817	1.74395	1.81079	1.72373	-0.0170969	-0.117056	0.280351	0.288456	6.3791	6.36563	1.00938	0.940493	143885
Pcsk1	chr13	+	75227434	75269946	-0.663435	-0.805488	-0.902575	-0.850295	1.66751	1.34858	1.64407	1.47938	0.153815	-0.341845	-0.0234722	-0.042127	3.95728	3.9191	1.02682	0.767183	144189
Atp8b1	chr18	-	64688632	64820654	-0.478441	-0.152135	-0.168303	0.121882	1.77277	1.97595	1.56798	1.8861	-0.255341	-0.435079	-0.458243	-0.332247	4.18037	4.18375	-1.00234	0.96941	144641
Bahd1	chr2	+	118727350	118750260	0.901104	0.933407	0.359249	0.990121	1.59297	1.17386	1.26618	1.49876	0.209938	0.173558	-0.158027	0.0515817	6.72102	6.70538	1.0109	0.880194	145235
Wfikkn2	chr11	-	94097265	94103893	-0.108199	-0.30027	0.103661	-0.677822	0.574801	0.609875	0.302941	0.528818	0.123399	0.461885	0.0752372	0.202128	4.26582	4.31744	-1.07453	0.669694	145262
Tmem92	chr11	-	94638530	94693316	-0.433306	-0.52796	-0.454456	-1.28004	0.830848	0.802438	0.653127	0.785433	-0.0133562	-0.224346	-0.118762	-0.099708	NA	NA	NA	NA	147101
Plbd1	chr6	-	136560591	136610414	-0.753922	-0.320695	-0.538312	-0.753053	1.52281	1.4949	1.64407	1.39511	-0.336013	-0.362649	-0.360755	-0.296035	6.50787	7.16108	-1.57266	0.0666243	147189
Gabbr2	chr4	-	46676769	47004586	-0.923393	-0.273826	-0.881828	-0.558911	2.30381	2.4795	2.16912	2.30307	-0.0189747	-0.199316	-0.0330218	0.0184121	4.54764	4.59035	-1.03005	0.175019	147696
Htra3	chr5	-	35994681	36022431	-0.663435	-0.546489	-0.454456	-0.381789	1.99367	1.88296	1.84331	1.89263	0.158054	-0.0692624	0.11743	0.237857	4.94552	4.95773	-1.0085	0.285591	148094
9530053A07Rik	chr7	+	28914484	28949830	-0.374353	-1.70717	-0.679291	-0.850295	0.958643	1.1568	0.653127	0.849864	0.734408	0.543891	0.46712	0.527918	5.07697	5.077	-1.00003	0.999516	148312
Chrnb2	chr3	-	89557369	89568554	-0.64157	-0.452901	-0.0501069	-0.753053	1.56417	1.52808	1.86821	1.52835	0.936723	0.604441	1.01844	0.905147	4.81011	4.87575	-1.04655	0.286447	148768
Myh3	chr11	+	66891801	66915793	-0.564975	-0.689817	-0.48375	-0.603879	1.06374	1.24666	1.10967	1.19526	0.882393	0.574743	0.640742	0.798351	4.17583	4.12729	1.03422	0.260288	149243
Prom2	chr2	-	127352688	127367153	-0.818813	-0.560979	-0.629191	-0.922313	1.33792	1.66947	1.58001	1.61371	0.309687	0.208288	0.418581	0.454767	4.8868	4.9369	-1.03533	0.811193	149920
Galntl1	chr12	+	81619976	81704883	-0.537704	-0.413316	-0.5656	-0.624533	2.17698	2.34418	2.39816	2.40249	0.530287	0.223104	0.595286	0.585054	5.17846	5.17853	-1.00005	0.999218	150979
Gpld1	chr13	+	25035020	25083805	-0.386484	-0.320695	-0.847983	-0.624533	0.892102	0.428121	1.18355	1.0226	-0.229612	-0.317545	-0.227617	-0.157186	5.29782	5.13289	1.12111	0.318666	151608
Zfp365	chr10	-	67348852	67375410	0.366453	0.256964	0.0573611	-0.0579677	0.630886	0.675704	0.980121	0.906414	-0.238756	-0.228282	-0.0942683	-0.137907	4.92775	4.80568	1.0883	0.279799	151936
Abtb2	chr2	+	103406466	103558580	0.167399	-0.132488	0.000956559	-0.00458437	1.60303	1.76149	1.57554	1.63964	-0.147259	-0.276416	-0.222425	-0.214398	5.1182	5.18053	-1.04416	0.576677	153100
Wdr86	chr5	-	24218086	24236498	-0.0304355	0.0258458	0.331147	0.164313	1.56417	1.61256	1.02263	1.267	0.156685	-0.0790545	-0.106567	0.0220595	5.3559	5.51297	-1.11503	0.0196939	153358
Dusp14	chr11	-	83861546	83881859	-0.108199	-0.348209	-0.398032	-0.0062962	1.80416	1.80936	2.00883	1.93136	0.628228	0.471693	0.709847	0.738888	5.85287	5.93985	-1.06215	0.230036	154010
Zbtb42	chr12	+	113917050	113920958	0.48976	0.609147	0.304765	0.518418	0.169132	0.539341	1.36615	1.11579	0.636052	0.77517	1.37757	1.34705	5.82453	5.57732	1.18691	0.0987394	154861
Tulp3	chr6	-	128271178	128305869	-0.0914001	0.339932	-0.110735	-0.0248651	1.04219	1.04814	1.45517	1.32493	-0.137299	-0.251494	0.152916	0.221474	5.7223	5.76134	-1.02743	0.700968	154941
St6galnac2	chr11	-	116538018	116555974	-0.526789	-0.614383	-0.847983	-0.645827	1.96001	2.04619	1.69253	1.80713	0.218044	0.186069	-0.0615401	0.151061	6.25903	6.45765	-1.1476	0.0474265	158572
Rspo1	chr4	+	124663673	124686343	-0.818813	-0.614383	-0.605211	-0.558911	2.10826	2.09296	2.22057	2.25881	0.52164	0.46261	0.369057	0.528989	5.03507	5.10245	-1.04782	0.223572	158834
Enah	chr1	-	183834575	183950111	-0.0208601	-0.240117	-0.977654	-0.0209038	1.597	1.41566	1.79661	1.79346	-0.212607	-0.479692	-0.108409	-0.103355	5.75796	5.66086	1.06963	0.803725	158917
Pik3c2a	chr7	-	123480789	123586972	0.412315	0.682558	0.179408	0.34171	1.19051	0.704428	1.50714	1.28397	-0.790577	-0.924952	-0.791318	-0.808841	6.4534	6.18598	1.20365	0.481474	159555
Scamp5	chr9	-	57289133	57315831	-0.28029	-0.413316	-0.336368	-0.149303	1.58178	1.67807	1.33584	1.32727	0.143355	0.0943602	0.0426483	0.141374	5.52854	5.1433	1.30608	0.146457	160683
Wnk2	chr13	-	49131670	49243383	-0.28029	-0.170681	-0.336368	-0.24591	2.14175	2.27679	2.16912	2.1598	-0.0217468	-0.0821323	-0.0752506	0.0176374	5.42086	5.39954	1.01489	0.786775	161184
Cacng4	chr11	-	107596093	107655778	-1.15304	-0.689817	-0.780421	-0.645827	2.0592	2.03025	2.24905	2.1678	0.693437	0.439007	0.575506	0.631568	5.54221	5.63519	-1.06657	0.212456	161227
Efemp2	chr19	+	5474689	5481854	-0.604562	-0.452901	-0.72623	-0.412332	1.60657	1.78211	1.33584	1.48122	0.843872	0.882975	0.618222	0.841475	6.021	5.99705	1.01674	0.859529	161372
Slc7a9	chr7	+	36234110	36251053	-0.923393	-0.741424	-1.17557	-0.624533	0.900867	0.704428	1.07316	1.05787	0.304966	0.30199	0.381058	0.410798	4.48748	4.48818	-1.00048	0.99306	163237
Tcf20	chr15	-	82639054	82742564	-0.847188	-0.50992	-0.977654	-0.432836	1.30781	1.50478	1.15064	1.33407	-0.834133	-0.737671	-0.836867	-0.724479	8.5979	8.43384	1.12043	0.0137461	164083
Ism1	chr2	+	139503913	139584317	0.00500768	0.14171	-0.557091	0.0477169	1.62863	1.73644	1.94707	1.91625	-0.0486563	-0.431366	0.020215	0.0220274	4.68553	4.74843	-1.04456	0.438757	164194
Tas1r2	chr4	+	139209452	139226194	-0.151836	-0.887366	-0.605211	-0.603879	0.770074	1.02601	0.747141	0.919778	0.327663	0.294645	0.191768	0.307042	5.10927	5.11953	-1.00714	0.816893	164878
Aqp3	chr4	-	41039756	41045216	-0.901747	-0.580453	-0.509425	-0.432836	1.4472	1.61256	1.59193	1.40725	1.07601	0.718787	1.01675	1.04821	5.22806	5.23875	-1.00744	0.285591	165436
Wnt5b	chr6	-	119382548	119494365	-0.320469	-0.0972036	-0.605211	-0.226066	1.65176	1.88838	1.66935	1.73881	-0.261045	-0.335545	-0.199093	-0.152939	5.84581	5.73905	1.07681	0.21498	166516
Tdrd1	chr19	+	56900698	56944502	-0.495618	-1.12116	-1.2239	-0.922313	1.22151	1.12288	1.23745	1.15736	0.337031	0.120883	0.409965	0.484861	4.17499	4.19864	-1.01653	0.285591	166993
1100001G20Rik	chr11	+	83560441	83566148	0.179584	-0.837546	-0.363981	-0.461171	1.16405	0.852273	0.338751	0.542601	0.734167	0.428951	0.328777	0.508985	6.68694	5.51827	2.24805	0.00655105	167404
Hapln3	chr7	-	86261912	86275904	-0.972047	-0.793265	-1.2239	-0.490787	1.58688	1.39882	1.48772	1.4597	0.70696	0.501665	0.693439	0.665024	4.45559	4.43813	1.01218	0.718593	167511
Serinc2	chr4	-	129930740	129952830	-0.779667	-0.546489	-0.398032	-0.57823	2.14516	2.0011	1.97289	2.0658	0.800083	0.674066	0.70645	0.809461	5.49433	5.545	-1.03574	0.264321	167689
Cyp4f39	chr17	+	32589667	32630265	-1.0125	-0.741424	-0.902575	-0.970907	0.958643	0.802438	0.71589	0.851744	-0.145768	-0.29182	-0.152833	-0.0788101	4.25974	4.22285	1.0259	0.81639	168167
Frem1	chr4	-	82543823	82698071	-0.625241	-0.95677	-0.679291	-0.724675	0.664029	0.704428	0.785341	1.10081	-0.496172	-0.67861	-0.27451	-0.284153	3.95482	3.95185	1.00206	0.894675	169324
Mylk2	chr2	+	152737087	152748801	-0.625241	-0.231685	-0.424823	-0.50827	1.69558	1.72263	0.692096	1.28221	0.926432	0.720713	0.548415	0.66689	5.08337	5.04153	1.02943	0.203868	169666
Peli3	chr19	-	4931854	4943092	-0.712933	-0.398039	-0.557091	-0.341207	1.59297	1.48702	1.56798	1.46924	0.917582	0.690285	0.776145	0.866738	5.50001	5.46283	1.02611	0.608402	169789
Il22ra1	chr4	+	135284073	135311298	-0.537704	-0.689817	-0.881828	-0.753053	1.19051	1.45567	1.40056	1.26767	0.333167	0.195196	0.474053	0.458504	3.4065	3.37101	1.0249	0.768996	170328
Smagp	chr15	-	100451770	100467296	0.344328	0.244748	-0.110735	-0.159112	1.05152	1.28749	1.41828	1.56226	0.0773041	0.236791	0.150597	0.307141	7.56979	7.52978	1.02812	0.90586	173539
Snta1	chr2	-	154202049	154233820	-0.28029	-0.0657316	-0.142516	0.15182	0.354258	0.827507	0.928172	1.11178	-0.335621	-0.311574	-0.239213	-0.14356	5.04149	5.13761	-1.0689	0.172925	174174
Wfdc1	chr8	+	122190264	122211920	-0.737205	-0.65209	-0.977654	-0.432836	1.1999	1.24666	1.41828	1.36066	0.372511	0.404295	0.442909	0.401673	5.58048	5.60049	-1.01397	0.782312	174285
Gm3415	chr5	+	147313952	147328478	-0.584485	-0.614383	-0.48375	-0.558911	1.08471	0.894828	0.835303	0.800549	0.701845	0.467539	0.412553	0.502741	NA	NA	NA	NA	174353
Rbfox3	chr11	-	118351073	118770886	-0.526789	-1.0788	-1.36501	-0.753053	2.33464	2.28106	1.96352	2.30638	0.64529	0.383681	0.302894	0.471441	NA	NA	NA	NA	174461
A4galt	chr15	-	83057151	83082204	-0.901747	-0.934298	-1.36501	-0.922313	1.90873	1.98563	1.81079	2.03518	0.389001	0.226826	0.341968	0.595516	4.74153	4.81901	-1.05517	0.196548	175553
Onecut2	chr18	+	64500017	64558142	-0.300061	-0.689817	-0.811126	-0.850295	2.12576	2.36384	2.22914	2.2418	0.615302	0.350296	0.488755	0.563813	5.67892	5.73828	-1.042	0.314763	175992
Chrdl2	chr7	+	107154913	107183236	-0.753922	-0.635432	-0.811126	-0.724675	2.21682	2.16407	2.37173	2.20373	0.637648	0.236678	0.531703	0.572971	4.69672	4.69672	1	1	176240
Bicc1	chr10	-	70387847	70622382	-0.526789	-0.65209	-0.656978	-0.477915	1.97499	1.89834	1.95323	1.81845	-0.106256	-0.389805	-0.406997	-0.317012	4.85341	4.92566	-1.05295	0.175351	176462
Zfp941	chr7	-	147995575	148008077	0.116656	-0.00326177	-0.811126	-0.248972	0.540261	0.428121	0.54306	0.723479	-0.383775	-0.174133	-0.288788	-0.119012	NA	NA	NA	NA	177103
Kifc3	chr8	-	97623727	97666440	0.287396	-0.112896	-0.271688	-0.216598	0.819606	1.18805	0.774597	0.835883	0.120659	0.0629745	-0.171938	-0.0271032	5.48614	5.51086	-1.01728	0.622941	177418
Mlc1	chr15	-	88786313	88808983	-1.06349	-0.546489	-0.679291	-0.645827	0.844728	1.04814	0.747141	0.92856	0.406923	0.195853	0.512521	0.543887	4.3786	4.35707	1.01504	0.771794	178147
Cyp2b10	chr7	+	26682682	26711643	-0.205874	-0.517185	-0.847983	-0.970907	0.804966	1.39882	0.54306	0.653416	0.308645	0.141374	0.0373506	0.140107	4.25567	4.34748	-1.0657	0.0950124	178658
Vipr1	chr9	+	121551833	121582072	-0.649909	-0.440779	-0.142516	-0.367187	1.79689	1.86696	1.76117	1.81244	0.206178	0.121536	0.101397	0.19577	5.55527	5.47276	-1.01229	0.309547	179170
C330005M16Rik	chr7	-	29392655	29416034	-0.737205	-0.667059	-0.977654	-1.15167	1.84783	1.96288	2.02321	2.01782	0.468149	0.42544	0.434652	0.573683	4.55391	4.64541	-1.06548	0.278751	179242
Lyzl4	chr9	-	121486960	121550684	-0.478441	-0.52796	-0.271688	-0.50827	1.61287	1.74395	1.49987	1.66454	0.0375933	-0.179235	-0.0694446	-0.0859157	4.72449	4.93582	-1.15775	0.142817	180319
Rims4	chr2	-	163689616	163744419	-0.779667	-0.635432	-1.05119	-0.879986	2.17907	2.26154	2.25188	2.13756	0.769556	0.555699	0.70328	0.792823	6.00575	6.01692	-1.00777	0.903196	183342
Rab37	chr11	+	114952744	115023554	-0.949286	-0.517185	-0.454456	-0.603879	1.62863	1.55514	1.40056	1.55987	-0.271499	-0.322097	-0.308052	-0.294208	8.69886	8.41521	1.21727	0.483254	183504
Scn1a	chr2	-	66108838	66278894	-1.13856	-0.837546	-0.754661	-1.62163	1.4472	1.06744	1.43904	1.18763	-0.216076	-0.651392	-0.279254	-0.228859	3.20438	3.19407	1.00718	0.436588	183845
Gm13629	chr2	+	66278936	66385529	-1.13856	-0.778612	-0.737934	-1.62163	1.4472	1.06744	1.38584	1.17177	-0.407582	-0.752709	-0.75099	-0.655091	NA	NA	NA	NA	183887
Slc45a1	chr4	-	150003504	150026283	-0.5505	-0.716937	-0.679291	-0.724675	1.91672	1.85301	2.00309	1.70476	0.26031	0.117431	0.184576	0.257959	4.35725	4.30295	1.03835	0.0851034	185463
Gsta2	chr9	-	78178826	78194952	-0.818813	-0.996707	-0.939127	-0.828031	0.998169	0.955943	0.996762	0.74335	0.291004	0.143354	0.162227	0.26849	4.59573	4.60213	-1.00445	0.836826	186278
Vill	chr9	+	118961895	118980643	-0.779667	-0.499458	-0.847983	-0.662679	1.00957	0.727153	1.16889	0.934313	-0.263337	-0.0439507	0.0736309	-0.046609	6.69013	6.71975	-1.02074	0.746657	187589
Pmepa1	chr2	-	173049965	173102034	0.295302	0.303013	0.0573611	0.0377473	1.16405	1.12288	1.32716	1.52602	-0.150783	-0.249636	-0.188038	-0.0315348	6.35514	6.36219	-1.0049	0.966038	188882
Neil2	chr14	-	63801281	63812362	0.0478461	-0.255329	0.103661	-0.287032	1.23222	0.894828	1.61189	1.39199	0.224525	0.0904201	0.803586	0.631749	4.82735	4.72054	1.07684	0.338323	189759
Osmr	chr15	-	6763576	6824313	-0.901747	-0.593967	-1.13953	-0.477915	1.83523	1.80424	1.9923	1.94409	0.473384	0.109666	0.410942	0.455163	4.11787	4.10775	1.00704	0.847644	190043
Lox	chr18	-	52676891	52689362	-0.625241	-0.240117	-0.780421	-0.724675	1.98964	2.08252	1.53239	1.96942	0.622271	0.577008	0.0923574	0.664331	3.87302	3.88056	-1.00524	0.436588	190143
Cga	chr4	+	34841027	34854623	-0.779667	-1.0788	-1.05119	-0.724675	0.465893	0.208774	0.732093	0.830489	0.172479	-0.156655	0.290854	0.352861	4.24411	4.11482	1.09376	0.560558	190249
Spint1	chr2	+	119063095	119075249	-0.495618	0.0758908	0.31384	0.204119	1.54555	1.87219	1.24673	1.48105	0.434445	0.431813	0.360653	0.314744	5.42938	5.88246	-1.36896	0.0104321	190506
Fam131c	chr4	+	140924134	140940090	-0.818813	-0.452901	-0.754661	-0.432836	1.70568	1.62419	1.81416	1.80408	0.920015	0.677074	0.880404	1.105	4.71265	4.69609	1.01155	0.788337	191057
Frzb	chr2	-	80252126	80287553	-0.320469	-0.211143	0.0816561	-0.0475368	1.98964	2.06683	1.60139	1.85984	0.233519	0.0183366	0.141866	0.223323	3.74746	3.82741	-1.05698	0.632404	191555
Kif26b	chr1	+	180459255	180862988	0.0445807	0.208386	-0.271688	0.0205895	2.00421	1.72263	2.15707	2.16502	-0.200057	-0.423504	-0.218184	-0.170842	5.01148	4.92279	-1.00952	0.894132	192368
Cx3cl1	chr8	+	97296079	97306326	-0.28029	0.0631354	-0.424823	-0.50827	0.878706	1.08349	1.79197	1.50075	0.231067	0.348962	0.614922	0.480572	5.91653	5.68342	1.17536	0.360726	192939
Kcnj5	chr9	-	32122367	32151822	-0.495618	-0.482176	-0.304001	-0.624533	2.17347	1.94779	2.01555	1.96591	0.292737	0.0893665	0.209935	0.287461	4.35896	4.42324	-1.04557	0.07178	195246
Bend6	chr1	-	33908896	33964466	-0.686025	-0.389551	-0.656978	-0.280011	1.77351	2.03678	2.17865	1.96901	0.121022	-0.137004	0.224523	0.201821	3.8154	3.95169	-1.09907	0.285622	195399
Nell1	chr7	+	57230719	58118659	-0.604562	-0.793265	-0.902575	-0.700845	1.94665	1.96288	1.68659	1.87418	-0.779688	-0.948287	-1.00344	-0.95643	3.4298	3.42088	1.0062	0.793544	197010
D730039F16Rik	chr2	+	34729955	34747653	-1.22288	-0.689817	-0.424823	-1.22143	1.37357	1.05676	1.51493	1.27389	0.508734	-0.0415262	0.42	0.419477	3.41658	3.42015	-1.00248	0.9845	197649
Ak5	chr3	-	152125778	152331104	-0.564975	-0.348209	-0.585122	-0.477915	2.13593	1.97595	1.9109	2.02174	-0.211405	-0.462812	-0.07582	-0.0386641	4.08037	4.00497	1.05366	0.163452	198310
Nrip2	chr6	+	128349783	128358953	-0.478441	-0.805488	-0.656978	-0.724675	0.779951	0.894828	0.1688	0.397926	0.326726	0.311151	0.136746	0.0904203	5.54688	5.86971	-1.25078	0.157913	198855
Cygb	chr11	-	116506908	116515627	-0.421581	-0.560979	-0.972918	-0.448908	1.67383	1.79562	1.66469	1.86651	0.851477	0.66985	0.617784	0.952833	5.71209	5.78523	-1.052	0.137173	198919
Gsg1l	chr7	-	133021932	133225925	-0.737205	-0.65209	-0.972918	-0.724675	2.22776	2.38947	2.17496	2.12276	0.533242	0.254229	0.436485	0.513521	6.33873	6.16296	1.12956	0.340497	199153
Bnc2	chr4	-	83918445	84320990	-0.678597	-0.440779	-1.01339	-0.173116	1.70209	1.61256	1.69253	1.63745	-0.367489	-0.634974	-0.243868	-0.215928	4.43565	4.42618	1.00659	0.952237	199203
Ntn1	chr11	-	68022865	68200328	-0.0475263	-0.00326177	-0.629191	0.0152971	2.04037	2.20755	2.19105	2.28709	-0.06069	-0.220676	-0.114865	0.033697	5.59231	5.58597	1.0044	0.912031	199557
Acot12	chr13	+	91881125	91925753	-0.461676	-0.805488	-0.454456	-0.558911	1.28988	1.34858	1.44696	1.53804	-0.240268	-0.367304	-0.205876	-0.236366	4.67996	4.73452	-1.03854	0.319683	200188
4833422C13Rik	chr13	-	91841269	91881477	-0.374353	-0.805488	-0.454456	-0.57823	1.37007	1.33938	1.42674	1.52801	-0.360748	-0.50579	-0.369175	-0.240383	4.91616	5.24748	-1.25817	0.439276	200540
Olfml2b	chr1	+	172574662	172612920	-0.397509	-0.320695	-0.811126	-0.327425	1.45908	1.54377	1.39363	1.21499	0.0705655	0.0220266	0.071718	0.0152921	5.03361	4.99303	1.02853	0.851488	201268
Ttll8	chr15	-	88744327	88784848	-0.800461	-0.469453	-1.13953	-0.724675	1.74627	1.78211	1.75225	1.61371	0.186182	-0.0029886	0.219847	0.328664	4.25526	4.35088	-1.06852	0.483212	202282
Lamc3	chr2	+	31742800	31802055	-0.216798	-0.614383	-0.424823	-0.922313	2.17907	2.13518	2.15367	2.06326	0.325581	0.181163	0.276255	0.380807	5.68071	5.70034	-1.0137	0.656119	202483
Dnajc6	chr4	+	101169252	101315404	-0.264726	0.0258458	0.287286	0.0221959	1.66309	1.76149	0.732093	0.938217	-0.416331	-0.500386	-0.731308	-0.749327	7.07392	7.44744	-1.29551	0.174361	203400
Nexn	chr3	-	151899947	151929284	-0.604562	-0.170681	-0.538312	-0.248972	1.65176	1.74395	1.85803	1.79885	-0.0531618	-0.338792	0.0658954	0.0619903	4.37	4.11028	1.19725	0.220166	203506
Cpxm2	chr7	-	139234492	139346424	-1.06349	-1.12116	-1.0966	-1.28004	1.95586	1.69094	1.59193	1.76004	0.534497	0.185724	0.0719991	0.237647	4.1139	4.23749	-1.08944	0.162922	204284
Dclk1	chr3	+	55046447	55342990	-0.972047	-0.866895	-0.939127	-1.5286	1.85621	1.91899	1.53239	1.80905	-0.167591	-0.488335	-0.176592	-0.10495	4.23478	4.25022	-1.09687	0.0507163	204521
Nkain2	chr10	-	31409124	32609721	-0.701649	-0.546489	-1.29964	-0.922313	1.58688	1.21755	1.57554	1.43804	-0.958047	-1.15124	-1.06406	-1.11805	2.84915	2.8507	-1.00108	0.976414	205440
Lrp2	chr2	-	69262391	69424124	-0.449398	-0.352165	-0.780421	-0.248972	2.30381	2.13518	2.19387	2.28861	-0.229542	-0.484713	-0.29182	-0.210305	4.05336	4.01597	1.02626	0.608179	205464
D030018L15Rik	chr15	-	95903767	95909983	-0.663435	-0.793265	-1.01339	-0.970907	0.504891	1.08349	0.874574	0.920123	0.679731	0.646811	0.746563	0.807134	4.44936	4.45078	-1.00099	0.988255	205988
Cpne9	chr6	+	113232300	113255565	-0.449398	-0.378667	-1.05119	-0.624533	1.72716	1.93707	1.8193	1.91768	0.347336	0.228268	0.330879	0.436124	4.62618	4.62504	1.00079	0.892475	206125
Fcgbp	chr7	+	28856254	28905883	-0.995924	-0.689817	-0.705899	-0.879986	0.844728	0.894828	0.653127	1.01591	0.507863	0.264598	0.181364	0.388719	NA	NA	NA	NA	206542
Arg2	chr12	+	80231774	80257288	-0.838317	-0.580453	-0.509425	-0.270973	1.70209	1.58272	1.99382	1.85718	0.200126	-0.156346	0.20103	0.193614	4.52034	4.21734	1.23371	0.0579521	211199
Gfra3	chr18	-	34849556	34880041	-0.701649	-0.580453	-0.557091	-0.778766	1.88805	1.73644	1.64407	1.58578	0.117243	-0.0129579	0.0229158	-0.00403842	5.3552	5.3552	1	1	211558
Wee2	chr6	+	40392861	40416814	-1.13856	-0.741424	-0.656978	-0.645827	1.13798	1.42731	1.09173	1.18003	0.26289	-0.166061	0.279567	0.197576	2.99091	3.04807	-1.04042	0.634842	211558
Il28ra	chr4	+	135242371	135264095	-1.22288	-0.499458	-0.847983	-0.624533	2.08295	1.94779	2.256	1.91008	0.841474	0.585059	0.834314	0.772672	4.97797	4.97562	1.00164	0.950322	212030
Id2	chr12	-	25778663	25780957	0.598472	0.418352	0.871953	0.773589	1.41949	1.24666	1.16889	1.23879	1.06477	0.656554	0.557688	0.715694	5.46887	6.93832	-2.76916	0.029278	212157
Ropn1	chr16	+	34651296	34678696	-0.923393	-0.482176	-0.0501069	-1.09436	1.1999	0.862828	1.11409	1.25788	0.346891	-0.0230195	0.484861	0.483092	4.24592	4.36674	-1.08736	0.161571	212263
Rbm20	chr19	+	53751795	53941570	-0.737205	-0.170681	-0.304001	-0.270973	1.90464	1.95874	1.96352	2.01182	-0.208699	-0.317421	-0.144475	-0.0833552	5.18817	5.16724	1.01461	0.432865	212433
Anks6	chr4	-	47028560	47070178	0.0478461	0.0367586	-0.780421	0.0559803	1.00957	1.31565	1.46043	1.40356	-0.199966	-0.162821	-0.0152988	0.00414919	4.4136	4.3462	1.04783	0.656425	213288
F3	chr3	+	121426454	121437970	-0.28029	-0.0253616	0.194125	-0.127634	1.31666	1.54377	1.12476	1.13697	0.422117	0.475	0.117948	0.172823	4.20841	3.95641	1.19086	0.180958	214052
Prkar1b	chr5	-	139493257	139606340	-0.461676	-0.52796	-0.705899	-0.309242	1.22151	1.42731	1.15064	1.31256	-0.301364	-0.317984	-0.427512	-0.332479	5.20328	5.14913	1.03824	0.413769	214968
Vwa2	chr19	+	56948905	56986568	-0.881013	-0.378667	-0.902575	-0.50827	2.26731	1.78759	2.09726	2.17904	0.531929	0.192672	0.492055	0.632152	5.00967	4.9941	1.01085	0.860305	215200
Clic6	chr16	+	92498391	92541486	-0.183514	-0.240117	0.000956559	-0.386073	2.00421	2.07389	2.12319	2.12293	0.436485	0.171898	0.427738	0.46677	3.48313	3.67667	-1.14357	0.232184	217424
Efcab3	chr11	+	104953532	104978851	-0.526789	-0.837546	-1.0966	-0.850295	0.869535	1.138	0.988158	1.0916	0.149657	0.0885012	0.487871	0.444164	3.43016	3.4241	1.00421	0.958455	219572
Pth2r	chr1	+	65357830	65435818	-0.857674	-1.12116	-1.62485	-0.879986	1.4109	1.48702	1.54068	1.31848	-0.0939591	-0.357598	-0.263614	-0.184586	3.24515	3.18898	1.0397	0.735316	220563
Clvs1	chr4	+	9196463	9378838	-0.779667	-1.2105	-0.847983	-2.3372	1.43922	1.27249	1.04948	1.12206	-0.314811	-0.675	-0.307377	-0.272116	5.74921	5.87349	-1.08996	0.181597	220647
Bpifb1	chr2	+	154016553	154046079	-0.847188	-0.65209	-0.847983	-0.724675	0.561145	0.257176	0.732093	0.76882	0.0663616	0.0503176	-0.0226827	0.18426	NA	NA	NA	NA	221446
Snai1	chr2	+	167363726	167368311	-0.737205	-0.482176	-0.5656	-0.35526	0.970317	0.979763	0.415115	0.686071	0.621374	0.749509	0.509497	0.425438	6.25998	6.23647	1.01643	0.744242	221861
Cxcl16	chr11	-	70267735	70273486	-0.449398	-0.309781	-0.780421	-0.248972	1.61696	1.48702	1.38584	1.53208	0.95614	0.990166	0.863089	0.988077	5.28619	5.11642	1.12488	0.484435	221967
Xkr6	chr14	+	64225366	64439247	0.631747	0.594756	-1.01339	-0.287032	0.914135	0.727153	1.74796	1.64681	0.355688	0.0475242	0.183536	0.29337	4.63195	4.64532	-1.00931	0.895764	223241
Adamts2	chr11	+	50415586	50617551	-0.5505	-0.178283	-0.977654	-0.540116	2.23084	2.28451	2.14342	2.25131	0.357774	0.0572955	0.279687	0.34689	5.23719	5.27145	-1.02403	0.6729	223345
2700081O15Rik	chr19	+	7492114	7500394	0.67935	0.768921	0.304765	0.540807	0.892102	0.979763	1.48772	1.49637	-0.0362657	-0.245652	-0.119899	0.286277	6.5321	6.35163	1.13325	0.226259	223367
6330527O06Rik	chr2	+	135883662	135895653	-0.663435	-0.689817	-1.42953	-1.43441	1.90464	1.6513	1.79197	1.60718	0.96615	0.665029	0.821798	0.850101	3.90395	4.00413	-1.0719	0.316392	223745
Pou6f1	chr15	-	100405748	100416796	-0.28029	-0.225678	-0.509425	-0.50827	1.19051	1.31565	1.8019	1.54921	0.731568	0.527013	1.02144	0.99816	5.99038	5.80032	1.14081	0.0880883	224039
Raver2	chr4	+	100741642	100824975	0.287396	0.430439	-0.142516	-0.0169854	0.540261	-0.199485	1.68659	1.5621	-0.338785	-0.599343	-0.16128	-0.0905279	6.27675	6.03451	1.18283	0.175741	224206
Cntn2	chr1	-	134406001	134439517	-0.857674	-1.0788	-0.142516	-0.624533	2.18901	2.16038	2.24905	2.16252	0.762096	0.583281	0.794863	0.87046	5.38595	5.44161	-1.03933	0.278864	224741
Cdh1	chr8	+	109127267	109194146	-0.35964	-0.452901	-0.0806327	-0.142039	1.90873	2.09296	1.58001	1.70235	0.164329	-0.171154	-0.208619	-0.0258037	4.67824	5.20195	-1.43765	0.0269869	225714
Kcnh2	chr5	-	23825406	23857422	-0.355633	-0.482176	0.15128	-0.540116	1.93327	2.11335	1.96352	1.97163	-0.0509199	0.10121	-0.130392	0.0271785	5.84104	5.86097	-1.01391	0.850382	225714
Arhgef17	chr7	-	108018259	108080675	0.136426	0.116116	0.184926	0.0477169	1.10711	1.34858	1.40056	1.56179	-0.235088	-0.168918	-0.147409	0.00762037	5.39315	5.49904	-1.07615	0.539925	225872
Ablim2	chr5	+	36100528	36227628	0.46133	0.162556	0.242865	0.225431	1.73495	1.62419	1.35077	1.5387	0.203867	-0.0435965	-0.0212924	0.0484046	5.46935	5.50633	-1.02596	0.349658	226191
2610305D13Rik	chr4	-	146986044	147016617	0.449475	0.018083	0.551871	-0.137027	0.504891	1.32499	1.04948	0.382976	0.297022	0.25705	0.220495	-0.121921	4.53583	4.1278	1.32687	0.263707	226217
Tspan33	chr6	+	29644255	29668558	0.157831	0.267476	-0.304001	0.24263	1.028	0.979763	1.15847	0.907113	-0.318294	-0.120814	-0.335673	-0.191605	5.77987	7.26454	-2.79852	0.0211482	226531
Fam57a	chr11	+	76015557	76021759	0.440173	0.306815	0.323642	0.20888	1.10711	1.138	1.53239	1.34068	0.503668	0.348069	0.686426	0.725537	6.74976	6.65607	1.0671	0.596604	226600
Card14	chr11	+	119176100	119206689	-0.513826	-0.389551	-0.0501069	-0.359262	0.770074	1.24666	0.774597	0.604941	0.202579	0.153494	0.0685263	0.177083	5.1424	5.09697	1.03199	0.288089	227191
Plcd1	chr9	-	118980645	119002614	-0.949286	-0.413316	-0.705899	-0.432836	2.06622	1.95375	2.20931	2.11936	0.485138	0.439744	0.413471	0.518322	5.08243	5.17965	-1.06971	0.177666	228308
Slc38a4	chr15	-	96825253	96886387	-0.753922	-0.65209	-0.939127	-0.778766	1.32773	1.43543	1.25685	1.38672	0.0795195	-0.21674	0.252251	0.258134	4.22453	4.30451	-1.057	0.2041	228430
Ceacam10	chr7	+	25562222	25569674	-0.374353	-0.76684	-0.780421	-0.540116	0.986316	0.727153	0.645852	0.938553	0.839543	0.56262	0.799691	0.859173	3.90592	4.00898	-1.07405	0.222285	229692
Zfyve28	chr5	-	34537542	34630973	-0.564975	-0.517185	-0.424823	-0.558911	2.25912	2.10368	2.17865	2.14025	-0.221016	-0.304376	-0.358111	-0.235547	5.29242	5.38498	-1.06626	0.283994	229891
Elovl2	chr13	-	41277750	41315772	-0.779667	-0.52796	-0.737934	-0.0738371	1.31666	1.10471	1.49987	1.44132	0.310222	-0.0330208	0.572208	0.551561	4.36976	4.63854	-1.20479	0.306208	230744
Col22a1	chr15	-	71628905	71864657	-0.857674	-0.793265	-0.271688	-1.09436	1.07128	0.827507	0.692096	0.790285	0.0348676	-0.402086	-0.599964	-0.366222	5.84954	5.80659	1.03022	0.122977	231573
Adap2	chr11	+	79967663	79992329	0.125124	-0.0993109	0.366391	0.195082	1.09358	1.30367	0.835303	1.01652	-0.147404	-0.0493165	-0.12392	-0.0867304	4.85743	4.90577	-1.03407	0.723477	231692
Shmt2	chr10	-	126954178	126959500	0.356172	0.27873	0.785529	0.563955	1.1999	0.572699	0.824386	0.784614	0.519755	-0.230856	0.318698	0.301571	8.93905	8.99435	-1.03907	0.148024	231999
Etnk2	chr1	+	135260148	135276895	-0.0914001	0.0402748	0.268814	0.0574687	1.65176	1.82302	1.83678	1.86874	0.479685	0.521228	0.530287	0.552533	3.35158	3.29019	1.04347	0.560979	232406
Cpn1	chr19	-	44030797	44061010	-0.737205	-0.996707	-0.847983	-0.724675	1.41949	1.38418	1.54068	1.34089	0.193616	0.0490311	0.129364	0.0490317	3.85139	3.97056	-1.08611	0.259325	233033
Dok5	chr2	+	170557306	170705275	-0.495618	-0.76684	-0.881828	-0.662679	1.81423	1.39882	1.62133	1.62451	0.114294	-0.250986	-0.301371	-0.144052	4.26828	4.3247	-1.03988	0.382326	234476
Gm9992	chr17	-	7568060	7589654	0.0386409	-0.413316	-0.238032	-0.490787	0.71078	0.0983235	0.634201	0.508746	0.130039	0.144503	0.0350615	0.12031	5.86047	5.79346	1.04755	0.423379	237191
Dlec1	chr9	+	119011595	119056812	0.438468	0.403359	0.456411	0.294865	0.914135	1.04814	0.61729	0.884809	0.0811793	-0.0274048	0.183733	0.176875	4.56777	4.60841	-1.02857	0.628483	237289
Inppl1	chr7	-	108971145	108986740	0.698649	0.697019	0.121894	0.597657	0.428033	0.992707	1.73159	1.7228	0.0466195	0.139483	0.496789	0.654783	6.8161	6.45287	1.20335	0.153432	237654
Dlgap4	chr2	+	156439440	156590099	-0.663435	-0.887366	-0.881828	-0.662679	2.20173	2.30142	2.34371	2.33003	0.471898	0.244991	0.463211	0.552632	7.20102	7.22782	-1.01875	0.72954	238287
Prmt8	chr6	-	127639026	127719177	-1.42839	-0.674392	-1.13953	-1.22143	2.24353	2.16407	1.9496	2.15611	0.770275	0.425997	0.563425	0.659225	3.85922	3.65313	1.15355	0.0193199	239382
Rfx4	chr10	+	84218792	84369281	-1.15304	-0.482176	-0.939127	-1.04903	2.41277	2.33858	2.43425	2.42773	0.0491221	-0.20073	0.0594027	0.0853652	3.64021	3.6768	-1.02568	0.354672	239687
Epb4.1l1	chr2	+	156246787	156368950	-0.0304355	-0.0562657	0.0391578	-0.122028	1.87993	2.01707	1.85803	1.8476	-0.24013	-0.300076	-0.219781	-0.220608	5.84057	5.73711	1.07435	0.369454	240735
Syn2	chr6	+	115084919	115232644	-0.513826	-0.289915	-0.656978	-0.397083	1.82624	1.62419	1.87352	1.87101	0.0713178	-0.316715	0.121557	0.0735448	5.3756	5.48282	-1.07715	0.239978	240883
Gm10684	chr9	-	44915258	44943689	-0.800461	-0.866895	-0.939127	-0.700845	2.02506	2.06683	1.82937	1.64911	0.764456	0.679986	0.465503	0.528491	NA	NA	NA	NA	242158
Pdk4	chr6	-	5433350	5446278	-0.309558	-0.273826	-0.585122	-0.778766	0.197674	0.675704	1.09898	1.32158	-0.210668	-0.397696	0.210201	0.226398	4.26448	4.7814	-1.4309	0.0203341	242744
Zswim5	chr4	+	116550006	116661710	-0.526789	0.116116	-0.705899	0.0241047	1.35202	1.66028	1.61189	1.59893	-0.29883	-0.536049	-0.0198558	-0.0803478	4.80896	4.78517	1.01663	0.620996	243113
Fibcd1	chr2	-	31668809	31701525	-0.779667	-0.359999	-0.902575	-0.526203	2.16961	2.1685	2.0779	2.22879	0.433219	0.438641	0.412311	0.519886	5.05526	5.12081	-1.04649	0.414382	243758
Glp2r	chr11	-	67519931	67584655	-0.513826	-0.996707	-0.656978	-0.809415	1.31666	1.26119	1.08348	1.15736	0.488282	0.155697	0.435624	0.430123	4.64133	4.64266	-1.00092	0.979192	244412
Acan	chr7	+	86198368	86259985	-0.737205	-0.674392	-1.29964	-0.922313	2.02828	2.11984	2.06353	2.01124	0.70477	0.386959	0.627093	0.650363	3.96483	3.96803	-1.00222	0.824502	245047
Fam78b	chr1	+	168931547	169021433	-0.231521	-0.0562657	-0.183909	-0.0738371	1.65176	1.61256	1.84962	1.852	0.237858	-0.0797232	0.0231637	0.161534	3.73888	3.8059	-1.04754	0.436854	245745
Rimkla	chr4	-	119137890	119165203	-0.397509	-0.452901	-0.424823	-0.287032	1.88805	1.82989	1.9109	1.77633	0.615429	0.606618	0.372194	0.433842	5.15184	5.14879	1.00211	0.935722	246155
Tmem56	chr3	-	120904927	120966234	-0.433306	-0.289915	-0.557091	-0.210762	1.57103	1.37417	1.63748	1.60551	-0.344063	-0.427934	-0.184297	-0.18298	4.85191	6.28547	-2.70113	0.0479221	246164
Cacna1a	chr8	+	86939262	87164148	-0.5505	-0.805488	-1.43728	-0.645827	1.893	2.05353	2.08261	2.12114	0.437336	0.205132	0.258625	0.357396	5.57792	5.58316	-1.00364	0.857188	246407
Acvrl1	chr15	+	100958967	100975767	-0.564975	-0.546489	-0.754661	-0.879986	1.91854	2.0011	1.8193	1.91282	0.548765	0.439089	0.509321	0.510341	5.1698	5.2122	-1.02983	0.635677	246584
Cd177	chr7	-	25529001	25545330	-0.478441	-0.348209	-1.17557	-1.09436	0.643934	1.10471	0.884508	0.988508	0.546852	0.531707	0.608875	0.69971	6.2401	5.54275	1.62153	0.0791998	246584
Ovol1	chr19	-	5549136	5560575	-0.495618	-0.517185	-0.754661	-0.753053	2.22013	2.17949	2.33298	2.30121	0.849332	0.712062	0.833454	0.984925	5.21186	4.99295	1.16386	0.152501	247258
Gm16701	chr1	-	168904153	168929861	-0.0304355	-0.0253616	-0.206282	-0.0599173	1.48309	1.61256	1.43904	1.56194	0.464058	0.0875651	0.276903	0.287144	NA	NA	NA	NA	247431
Kdr	chr5	-	76329298	76374453	-0.341562	0.0258458	-0.48375	-0.103464	1.60657	1.55514	1.46043	1.55109	0.0218081	-0.205579	-0.204707	-0.120328	4.85179	4.61032	1.18219	0.194994	247597
Galnt12	chr4	+	47104824	47135914	0.616566	0.398689	0.0573611	0.148943	0.927891	0.872641	1.06504	1.11607	-0.257143	-0.301371	-0.147356	-0.20839	6.14776	5.92082	1.17035	0.087743	247934
Fbxo44	chr4	-	147526908	147534173	0.622519	0.515413	0.661705	0.372982	1.46708	1.52808	1.43062	1.59245	-0.184633	-0.623813	0.0709935	0.0859691	5.60517	5.69056	-1.06098	0.657658	248144
Gp6	chr7	-	4320314	4349346	-0.701649	-1.12116	-0.585122	-0.922313	0.927891	1.27249	0.996762	0.646129	0.162271	-0.186662	0.094664	0.0487166	NA	NA	NA	NA	248202
Spp2	chr1	+	90303593	90323013	-0.663435	-0.580453	-0.110735	-0.624533	0.970317	1.27249	0.849262	1.24706	0.375171	0.0507302	0.400089	0.443314	3.57062	3.6453	-1.05313	0.54419	248293
Hcn3	chr3	-	88950696	88964079	-0.151836	-0.0763843	-0.811126	0.00116835	1.25862	1.26119	0.928172	1.03508	0.96045	0.867516	0.873278	0.924699	5.65151	5.63844	1.00911	0.746582	248572
Krt78	chr15	-	101776434	101784718	-1.28157	-0.65209	-0.881828	-0.879986	1.11986	1.24666	1.46774	1.20198	1.05795	0.99091	0.914464	1.03711	4.97488	5.01689	-1.02955	0.296852	248791
LOC100504608	chr10	-	126469960	126478450	0.942228	0.991221	0.77648	0.955004	1.26513	1.138	1.46043	1.3873	0.979071	0.747144	1.10113	1.12744	4.74352	4.69935	1.03109	0.389457	249047
Depdc7	chr2	-	104561943	104582958	-0.0208601	-0.0440277	-0.398032	0.105019	0.819606	0.872641	1.12476	0.92856	0.072247	-0.447796	-0.0692633	-0.122697	3.56601	3.5945	-1.01994	0.656757	249096
Klhl29	chr12	-	5084273	5382488	-0.737205	-0.593967	-1.53165	-0.879986	2.12957	2.16038	1.9109	2.24426	0.259147	-0.0935108	0.0630376	0.200125	4.52478	4.54027	-1.0108	0.693823	249314
Mfsd4	chr1	-	133923197	133964639	-0.0914001	-0.398039	-0.585122	-0.197286	1.16405	1.00795	1.53239	1.32769	-0.20587	-0.169631	-0.346269	-0.271541	5.84893	5.68258	1.12221	0.131533	249548
2810032G03Rik	chr12	+	5383307	5422938	-0.881013	-0.689817	-1.88351	-0.922313	1.92762	1.96958	1.66469	1.9924	0.471442	0.115268	0.21171	0.272332	3.90075	3.83319	1.04794	0.436588	250133
Tspan12	chr6	-	21721394	21802515	-0.478441	-0.132488	-0.538312	-0.303226	1.66017	1.61833	1.58001	1.87078	-0.210883	-0.466252	0.0210459	0.0444897	4.03235	4.08087	-1.0342	0.436588	250300
Tspan17	chr13	+	54890765	54898136	-0.167917	0.0837402	-0.336368	-0.082684	0.970317	1.00795	1.40993	1.36927	0.924396	0.805053	1.05112	1.12574	5.67888	5.55788	1.08748	0.25104	250891
Spdya	chr17	+	71901400	71938873	0.195395	0.261481	-0.398032	0.0205895	1.35202	1.77732	1.56052	1.49375	-0.109239	-0.324695	0.114276	0.0368987	2.65338	2.63198	1.01494	0.883334	251553
Coch	chr12	+	52694327	52706760	-0.173262	-0.499458	-0.509425	-0.381789	2.00904	2.14711	1.88839	1.99343	0.971291	0.766525	0.845779	0.960451	5.14461	5.12453	1.01401	0.742654	251862
Mfsd2b	chr12	-	4869243	4881165	-0.753922	-0.264892	-0.585122	0.0241047	0.613564	0.539341	0.415115	0.38441	0.314851	0.195265	-0.0631713	-0.0174013	7.35369	9.16736	-3.51534	0.000497695	252005
Lrp11	chr10	+	7309597	7345275	0.664778	0.648626	0.597624	0.647576	1.16405	0.992707	1.33584	1.16707	-0.0581183	-0.227807	-0.168312	-0.130105	4.87353	4.87236	1.00081	0.436588	252040
Cspg5	chr9	+	110146286	110165080	-0.320469	-0.0481525	0.0573611	0.00116835	1.49829	1.37417	1.60139	1.49358	0.576506	0.287463	0.582852	0.589782	5.06106	4.92679	1.09754	0.250658	252119
Tbc1d14	chr5	-	36833252	36928875	-0.923393	-0.741424	-0.336368	-0.700845	0.958643	1.47574	0.501153	0.508746	-0.405336	-0.560131	-0.658821	-0.618413	7.06763	6.91485	1.11171	0.336076	254454
Gng4	chr13	+	13876805	13920162	-0.449398	-0.30027	-0.110735	-0.337373	2.0592	2.02284	1.89864	2.05011	0.26712	0.0310539	0.337882	0.40302	5.91313	5.9382	-1.01753	0.690001	255286
Stbd1	chr5	+	93032076	93035605	-0.200165	-0.0787703	-0.304001	-0.258916	1.16405	1.55514	0.906419	1.01529	0.851833	1.34968	1.12785	0.923972	4.68994	4.61629	1.05237	0.203225	255890
Kcna6	chr6	-	126658346	126690692	-0.421581	-0.76684	-0.538312	-0.700845	2.16642	2.36384	1.91825	2.18395	0.938633	0.658872	0.723433	0.863161	4.41205	4.3273	1.0605	0.149859	256058
BC048546	chr6	-	128489839	128531624	-0.972047	-0.741424	-1.44981	-1.35515	1.19051	0.992707	1.17745	0.885525	-0.106089	-0.508204	0.0157691	0.024129	3.37222	3.36327	1.00622	0.89558	257376
Ctsf	chr19	+	4855128	4860912	-0.0208601	0.180189	-0.454456	-0.0456477	0.283152	0.338347	0.884508	0.862699	0.155169	0.267628	0.388718	0.577584	6.82064	6.81672	1.00272	0.959187	257753
Epha2	chr4	+	140857135	140885299	-0.300061	-0.482176	-0.656978	-0.724675	2.00421	1.85883	2.26703	2.07135	0.282075	0.223324	0.233065	0.412955	4.4277	4.50059	-1.05183	0.596139	258056
Itga9	chr9	+	118515826	118810121	0.0386409	0.0961045	-0.48375	-0.0456477	0.561145	0.912738	1.09173	0.907462	-0.506514	-0.544015	-0.447111	-0.486843	5.26006	5.25848	1.0011	0.991877	258476
Wnt7b	chr15	-	85365866	85412251	-0.995924	-0.546489	-0.902575	-0.603879	2.19297	2.30142	2.11629	2.29883	0.735213	0.563941	0.682311	0.87855	5.26298	5.25428	1.00605	0.910008	259664
Ano2	chr6	+	125640436	125990146	-1.05027	-0.716937	-0.557091	-1.04903	0.779951	0.753493	0.928172	0.704637	0.284775	-0.0948931	0.301988	0.166595	4.1566	4.15709	-1.00034	0.988138	259729
1700026F02Rik	chr8	-	73530626	73550654	-0.995924	-0.793265	-1.01339	-0.662679	0.855272	0.642207	0.849262	0.6039	0.386658	-0.0427348	0.365775	0.309574	NA	NA	NA	NA	259813
Scn2b	chr9	+	44925958	44938153	-0.300061	-0.320695	-0.509425	-0.724675	1.80933	1.85883	1.66469	1.46166	0.855675	0.788873	0.593067	0.57225	3.8842	3.90235	-1.01266	0.61489	259889
Cd83	chr13	+	43880475	43898501	0.125124	-0.00326177	-0.304001	-0.367187	1.30407	0.955943	1.73679	1.67324	0.286238	-0.0443086	0.420217	0.440718	4.70972	4.77367	-1.04532	0.572859	260263
Sspn	chr6	+	145882666	145913745	-0.5505	-0.359999	0.0391578	-0.327425	1.64305	1.44356	1.29176	1.39491	-0.594898	-0.289795	-0.687618	-0.581532	3.56513	3.61421	-1.0346	0.453315	260914
Col6a6	chr9	-	105591746	105730415	-0.478441	-0.65209	-1.69034	-0.809415	1.48309	1.21755	0.919064	1.02756	0.183141	-0.130418	0.016867	0.114293	5.99445	6.00746	-1.00905	0.682719	261123
Eln	chr5	-	135178465	135223124	-0.537704	-0.440779	-0.679291	-0.850295	1.45908	1.10471	1.62133	1.50786	0.212743	-0.0251635	0.195851	0.256348	5.4078	5.47402	-1.04697	0.407971	261869
2610109H07Rik	chr4	-	147472545	147504807	-0.249212	-0.178283	0.0816561	0.0152971	2.23586	2.08698	2.2148	2.03088	0.432166	0.301444	0.307994	0.361269	5.59979	5.76449	-1.12093	0.309875	261969
Col8a2	chr4	+	125964037	125991574	-0.5505	-0.469453	-0.656978	-0.477915	1.95267	1.93707	2.22914	2.07316	0.667669	0.54671	0.646994	0.762498	5.22917	5.29278	-1.04508	0.233991	262045
4930540M03Rik	chr9	+	15424300	15445664	-0.374353	-0.716937	-0.679291	-0.624533	0.760047	0.397676	0.61729	0.834346	0.582852	0.169416	0.281108	0.516782	NA	NA	NA	NA	262113
Ky	chr9	+	102408467	102448569	-1.09565	-1.2105	-0.705899	-0.645827	2.26187	2.27189	1.84962	1.91325	0.997118	0.699715	0.813316	0.981712	4.72311	4.74037	-1.01204	0.853983	262322
Otop1	chr5	+	38668642	38695456	-0.923393	-0.334317	-1.13953	-0.558911	2.26731	2.2401	2.27112	2.30898	0.718565	0.430445	0.564917	0.640033	5.76015	5.80795	-1.03369	0.620761	263337
Dnm1	chr2	-	32163990	32208824	-0.421581	-0.389551	-0.206282	-0.216598	0.914135	1.00795	1.08348	1.32852	0.407756	0.241887	0.458828	0.621031	5.23182	5.34497	-1.08159	0.217672	263537
Cacng2	chr15	-	77824052	77949710	-0.995924	-1.0788	-0.629191	-1.22143	1.1999	0.500198	0.962524	1.07048	0.561012	0.280055	0.356199	0.344098	5.46071	5.39051	1.04987	0.213027	263791
Dcdc2a	chr13	+	25147872	25302575	-0.857674	-0.716937	-0.780421	-0.412332	1.95267	2.03025	2.08698	2.06326	0.281659	-0.112776	0.21552	0.295069	4.297	4.34498	-1.03382	0.488342	264460
Usp43	chr11	-	67668024	67735655	0.0676864	0.162556	-0.881828	-0.0758513	1.36076	1.69094	1.44696	1.677	0.108961	-0.19117	0.204256	0.293218	5.36305	5.35731	1.00398	0.853224	265112
Cacng3	chr7	+	129815257	129912907	-0.995924	-0.716937	-0.679291	-0.662679	1.43922	1.47574	0.884508	1.13386	0.305734	-0.163858	0.0829967	0.168216	2.90788	2.84743	1.04279	0.642035	265215
Plxna1	chr6	-	89266307	89312607	0.344328	0.657798	0.0391578	0.0241047	0.752761	1.10471	1.34516	1.42827	-0.181769	-0.127083	-0.0331078	0.0867061	7.14388	7.04448	1.07133	0.666481	265667
1700012B09Rik	chr9	-	14562637	14575474	-0.800461	-0.635432	-0.881828	-0.879986	1.12614	1.21755	0.072021	0.168315	0.362107	0.265099	-0.0214493	0.0269847	2.90748	2.82543	1.05852	0.329526	266967
Pllp	chr8	-	97198794	97220142	-0.449398	-0.580453	-0.557091	-0.624533	2.33734	1.91351	2.2018	2.06015	0.563361	0.451326	0.478205	0.43823	4.50675	4.54539	-1.02715	0.751827	268876
Ccdc67	chr9	-	15364307	15432377	-0.949286	-0.887366	-1.0966	-0.526203	1.39584	1.30367	1.32325	1.46076	0.0282827	-0.275823	-0.0517817	0.101588	4.02819	4.04969	-1.01502	0.766457	270190
Fam13c	chr10	+	69903415	70021480	-0.663435	-0.499458	-0.398032	-0.412332	1.57103	1.56661	1.47551	1.60358	0.103569	-0.282315	-0.34416	-0.11829	4.61498	4.62503	-1.00699	0.436588	271369
Dhrs7c	chr11	+	67611772	67629504	-0.584485	-0.793265	-0.238032	-0.922313	0.630886	0.912738	0.680627	0.870219	0.527918	0.0496224	0.618384	0.561645	5.03714	5.02201	1.01054	0.926489	271529
Ppm1e	chr11	-	87040407	87172496	0.535986	0.49956	0.484412	0.653648	1.28988	1.5353	1.38083	1.40823	-0.328403	-0.531652	-0.580313	-0.47256	5.64896	5.34621	1.23349	0.16564	272166
Pklr	chr3	+	88940063	88950516	-0.649909	-0.674392	-0.780421	-0.367187	1.29606	1.31565	1.10967	1.17758	1.08928	0.73934	0.906406	0.973842	5.67601	6.99173	-2.48927	0.0154781	272588
Ap1b1	chr11	+	4847523	4942797	0.440173	0.515413	0.492688	0.377141	1.34359	1.38418	1.61189	1.49124	-0.345085	-0.420985	-0.317508	-0.327608	7.89002	8.25942	-1.29181	0.0414331	272805
Nefh	chr11	-	4838758	4848067	0.449475	0.526616	0.287286	0.370946	1.52281	1.38418	1.46774	1.59034	0.346564	0.327171	0.456732	0.324449	7.57761	7.27743	1.2313	0.252806	273349
Ccs	chr19	-	4825365	4839322	0.535986	0.418352	0.591436	0.354593	1.23222	1.24666	1.2725	1.19239	-0.297812	-0.193789	-0.404475	-0.552946	7.27804	7.31675	-1.02719	0.428376	273559
Papss2	chr19	+	32670204	32741677	-0.0599223	-0.0562657	-0.206282	-0.216598	1.24978	1.27249	0.980121	1.22334	-0.427522	-0.398014	-0.359849	-0.433992	4.64701	4.6173	1.0208	0.879504	273805
Slc5a1	chr5	+	33446867	33505348	-0.818813	-0.546489	-0.605211	-1.01131	2.12576	2.10368	2.06712	1.95549	0.4487	0.100391	0.644315	0.556414	3.89975	3.90149	-1.00121	0.989515	274368
Zfp105	chr9	+	122832195	122840146	-0.949286	-0.716937	-0.754661	-0.309242	1.60657	1.74047	1.53239	1.50871	0.999092	0.506355	0.688042	0.85473	3.38714	3.36819	1.01322	0.654389	274802
Mast1	chr8	-	87435751	87461252	-0.737205	-0.805488	-0.705899	-0.287032	2.14786	2.18755	2.35018	2.24607	0.891024	0.803858	0.811262	0.898254	4.63564	4.82562	-1.14075	0.235458	275579
Rhod	chr19	-	4425456	4439424	-0.0914001	-0.162885	-0.142516	-0.24591	0.561145	0.609875	0.692096	0.862699	-0.010251	-0.208227	-0.273492	-0.146518	5.21943	5.49828	-1.21322	0.0851111	276069
Dixdc1	chr9	-	50470857	50536089	0.0170231	-0.30027	-0.363981	-0.490787	1.41949	1.47574	1.68004	1.68681	0.19637	0.0237883	0.3523	0.422592	4.62037	4.57895	1.02913	0.627779	276080
Slc2a4	chr11	-	69755787	69761692	-0.449398	-0.52796	-0.754661	-0.237379	0.630886	1.23076	0.692096	0.885525	0.668123	0.588812	0.623695	0.64754	4.98208	5.4124	-1.34753	0.0896145	276790
Elavl3	chr9	-	21819448	21856467	-1.17458	-0.593967	-1.01339	-0.624533	2.19297	2.32444	2.33873	2.33725	0.744525	0.48822	0.550873	0.746269	5.01197	5.08668	-1.05315	0.663813	277392
Stard13	chr5	-	151840089	151992768	-0.800461	-0.716937	-0.754661	-0.645827	1.16405	0.935337	1.65391	1.29913	-0.42957	-0.620896	-0.364127	-0.350644	5.09891	4.86354	1.17722	0.606785	277822
Rhpn2	chr7	+	36119255	36177306	0.149199	0.196881	-0.110735	-0.0456477	1.35202	0.955943	1.38584	1.39511	0.018064	-0.217515	0.131974	0.210324	4.13625	4.21511	-1.05619	0.50917	278092
Krt4	chr15	-	101748965	101755166	-0.881013	-0.580453	-0.754661	-1.35515	0.878706	1.37417	1.38584	1.30534	0.938467	0.772677	0.983533	1.08187	4.00276	3.95159	1.03611	0.535245	278343
Dll4	chr2	+	119151519	119161402	-0.625241	0.018083	-1.05119	-0.303226	1.57103	1.59236	1.75773	2.00796	0.454768	0.609854	0.870237	0.961151	5.49165	5.44522	1.03271	0.780214	278930
Dhx40	chr11	-	86582350	86621162	0.204443	0.537544	0.62892	0.695478	1.67968	1.42731	1.43904	1.47188	0.120193	-0.277032	-0.104239	-0.0504535	5.44943	5.76721	-1.24641	0.0281522	279164
Kcnk9	chr15	-	72342548	72376709	-1.19966	-1.12116	-1.26356	-0.879986	1.92409	2.22421	1.84962	2.08911	0.551561	0.279569	0.317984	0.317861	4.25154	4.45615	-1.15238	0.275745	280475
Smad9	chr3	+	54559503	54605179	-0.33028	-0.273826	-1.48565	-0.540116	1.40297	0.827507	1.72134	1.69841	-0.141464	-0.262245	-0.0109424	0.110867	5.45402	5.63112	-1.13061	0.246175	282419
Arhgef7	chr8	+	11728104	11827152	-0.564975	-0.413316	-0.881828	-0.421126	2.14516	2.04998	2.08698	2.10297	0.00782623	-0.103295	-0.0101968	0.026852	6.84098	6.8355	1.00381	0.319144	282577
Plxdc1	chr11	-	97784550	97847760	0.551821	0.468083	0.518867	0.595149	1.23949	1.27249	1.19774	1.39549	0.063436	-0.0325614	0.0536636	0.0101998	4.93705	5.28597	-1.27361	0.00566703	283766
Guca1a	chr17	-	47531506	47537533	-0.64157	-0.593967	-0.585122	-0.828031	0.958643	1.32499	1.1434	0.996974	0.803584	0.644011	0.824184	0.592805	7.18132	7.08651	1.06793	0.784827	287557
Srrm4	chr5	-	116889281	117041826	-0.800461	-0.996707	-1.01339	-1.15167	2.24558	2.06683	1.83133	2.01456	0.425284	0.0863706	0.174185	0.261236	4.51935	4.57828	-1.04169	0.155686	288156
4833424O15Rik	chr3	+	117278378	117392424	-0.64157	-0.908735	-1.17557	-0.603879	1.73212	2.04619	1.57554	1.70235	-0.538679	-0.749404	-0.688434	-0.616598	3.7448	3.64881	1.0688	0.148908	289058
Smoc1	chr12	+	82127794	82287401	-0.320469	-0.192053	-0.972918	-0.809415	1.65596	1.38418	1.72693	1.93754	-0.174795	-0.451337	0.134963	0.131626	4.613	4.62579	-1.00891	0.810456	290112
Xkr7	chr2	+	152857587	152881511	-0.753922	-0.264892	-0.656978	-0.270973	2.25438	2.11984	2.30824	2.13361	0.587057	0.411928	0.392344	0.318552	5.11537	5.17474	-1.04201	0.0597423	290166
Adamts7	chr9	+	90057815	90094940	0.267053	-0.032979	-0.238032	-0.0599173	1.41949	1.54377	1.45517	1.59908	0.169215	0.0760539	0.196014	0.250188	6.03238	6.06185	-1.02064	0.6814	290442
Rnf165	chr18	-	77694848	77803875	-0.923393	-0.593967	-1.0966	-0.490787	2.10826	2.11984	2.17116	1.98261	0.576927	0.277596	0.223552	0.384112	4.91054	4.88211	1.0199	0.816468	291570
Wasf3	chr5	+	147196581	147282701	-0.753922	-0.95677	-0.902575	-1.22143	1.75384	2.0788	1.82494	1.75838	0.328778	-0.0262508	0.0104021	0.14817	4.72205	4.82806	-1.07625	0.273387	291724
Mir720	chr3	-	88920530	88920594	-0.995924	-0.805488	-0.754661	-0.540116	0.504891	0.675704	0.575624	0.378624	-0.652617	-0.724946	-0.952757	2.57055	3.24616	3.21239	1.02368	0.547626	292057
Adcy5	chr16	+	35155721	35304635	-0.712933	-0.30027	-0.811126	-0.828031	2.32099	2.41426	2.33873	2.35017	0.312414	0.0397567	0.24238	0.328359	4.33217	4.50127	-1.12436	0.127594	292158
Fign	chr2	-	63810630	63936069	-0.800461	-0.208351	-1.26356	-0.448908	1.58178	1.20363	1.70293	1.70045	-0.260177	-0.621726	-0.386936	-0.31404	2.37177	2.47054	-1.07086	0.209225	292323
Lyg2	chr1	-	37962767	37973338	-0.663435	-0.440779	-1.26356	-0.850295	1.41949	0.894828	1.1434	1.1989	0.941894	0.584906	0.92664	0.887108	4.23405	4.27513	-1.02888	0.285591	292361
Fbln2	chr6	+	91162757	91222534	-0.838317	-0.934298	-1.17557	-0.778766	1.97892	2.04619	1.89434	1.97329	0.714903	0.445768	0.488068	0.639948	5.46375	5.42976	1.02384	0.572079	293420
2310030G06Rik	chr9	-	50547795	50554626	-0.737205	-0.793265	-0.847983	-1.62163	0.844728	1.14439	1.30337	1.00443	0.526175	0.783742	0.826108	0.687459	4.9264	5.16103	-1.17661	0.0498336	294617
Serp2	chr14	-	76932618	76956696	-0.433306	-0.112896	-0.509425	-0.381789	0.504891	0.872641	0.584643	0.653901	-0.168238	-0.453767	-0.368415	-0.379931	5.38059	5.44197	-1.04346	0.174973	294813
Myo3a	chr2	+	22149129	22473772	-0.701649	-0.76684	-0.509425	-0.624533	1.00193	0.675704	0.759102	1.07019	-0.485073	-0.826198	-0.660139	-0.500841	2.64408	2.55063	1.06693	0.235702	295696
2010015L04Rik	chr4	+	154783298	154817219	-0.881013	-0.76684	-0.509425	-0.526203	1.83959	1.25525	1.79661	1.81244	0.245402	-0.0415898	0.242884	0.328777	4.41517	4.40409	1.00771	0.293439	296012
Gda	chr19	-	21465796	21547151	0.341389	0.116116	-0.0501069	-0.226066	0.643934	-0.0908949	1.2725	1.04192	-0.638122	-0.832438	-0.607238	-0.593036	7.53431	7.65537	-1.08753	0.543359	299829
Grip2	chr6	-	91711502	91757387	-0.818813	-0.60369	-0.737934	-0.603879	2.07525	2.06683	1.95323	1.91141	0.647076	0.417763	0.489342	0.635386	4.81928	4.94655	-1.09222	0.132564	301206
AI314831	chr2	-	104916694	104966667	-0.949286	-0.778612	-1.13953	-0.879986	2.33734	2.08698	2.2977	2.42454	0.794475	0.48641	0.831962	0.818332	4.40425	4.35654	1.03362	0.273921	301766
Nfatc1	chr18	-	80802943	80909810	-0.200165	0.018083	-0.780421	-0.0517096	1.87173	1.95874	1.71519	1.85375	-0.486369	-0.438225	-0.612908	-0.493996	7.56709	7.39798	1.12437	0.410101	302656
Sv2b	chr7	-	82259780	82454148	-0.320469	-0.50992	-0.336368	-0.645827	1.66017	1.72263	1.69253	1.5821	-0.244261	-0.556474	-0.310478	-0.284733	3.6998	3.81573	-1.08367	0.0902744	303173
Gipc2	chr3	-	151756804	151828864	-0.0758761	-0.496576	-0.424823	-0.526203	1.96001	1.80424	1.76874	1.76866	-0.104235	-0.128198	0.196954	0.163367	5.02328	4.90944	1.0821	0.395668	303926
Cpne7	chr8	+	125641273	125659085	-0.200165	-0.482176	-0.538312	-0.421126	2.12576	1.90498	1.95756	1.99343	0.938434	0.655153	0.78272	0.958227	4.70817	4.70942	-1.00087	0.97585	304201
Ranbp3l	chr15	+	8918118	8997082	-1.05027	-1.4906	-0.780421	-0.778766	0.892102	0.642207	0.774597	0.946496	-0.67948	-0.850306	-0.656899	-0.476273	4.09237	4.11098	-1.01298	0.898539	304345
Ror2	chr13	-	53204685	53381478	-0.800461	-0.123203	-1.0966	-0.540116	1.8194	1.34858	2.10665	2.0607	-0.197028	-0.322201	0.0040711	0.165348	5.51169	5.51391	-1.00154	0.971996	304517
Rhox2e	chrX	+	34784986	34831309	-0.712933	-0.996707	-1.36501	-0.970907	0.927891	0.397676	0.759102	0.575789	0.235216	-0.131503	-0.057271	-0.00032004	3.76802	3.72285	1.03181	0.481987	304959
Enox1	chr14	+	77556569	78121570	-0.433306	-0.413316	-0.780421	-0.392697	1.92409	2.10368	2.18765	2.09592	-0.422831	-0.600387	-0.404423	-0.356621	5.04188	4.93938	-1.07789	0.14128	305056
Asap3	chr4	+	135762279	135802488	-0.139483	-0.106085	0.167217	-0.183355	0.927891	0.802438	1.16889	1.20222	0.578779	0.402071	0.739336	0.683563	5.62784	5.67291	-1.03173	0.644438	307874
A330050F15Rik	chr17	+	69788665	69838573	-0.701649	-0.546489	-0.585122	-0.57823	2.09871	1.92347	2.2148	1.97102	0.464566	0.0935896	0.364851	0.368219	NA	NA	NA	NA	308871
Cecr2	chr6	+	120616438	120721209	-0.300061	-0.289915	-0.754661	-0.159112	1.80081	1.82989	1.78839	1.94441	-0.0613254	-0.475115	0.268219	0.170192	4.43032	4.96437	-1.44799	0.0101418	308941
Bcat1	chr6	-	144942354	145024677	-0.449398	-0.424892	-0.509425	-0.477915	1.77854	1.59236	1.66469	1.56503	-0.0321107	-0.167959	-0.150167	-0.0130292	4.80098	4.76726	1.02365	0.759991	311640
2810459M11Rik	chr1	+	87942437	87952031	-0.421581	-0.635432	0.135597	-0.341207	1.97892	1.97595	2.04732	1.96755	0.945361	0.946741	0.74169	0.932307	4.09863	4.07582	1.01594	0.888913	313119
Tph1	chr7	-	53902545	53927907	-0.64157	-1.12116	-0.454456	-0.700845	1.25862	1.10471	1.50714	1.40823	0.92826	0.500146	0.832607	0.921026	3.88171	3.77081	1.0799	0.0392626	313220
Tspan11	chr6	+	127837639	127903049	-0.663435	-0.908735	-0.977654	-0.700845	1.91854	2.04998	2.10665	1.99615	0.657606	0.389548	0.611409	0.641054	5.8423	5.96427	-1.08823	0.0409538	313285
Syt12	chr19	-	4445907	4477143	-0.753922	-0.614383	-0.847983	-0.461171	1.72716	2.0011	1.87352	1.90347	0.618015	0.533105	0.567988	0.665795	4.31581	4.42318	-1.07726	0.230178	313788
Rusc1	chr3	-	88887900	88897285	-0.12211	-0.352165	-0.0602422	-0.35526	1.80081	1.77415	1.62575	1.73123	0.915099	0.763419	0.758632	0.970981	6.89617	6.73262	1.12004	0.399006	315366
Pirt	chr11	+	66725492	66742202	-0.678597	-0.837546	-0.557091	-1.09436	1.55906	1.35838	1.16889	1.21523	1.00559	0.667497	0.57236	0.716408	5.62211	5.65576	-1.0236	0.745932	315552
Agbl2	chr2	+	90622900	90656388	-0.513826	-0.469453	-0.363981	-0.624533	1.32773	1.50478	1.54068	1.28397	-0.075246	-0.0549261	0.164925	0.0995814	3.36796	3.5356	-1.12322	0.17575	315620
Aifm3	chr16	+	17489783	17507575	-0.0914001	-0.546489	-0.881828	-0.558911	0.726479	0.935337	0.54306	0.47608	0.395923	0.0611691	0.192272	0.354677	4.4724	4.48667	-1.00994	0.0679102	315856
Glt28d2	chr3	-	85673767	85691440	-0.421581	-0.614383	-0.754661	-1.09436	1.31666	1.28749	1.9352	1.75978	0.703679	0.611761	1.17357	1.06598	4.83711	4.53294	1.2347	0.206364	315982
Ttll3	chr6	+	113342490	113364565	-0.779667	-0.580453	-0.902575	-0.558911	0.733787	0.872641	1.11409	1.25855	-0.09932	-0.0434325	-0.252727	-0.0530853	6.07473	6.02351	1.03614	0.711476	316315
Krt85	chr15	-	101346118	101521940	-0.818813	-0.837546	-0.679291	-1.01131	1.01651	1.30367	1.19774	1.12687	0.530977	0.179806	0.38721	0.427622	NA	NA	NA	NA	316385
Rgs4	chr1	-	171671607	171677773	-0.584485	-0.741424	-0.538312	-0.753053	1.57792	1.31565	1.35077	1.28877	1.19386	0.676273	0.752383	0.745728	3.8605	3.88473	-1.01694	0.0627605	316453
Pcdh12	chr18	-	38426745	38444055	-0.508834	-0.560979	-0.780421	-0.724675	1.83959	1.6977	2.0779	1.81305	0.665869	0.525201	0.803694	0.766149	5.47924	5.39375	1.06105	0.157309	316900
Gm5089	chr14	-	122764900	122850368	-1.0125	-0.352165	-1.29964	-0.603879	2.19793	1.83464	2.22057	2.11301	0.196126	-0.135072	0.232075	0.28552	3.51073	3.59053	-1.05687	0.234274	317542
Kcnh4	chr11	-	100601691	100621092	-0.949286	-0.50992	-0.629191	-0.226066	1.74627	1.78759	1.70293	1.54239	0.581397	0.470375	0.475485	0.500143	6.05196	6.0597	-1.00538	0.877333	319664
Tbx21	chr11	-	96959320	96976645	-0.28029	-0.793265	-0.705899	-0.397083	1.74627	2.13968	1.68004	1.77621	0.62395	0.71134	0.609851	0.71393	4.4867	4.54069	-1.03813	0.352542	319848
Apc2	chr10	+	79764564	79781001	-0.604562	-0.560979	-0.5656	-0.624533	1.69322	1.715	1.70293	1.5923	0.549224	0.721463	0.680557	0.725425	5.04892	4.73182	1.24582	0.118443	320470
Tmem179	chr12	-	113738394	113749371	-0.564975	-0.635432	-0.754661	-1.04903	1.71199	1.68339	1.38083	1.53591	1.05229	1.02575	0.791817	1.0011	5.66971	5.75158	-1.05839	0.287913	322540
Mpzl3	chr9	+	44863299	44882971	-0.701649	-0.546489	-1.05119	-0.32014	1.30407	1.28749	0.11652	0.314729	0.361509	0.222921	-0.107309	-0.222066	4.20646	4.27116	-1.04587	0.227287	322548
Atp1b1	chr1	-	166367397	166388486	0.350813	0.349237	0.000956559	0.184798	1.13798	1.28749	1.51493	1.42017	0.355748	-0.0848189	0.399339	0.325414	4.81588	5.21812	-1.32156	0.17507	322816
Sez6l2	chr7	+	134094048	134114120	-0.625241	-0.225678	-0.705899	-0.32014	1.91854	1.88296	1.6315	1.75671	0.610211	0.313745	0.300809	0.546852	5.05762	5.18184	-1.08992	0.171217	323698
Cnn1	chr9	+	21903696	21913665	-1.29857	-0.805488	-1.05119	-0.879986	1.95586	1.92347	1.65391	1.8795	1.08746	0.760955	0.710319	0.989561	4.31749	4.43315	-1.08346	0.127777	324621
Asphd1	chr7	-	134089521	134093095	-0.712933	-0.225678	-0.454456	-0.287032	1.73954	1.74395	1.28224	1.55581	0.806591	0.938641	0.745003	0.713643	5.79824	5.84097	-1.03006	0.509551	324651
Grhl3	chr4	-	135097802	135129535	-0.495618	-0.741424	-0.5656	-0.603879	1.25862	1.18805	1.31414	1.27411	0.101589	-0.127253	-0.0671984	-0.020487	4.98627	4.84196	1.1052	0.036976	324866
Rgs10	chr7	-	135517138	135561686	0.222231	0.326899	0.395415	0.644721	1.37007	1.67807	1.13228	1.29329	-0.295539	-0.183667	-0.476017	-0.478846	6.55927	8.46457	-3.74588	0.0266245	327152
Dsp	chr13	+	38243162	38290446	-0.5505	-0.716937	-0.424823	-0.167778	2.05555	2.13023	1.93951	2.06958	0.234187	-0.0815511	0.0827997	0.168074	5.66712	5.77053	-1.0104	0.755667	327161
Gpr124	chr8	+	28196312	28233908	-0.461676	-0.211143	0.0573611	-0.197286	2.01615	1.96958	2.0282	1.99615	0.113563	-0.0263641	0.0025663	0.258626	5.56565	5.31534	1.18946	0.145814	328023
Kctd16	chr18	+	40418014	40690838	-1.05027	-1.4906	-0.585122	-0.879986	1.87621	1.52808	1.43062	1.5301	-0.322316	-0.693365	-0.560502	-0.480476	4.23831	4.40713	-1.12414	0.1443	328349
Treh	chr9	+	44481320	44494387	-0.200165	-1.0788	-0.454456	-0.624533	0.561145	0.912738	0.380956	0.430125	0.228623	-0.0328202	-0.0529567	0.0876527	4.25067	4.01116	1.18059	0.0414073	329065
Sh3gl2	chr4	+	84851359	85035283	-0.923393	-0.469453	-0.977654	-1.01131	2.04605	2.00688	1.74796	1.78356	-0.0192356	-0.452254	-0.291276	-0.131429	5.20126	5.19159	1.00673	0.210015	331162
Fam19a3	chr3	-	104570322	104580465	-0.901747	-0.635432	-0.5656	-0.753053	1.80081	1.45567	1.75225	1.56471	0.721017	0.436729	0.484025	0.560592	6.0008	6.01612	-1.01067	0.857488	334372
Fbln7	chr2	+	128689667	128722770	-0.584485	-0.635432	-0.811126	-0.490787	1.96001	1.98012	1.99646	1.92699	0.498509	0.203627	0.398387	0.501869	5.00966	4.89095	1.08576	0.133846	334812
Mpzl2	chr9	+	44850426	44862126	-0.737205	-0.95677	-0.780421	-0.477915	1.74875	1.93707	1.47961	1.59049	0.718077	0.806598	0.312508	0.523092	3.56538	3.66262	-1.06973	0.215784	335421
Shroom3	chr5	+	93112460	93394785	-0.449398	-1.0788	-0.811126	-0.526203	1.66751	1.31565	1.97289	1.69228	-0.17783	-0.358042	0.0575985	0.0778668	5.31246	5.43303	-1.08717	0.395299	336274
Jph2	chr2	-	163161977	163223729	-0.857674	-0.793265	-0.629191	-1.15167	1.51137	1.50478	1.34516	1.42864	0.731908	0.468441	0.673762	0.719326	5.63033	5.65953	-1.02045	0.130356	337344
Slit3	chr11	+	34934957	35522009	-1.62358	-0.793265	-1.0966	-1.35515	1.94076	1.97595	1.83678	1.80713	0.307359	-0.0405698	0.082069	0.207365	5.52871	5.62585	-1.06965	0.196201	338259
Mall	chr2	-	127530125	127555633	-0.00623429	-0.546489	-0.737934	-0.50827	1.7197	1.6977	1.94707	1.71657	0.37767	0.223911	0.358003	0.364318	4.74821	4.7985	-1.03548	0.139183	338400
Fam115a	chr6	-	42622545	42643058	0.00500768	0.21715	-0.336368	-0.202948	0.403853	0.827507	1.191	1.03628	-0.456786	-0.397001	0.151427	0.016796	5.72712	5.54803	1.13218	0.193042	339616
Lrrc15	chr16	-	30269387	30283340	-0.320469	-0.499458	-0.656978	-0.432836	1.63403	1.87642	1.93951	1.72926	0.203507	0.359192	0.186578	0.294643	4.50084	4.53722	-1.02554	0.587392	340528
Nkain1	chr4	+	130125704	130169623	-0.5505	-0.65209	-1.0966	-0.303226	1.96305	2.0011	1.9352	1.95497	0.665299	0.513312	0.608031	0.672885	NA	NA	NA	NA	340563
Fgfr3	chr5	+	34064372	34079717	0.136426	0.322499	0.31384	0.11884	1.55906	1.59236	1.51493	1.75469	0.53242	0.571396	0.442114	0.683403	6.12813	6.04965	1.0559	0.599801	343133
Arvcf	chr16	+	18348366	18407167	-0.0599223	-0.144623	0.0391578	-0.216598	1.84783	2.00688	2.03715	1.93592	-0.171846	-0.210507	-0.347051	-0.100328	5.88296	5.9959	-1.08143	0.103307	343620
8430437L04Rik	chr2	+	72541566	72567525	-0.737205	-0.76684	-1.01339	-0.778766	1.07128	0.992707	1.43062	1.20955	0.236516	-0.11333	0.496072	0.402753	NA	NA	NA	NA	343735
Prkcz	chr4	-	154634228	154735500	-0.526789	-0.635432	-0.656978	-0.264467	2.34314	2.19333	2.17496	2.25666	0.863346	0.629856	0.761351	0.794861	6.10134	6.30997	1.52721	0.0120601	343810
A530016L24Rik	chr12	+	113727658	113738138	0.0170231	-0.546489	-0.811126	-0.50827	0.855272	1.138	0.971195	0.972314	0.962382	0.912124	0.689973	0.879304	5.56879	5.56821	1.0004	0.996288	344253
Pax7	chr4	-	139293995	139388883	-1.13856	-0.793265	-2.00194	-0.828031	2.22776	2.13518	1.98647	2.18832	0.913548	0.716414	0.76615	0.89626	5.2213	5.14492	1.05437	0.596033	344309
Mapk13	chr17	+	28906261	28915649	-0.537704	-0.240117	-0.605211	-0.57823	0.844728	0.727153	1.22795	1.15931	0.448031	0.263463	0.38437	0.468438	6.08896	6.01302	1.05405	0.498995	344726
Kcnab3	chr11	+	69139759	69146543	-0.00623429	-0.170681	-0.142516	0.0752081	1.29606	1.38418	0.919064	1.08859	1.14975	1.14135	0.887333	1.00472	4.11787	4.03958	1.05576	0.257056	345139
Fam83c	chr2	-	155654918	155660590	-0.495618	-0.689817	-0.605211	-0.850295	0.844728	0.935337	1.06504	0.732508	0.85242	0.621122	0.602382	0.463795	3.98934	4.02389	-1.02424	0.727597	345458
Grik3	chr4	+	125168074	125391417	-1.35676	-0.934298	-1.0966	-1.04903	2.14175	2.15585	2.08698	2.1938	0.717496	0.434159	0.435448	0.554003	4.52377	4.53052	-1.00469	0.795072	345563
Rhoc	chr3	+	104591951	104597377	-0.151836	-0.273826	-0.705899	0.00865637	0.998169	0.428121	0.446262	0.47608	0.449791	0.475488	0.102414	0.347141	5.57129	5.57498	-1.00256	0.979412	345858
Ephx4	chr5	+	107832531	107859050	-0.857674	-0.231685	-0.629191	-0.432836	1.62261	1.45567	1.74796	1.66849	0.141662	-0.363872	0.247913	0.182707	2.65734	2.67066	-1.00928	0.647597	346061
Pcx	chr19	+	4510471	4621752	0.42082	0.486413	0.484412	0.393545	1.33219	1.138	1.32716	1.33722	-0.0410742	-0.415015	0.0795161	0.0726464	4.87372	4.93656	-1.04452	0.318065	347116
Trpm8	chr1	+	90203286	90285426	0.791108	0.180189	0.720547	-0.0579677	1.51137	1.57584	1.75773	0.9976	0.24668	-0.00331996	0.322775	0.257134	3.74124	3.72105	1.01409	0.436588	348600
Afap1l2	chr19	-	56986843	57083065	-0.800461	-0.65209	-0.629191	-0.662679	1.91394	2.0011	1.92736	2.0013	0.288078	0.0278456	0.257729	0.394131	4.51686	4.56928	-1.037	0.482855	349360
Kalrn	chr16	-	33969158	34514113	-0.625241	-0.689817	-0.754661	-0.753053	0.726479	1.33938	1.13228	0.824558	-0.300698	-0.467442	-0.175474	-0.150887	5.5393	5.53819	1.00077	0.436588	349446
Tcea3	chr4	+	135803871	135830814	-0.857674	-0.60369	-0.585122	-0.421126	2.26187	2.39981	2.22599	2.37398	0.539848	0.400784	0.584902	0.583531	5.35245	5.29049	1.04388	0.523408	349466
Pdgfa	chr5	-	139452928	139470907	0.149199	0.225798	-0.304001	0.158753	1.54555	1.66947	1.85803	1.93157	0.563076	0.656193	0.625257	0.732662	6.32569	6.30202	1.01654	0.576633	350401
Stac2	chr11	-	97897937	97914776	-0.857674	-0.378667	0.000956559	-0.32014	1.94076	1.72263	1.97612	1.97857	0.637842	0.466641	0.545814	0.702576	4.73511	4.9012	-1.12201	0.131285	350782
Rxrg	chr1	+	169528492	169569754	-0.495618	-0.560979	-0.398032	-0.57823	1.84783	1.83464	2.10427	1.89077	0.526354	0.271039	0.484683	0.479617	3.61482	3.52644	1.06318	0.299594	351196
Tpm1	chr9	-	66870399	66897020	-0.526789	-0.162885	-0.557091	-0.216598	2.08295	2.04619	2.18241	2.23175	0.226609	0.1301	0.179586	0.315074	7.52633	7.74409	-1.16293	0.419022	351200
Creb3l1	chr2	-	91822484	91864327	-0.584485	-0.482176	-0.754661	-0.386073	0.970317	1.18805	1.17745	1.3364	0.0700108	-0.152046	0.122382	0.253223	5.05683	5.0125	1.03121	0.697515	351264
Kcnj6	chr16	-	94970289	95219303	-1.05027	-0.934298	-1.26356	-0.753053	2.01615	2.08698	1.87352	1.91603	0.216601	-0.0473623	0.0775374	0.151645	3.95434	3.92807	1.01838	0.285591	351655
Nme5	chr18	-	34722294	34738760	-0.526789	-0.482176	-0.413309	-0.280011	0.790095	0.167344	0.603169	0.646621	0.283318	0.144774	0.15817	0.165521	2.87554	2.81531	1.04263	0.521458	352839
1700003M02Rik	chr4	-	34658580	34677455	-0.35964	-0.452901	-0.336368	-0.35526	1.028	0.464576	0.709153	1.08445	-0.0517773	-0.185132	0.108597	0.180655	3.60337	3.61899	-1.01089	0.436588	353821
2310043J07Rik	chr5	+	136533136	136540194	-0.584485	-0.635432	-0.0289204	-0.753053	0.804966	0.852273	-0.0141412	0.57688	0.424339	0.176458	-0.0642348	0.237097	5.13121	5.0237	1.07737	0.573597	354629
Slc45a3	chr1	+	133859543	133878892	-0.151836	-0.255329	0.207987	0.377141	1.77854	2.05353	1.88839	1.66272	0.554866	0.527749	0.250187	0.42287	5.37549	5.74195	-1.28918	0.0629919	354644
Cadm4	chr7	+	25267041	25289552	0.252411	0.150191	-0.363981	0.0559803	1.70568	1.55514	1.38083	1.68141	0.966866	0.80996	0.844188	1.01418	5.4805	5.60211	-1.08795	0.363309	354837
Itga11	chr9	+	62525661	62631786	-0.449398	-0.76684	-0.398032	-0.448908	2.17698	2.26793	2.16912	2.13404	0.0925662	-0.0305733	0.254491	0.276508	4.83724	4.83305	1.00291	0.719581	355578
BC030476	chr15	+	34383066	34403647	-0.901747	-0.866895	-0.939127	-0.645827	1.00957	0.852273	1.1434	1.14526	-0.0363324	-0.170357	-0.264007	-0.0132727	5.03727	5.14893	-1.08047	0.301253	356796
Timp4	chr6	-	115195633	115201867	-1.17458	-0.413316	-0.705899	-0.558911	0.733787	0.955943	0.874574	0.810606	0.639948	0.792548	0.850927	0.569765	3.81431	3.87589	-1.04361	0.392883	357831
Lrp4	chr2	+	91297687	91354058	-0.712933	-0.0828654	-0.811126	-0.24591	1.12614	1.6513	1.96863	1.85683	-0.164573	-0.375654	0.0253191	0.104387	4.942	4.9625	-1.01431	0.221827	359163
Fa2h	chr8	-	113869037	113917721	-0.923393	-0.65209	-0.5656	-0.397083	1.97499	1.89345	2.11629	1.95369	0.628649	0.393432	0.601274	0.68231	5.08604	5.1073	-1.01485	0.798242	359941
Rerg	chr6	-	137003345	137119017	-0.564975	-0.674392	-0.424823	-0.558911	1.11986	1.23076	1.1434	1.14886	-0.319062	-0.475577	-0.37156	-0.309673	3.98985	3.76356	1.16982	0.0554334	361410
Afap1	chr5	+	36235967	36346571	0.0478461	0.0837402	0.296086	0.530837	1.54781	1.70758	0.928172	1.24751	-0.127916	-0.179908	-0.477612	-0.325028	5.28595	5.46544	-1.13248	0.0959264	361630
Tacr1	chr6	+	82352468	82510098	-0.397509	-0.689817	-0.424823	-0.850295	2.07198	2.09829	1.87702	2.08314	0.294447	-0.114722	0.116197	0.2468	4.84221	4.81142	1.02157	0.548979	361668
Prss50	chr9	+	110760470	110767132	-1.17458	-0.482176	-1.05119	-0.558911	1.19051	1.138	1.40056	1.28942	0.577004	0.490859	0.790423	0.7333	4.5593	5.0574	-1.41235	0.148864	362061
Rtn4rl1	chr11	+	75007494	75081264	-0.526789	-0.0481525	0.552989	0.327709	1.75711	1.81575	0.962524	1.60733	-0.0112483	-0.0925357	-0.475848	-0.185823	5.1391	5.30748	-1.1238	0.221081	363444
Megf11	chr9	+	64233432	64557012	-0.421581	-0.452901	-0.754661	-0.337373	2.12576	2.23737	1.88839	2.24615	0.257135	-0.0582285	0.163101	0.281816	5.32381	5.21884	1.07548	0.340103	363452
Col15a1	chr4	+	47220883	47326037	-0.183514	-0.398039	-0.629191	-0.558911	1.99367	2.10814	2.32707	2.16202	-0.153987	-0.293521	-0.302063	-0.167406	5.13691	5.21064	-1.05244	0.423846	363993
Dlg2	chr7	+	98239295	99597756	-0.320469	-0.689817	-1.2239	-1.15167	1.25862	0.753493	1.46043	1.24729	-0.692506	-0.934712	-0.697332	-0.686972	5.88974	5.40308	1.4012	0.228114	366466
Hck	chr2	+	152934203	152977177	-0.151836	-0.445222	-0.48375	-0.167778	1.46708	1.50478	0.219	0.698241	-0.11046	-0.22982	-0.433337	-0.40741	5.45618	5.71634	-1.19761	0.212738	366782
Cd3e	chr9	-	44806825	44817673	-0.701649	-0.934298	-0.271688	-1.28004	1.01651	0.894828	0.774597	0.668806	0.907158	0.727474	0.508734	0.591524	5.51898	5.82062	-1.23254	0.0556079	368174
Camkv	chr9	+	107838250	107852022	-0.5505	-0.793265	-0.538312	-0.432836	1.61696	1.61256	1.48772	1.58849	0.584218	0.0326618	0.52899	0.575893	4.24481	4.44454	-1.14848	0.103662	370387
Crx	chr7	-	16451295	16465304	-0.526789	-0.560979	-0.585122	-0.922313	1.38592	0.894828	0.874574	0.944566	0.420152	0.132784	0.147367	0.253464	4.51812	4.61453	-1.06911	0.251932	371003
Rtkn	chr6	+	83085801	83102573	0.116656	0.244748	0.121894	-0.248972	1.06374	0.778694	1.58771	1.54888	0.275624	-0.0389626	0.565562	0.598371	5.46365	5.13826	1.25301	0.0808595	371661
Rgs22	chr15	-	35939231	36070155	-0.838317	-0.635432	-1.26356	-0.970907	1.65176	1.86696	1.8019	1.83356	-0.271414	-0.519719	-0.206567	-0.0938908	4.25439	4.1844	1.04971	0.451258	373083
2210415F13Rik	chr11	+	58192533	58204043	-0.12211	-0.866895	-0.881828	-0.624533	1.09358	-0.010331	1.07316	0.849864	0.920321	0.085311	0.699711	0.648451	4.55208	4.65524	-1.07412	0.168937	375656
Vsx2	chr12	+	85910801	85936407	-1.22288	-0.741424	-1.2239	-1.04903	2.17347	2.45933	2.29497	2.32611	0.760949	0.643974	0.851479	0.9281	5.16754	5.14861	1.01321	0.604512	375770
Cacna1g	chr11	-	94269704	94335512	-0.537704	-0.560979	-0.509425	-0.397083	2.02033	2.09829	2.24541	2.12557	0.30199	0.119874	0.303246	0.373907	4.93962	5.06946	-1.09417	0.0862162	376881
Adcy1	chr11	+	6963491	7078508	-0.753922	-1.034	-0.902575	-1.01131	2.24675	2.15142	1.87702	1.93147	0.381694	0.0211195	-0.0441558	0.139483	5.04496	5.03751	1.00517	0.855526	377079
Trim2	chr3	-	83965795	84024799	-0.737205	-0.778612	-0.656978	-0.922313	1.15913	0.753493	1.02263	1.03538	-0.0560366	-0.184005	-0.164861	-0.106478	4.34545	4.89433	-1.46294	0.0292333	377424
Nfib	chr4	-	81936076	82151212	-0.857674	-0.517185	-1.26356	-0.753053	1.65596	1.72968	1.64407	1.97102	-0.276111	-0.540031	-0.149636	-0.150164	3.2816	3.38889	-1.02716	0.822	377531
Scn9a	chr2	-	66318137	66473009	-1.06349	-0.65209	-1.0966	-1.04903	1.85836	1.27249	1.15064	1.3364	-0.458072	-0.826539	-0.920737	-0.783758	4.09229	4.14595	1.0755	0.263967	377960
Mmp11	chr10	-	75385968	75395208	-0.28029	-0.378667	-0.679291	-0.183355	1.54781	1.41566	1.19774	1.31612	0.848476	0.74208	0.629346	0.742393	5.36621	5.31243	1.03798	0.702228	378158
Rhbdl3	chr11	+	80114413	80169488	0.247426	0.177471	0.278361	0.176541	1.57792	1.41566	1.43904	1.49289	0.0807926	-0.0990286	0.0941922	0.176458	5.13182	5.17056	-1.02722	0.436588	378442
Dmbt1	chr7	+	138175589	138265142	-0.663435	-1.12116	-0.754661	-0.700845	0.694204	0.872641	0.884508	0.809016	0.34116	0.0168682	0.108045	0.184639	3.80138	3.74695	1.03845	0.170844	378462
Nsg1	chr5	-	38528431	38550706	0.336961	0.162556	-0.509425	-0.183355	2.02033	1.90908	2.24541	2.05414	0.259901	-0.0394988	0.288862	0.310221	6.28565	6.20022	1.06101	0.527081	381273
Tmem132e	chr11	+	82202401	82259829	-1.48447	-0.76684	-1.2239	-0.624533	2.36264	2.27189	2.29497	2.31031	0.828918	0.561649	0.6007	0.74096	5.24475	5.29762	-1.03733	0.27975	381872
6030429G01Rik	chr7	-	4474558	4484044	-0.737205	-0.560979	-0.336368	-0.603879	0.492445	0.257176	0.800025	0.8355	-0.344153	0.112948	0.00593293	0.0698113	7.20411	7.33656	-1.09615	0.637538	382900
Npas2	chr1	+	39251116	39420085	0.366453	0.318659	-0.206282	-0.0694934	1.51137	0.955943	1.96863	1.82133	-0.480472	-0.495319	-0.415123	-0.414419	5.71216	5.80736	-1.06822	0.0934496	383289
Tmem178	chr17	+	81343971	81401156	-0.779667	-0.200358	-0.705899	-0.778766	1.76759	1.75223	2.12319	1.91768	0.143027	-0.10077	0.172254	0.176173	5.44586	5.47682	-1.02169	0.688174	383636
9030425E11Rik	chr9	+	40494046	40592129	-0.5505	-0.805488	-0.585122	-0.879986	1.78209	1.70758	1.62133	1.78506	-0.0280826	-0.233113	0.0175402	0.0414763	4.54865	4.57609	-1.0192	0.310595	383670
Ptprs	chr17	-	56551848	56615903	-0.0914001	0.401922	0.0204137	0.295753	1.51137	1.76815	1.54068	1.67742	-0.146853	-0.111384	-0.216889	0.113908	7.646	7.38895	1.19503	0.0572291	384826
Mmp15	chr8	+	97876236	97898193	-0.320469	-0.389551	-0.679291	-0.197286	2.20173	2.3338	2.14342	2.10479	0.550873	0.455283	0.355581	0.390346	5.03847	5.00539	1.0232	0.440728	387214
Slc11a2	chr15	-	100218330	100253486	0.902816	0.811786	0.62892	0.822173	1.37769	1.41566	0.897083	1.33681	-0.395048	-0.228116	-0.410445	-0.42823	5.87641	7.06022	-2.27176	0.00848974	387349
Slc6a4	chr11	+	76812098	76845845	-0.386484	-0.793265	-0.705899	-0.603879	1.92409	1.86696	1.98244	1.92969	0.544734	0.147888	0.641852	0.594815	4.28645	4.39682	-1.07951	0.240771	387907
Spata20	chr11	-	94340217	94346624	-0.151836	-0.574146	-0.557091	-0.662679	1.08471	0.979763	1.16889	1.08125	0.658222	0.785109	0.7736	0.899331	5.33224	5.38139	-1.03466	0.485054	387993
Slc38a3	chr9	-	107553485	107571299	-0.28029	-0.200358	-0.183909	-0.603879	1.79732	1.78211	1.75773	1.72446	0.708295	0.740098	0.764306	0.907766	4.51557	4.49143	1.01688	0.285591	388232
Krt74	chr15	-	101584689	101593935	-0.857674	-0.793265	-0.629191	-0.809415	1.11468	0.500198	1.09898	1.06599	0.958477	0.753373	0.910209	0.972647	3.58769	3.54106	1.03285	0.466304	388380
Wnt8a	chr18	+	34701981	34707715	-0.461676	-0.593967	-0.629191	-0.603879	1.4472	1.57584	0.859866	0.907113	1.35974	1.23787	0.398785	0.776372	4.11252	3.95754	1.11341	0.31092	389618
Fads6	chr11	-	115144679	115158860	0.0818904	-0.170681	0.0573611	-0.432836	1.29606	1.08349	0.849262	0.907462	0.226997	-0.109911	-0.1534	-0.0497664	6.04117	6.03244	1.00607	0.912908	389620
Mrap2	chr9	+	87039140	87078880	-1.0125	-0.546489	-1.17557	-1.01131	2.13231	2.18755	1.47551	1.79383	0.272116	-0.00101373	0.178779	0.313743	4.69679	4.74533	-1.03421	0.590818	389654
Phldb1	chr9	-	44494390	44543281	-0.12211	-0.106085	-0.0289204	-0.0475368	0.790095	1.06744	0.849262	1.18837	-0.32399	-0.208252	-0.576806	-0.337778	5.91047	5.81081	1.07152	0.0978598	391026
Pcdh1	chr18	-	38356347	38369416	-0.686025	-0.614383	-0.881828	-0.809415	2.32099	2.32009	2.13776	2.15972	0.745995	0.683923	0.585986	0.701163	3.74399	3.75126	-1.00505	0.890183	391539
Gpr26	chr7	+	139158142	139177316	-0.584485	-0.482176	-0.585122	-0.624533	2.26731	2.24389	1.91825	1.99343	0.854235	0.697135	0.549916	0.696429	5.07328	5.10729	-1.02386	0.834376	392566
Slc35f1	chr10	+	52410306	52831428	-0.526789	-0.359999	-1.0966	-0.603879	1.74875	1.6513	1.9109	1.79049	-0.28939	-0.682996	-0.397402	-0.31373	3.60828	3.80033	-1.14239	0.26678	393240
Col6a5	chr9	-	105758399	105862974	-1.06349	-1.27913	-0.811126	-0.753053	0.878706	0.894828	1.0152	1.31612	0.306741	-0.113719	-0.0168856	0.160181	NA	NA	NA	NA	393682
Necab2	chr8	+	121970618	121996535	-0.678597	-0.440779	-0.679291	-0.381789	1.75711	1.75223	1.7421	1.76562	0.907317	0.570624	0.742939	0.924646	4.89231	4.84072	1.03641	0.567495	393931
Lrp3	chr7	-	35985952	36000364	-0.972047	-0.334317	-0.538312	-0.296287	1.90873	2.02284	1.90356	1.89431	0.902619	0.749354	0.783738	0.972123	5.455	5.22795	1.17044	0.195492	396983
Syt5	chr7	-	4491366	4498169	-0.737205	-0.805488	-0.5656	-0.662679	1.25862	1.1568	1.47551	1.50194	0.543887	0.110332	0.678583	0.676466	4.82618	4.79651	1.02078	0.285591	397025
Fbxo43	chr15	-	36079814	36094639	-0.300061	0.00411686	-0.656978	-0.00458437	0.504891	0.464576	0.692096	0.809414	0.378519	-0.007871	0.55519	0.394213	4.19864	4.19864	1	1	397567
Igfbp7	chr5	-	77778264	77837070	-0.12211	-0.334317	-0.656978	-0.477915	1.68726	1.70758	1.69253	1.72519	-0.21213	-0.261935	-0.299671	-0.17302	5.52491	5.71194	-1.13842	0.344091	397803
Ccdc42	chr11	+	68400538	68411453	-1.13856	-0.482176	-0.679291	-0.677822	1.01651	0.852273	1.15064	1.16405	0.60818	0.150236	0.397768	0.629851	4.9262	4.95636	-1.02113	0.73608	399767
Sned1	chr1	+	95132473	95193025	-0.216798	-0.160434	-0.363981	-0.210762	1.23949	1.42731	1.32716	1.51397	-0.0520375	-0.194831	0.0580749	0.143611	5.30888	5.39328	-1.06025	0.234631	399890
Gm5134	chr10	+	75417258	75472334	-0.0304355	-0.452901	0.257222	-0.258916	0.613564	0.992707	0.988158	0.774665	-0.18947	-0.403559	-0.119249	-0.0728437	5.07634	4.83209	1.18448	0.00659226	400208
Fam101b	chr11	-	75832696	75841284	-0.0208601	0.136342	0.135597	0.0241047	1.05152	0.539341	0.919064	1.12714	0.501869	0.489573	0.625855	0.703182	6.35869	6.15049	1.15525	0.43883	400873
Cyp4f15	chr17	+	32822603	32840294	-0.901747	-0.996707	-0.424823	-0.809415	1.26513	1.20363	0.980121	1.18469	0.559398	0.128668	0.27034	0.440255	3.75445	3.88417	-1.09408	0.150772	401103
Spnb3	chr19	+	4711222	4752352	-0.421581	-0.170681	-0.605211	-0.35526	1.75384	1.96958	2.12562	1.85375	0.174598	0.236516	0.203429	0.262258	5.20343	5.12304	1.0573	0.118682	401659
Zfp462	chr4	+	54960816	55096435	0.344328	0.511451	0.103661	0.115788	1.33219	1.23076	1.19774	1.41162	-0.35487	-0.450056	-0.483969	-0.378097	5.81254	5.40701	1.32458	0.0347665	401911
Prokr1	chr6	-	87528585	87540695	-0.701649	-0.320695	-0.304001	-0.270973	0.998169	0.872641	0.897083	0.738113	0.221362	0.233609	0.0832367	0.100713	4.84027	4.69655	1.10475	0.247301	402333
Epn3	chr11	-	94350912	94361288	-0.320469	-0.378667	-0.811126	-1.43441	1.50563	1.28749	1.43062	1.62347	0.253373	0.372348	0.49004	0.549559	5.68105	5.59123	1.06423	0.141756	402657
E330033L03	chr9	+	57880080	57896804	-0.701649	-0.674392	-0.780421	-0.448908	0.71078	1.02601	0.941549	0.714938	0.740353	0.551565	0.683405	0.69713	NA	NA	NA	NA	403562
Mmp24	chr2	+	155601079	155644102	-0.625241	-0.593967	-0.509425	-0.327425	2.06622	1.96958	1.96352	2.06469	0.476618	0.229763	0.438079	0.435687	7.79132	7.66305	-1.10541	0.0472534	404969
Myo6	chr9	+	80012840	80159536	0.404907	0.244748	0.431881	0.216682	0.752761	1.1568	0.971195	0.956496	-0.597767	-0.708954	-0.63727	-0.643171	4.78186	4.70883	1.05192	0.702877	405503
Pla2g7	chr17	+	43705399	43749150	-1.05027	-0.614383	-0.5656	-0.753053	1.30407	1.26119	1.2977	1.16431	-0.22186	-0.370256	0.0344275	-0.0324118	4.69297	5.42143	-1.65687	0.12197	406939
Lep	chr6	+	29010220	29023876	-0.818813	-0.887366	-0.629191	-0.603879	0.927891	0.572699	0.824386	0.897762	0.640741	0.266478	0.866321	0.654946	3.89783	3.93077	-1.02309	0.665229	407500
Rgs5	chr1	+	171585631	171623657	-0.564975	-0.805488	-1.17557	-0.809415	1.47151	1.27249	1.02263	1.07412	0.32731	-0.0917518	-0.028365	-0.0121682	3.74602	4.15629	-1.32894	0.413903	408595
Csrnp3	chr2	+	65683823	65869603	-1.22288	-0.95677	-1.26356	-0.724675	1.07128	1.10471	1.07316	0.972958	-0.569897	-0.766497	-0.518884	-0.493424	4.41143	4.31616	1.06827	0.156138	411222
Krt72-ps	chr15	-	101606990	101616889	-0.604562	-1.034	-0.939127	-1.22143	1.4109	0.992707	1.09898	1.16707	1.04737	0.789145	1.05735	1.04125	5.12848	5.07344	1.03889	0.421061	411334
Slc12a4	chr8	-	108467489	108490015	0.532074	0.353473	0.484412	0.483731	1.05152	1.407	0.680627	0.74801	-0.0402389	-0.101223	-0.236369	-0.20681	5.3523	5.60738	-1.1934	0.0401881	411534
Col4a1	chr8	-	11198422	11312826	0.894765	0.933407	-0.972918	-0.296287	0.428033	0.912738	1.68004	1.66349	-0.644928	-0.518074	-0.381166	-0.370816	6.36213	6.30089	1.04336	0.737441	412924
Col4a2	chr8	+	11312828	11449287	0.871711	0.94669	-0.972918	-0.296287	0.403853	0.979763	1.69253	1.66596	-0.541049	-0.463358	-0.454343	-0.368776	6.17716	6.07827	1.07096	0.340131	412926
Meg3	chr12	+	110779205	110809939	-1.0125	-0.866895	-1.26356	-0.677822	0.892102	1.06744	0.774597	1.4279	-0.10886	-0.574724	0.0888956	0.186776	7.5389	9.71173	-4.50906	0.00423422	412961
Zfp872	chr9	+	21992609	22006567	-0.678597	-0.580453	-1.36501	-0.448908	1.33792	1.5353	1.33584	1.43355	0.721584	0.514283	0.662148	0.60836	4.11219	4.12852	-1.01138	0.279345	413534
Ttbk1	chr17	-	46579396	46624624	-0.838317	-0.452901	-1.29964	-0.970907	2.07945	1.63315	2.13776	1.91019	0.785779	0.644521	0.88711	0.993521	5.36743	5.39111	-1.01655	0.747667	413595
Gm960	chr19	-	4625840	4698668	-0.397509	-0.320695	-0.509425	-0.337373	1.35202	0.955943	1.66935	1.67504	0.404973	0.0133898	0.540184	0.521898	4.8795	4.84488	1.02429	0.673523	414213
Sh3bp4	chr1	+	90967036	91050368	0.456419	0.636559	-0.0289204	0.286969	0.377631	1.10471	1.06504	0.972636	-0.277266	-0.254271	-0.269379	-0.140728	5.04365	4.90103	1.10391	0.253531	415146
Mapk4	chr18	-	74088140	74224603	-0.0599223	-0.211143	-0.509425	-0.264467	1.76398	1.88838	1.96863	1.9656	-0.273772	-0.31772	-0.27884	-0.134656	4.63116	4.61087	1.01417	0.217403	416213
Prkg1	chr19	-	30638976	31839523	-0.167917	-0.170681	-0.679291	-0.0738371	1.47151	1.34858	1.50714	1.5016	-0.829665	-0.905275	-0.863772	-0.827203	6.77103	6.35687	1.33252	0.0218674	416336
6030422M02Rik	chr1	+	9898718	9931035	-0.701649	-0.65209	-0.629191	-0.809415	1.15913	1.41566	1.1434	0.785841	-0.295031	-0.451522	-0.481647	-0.392077	4.32245	4.38606	-1.04508	0.688201	417335
Hrasls5	chr19	+	7687058	7713728	-0.5505	-0.546489	-1.05119	-0.879986	1.50563	1.72263	1.78876	1.58849	0.0174831	-0.150787	0.148169	0.25932	4.27759	4.33322	-1.03931	0.132878	418311
Ethe1	chr7	+	25372561	25393944	-0.264726	-0.359999	-0.811126	-0.448908	0.581608	0.778694	0.54306	0.825339	-0.404999	-0.176894	-0.482482	-0.355333	7.36748	7.42224	-1.03868	0.781072	419353
Sectm1b	chr11	-	120914736	120924883	-0.64157	-0.741424	-0.0501069	-0.624533	0.334793	0.727153	0.859866	0.582675	-0.0908082	0.0103166	0.270105	0.215302	4.35787	4.39825	-1.02839	0.436588	419777
Lca5l	chr16	-	96380012	96413864	0.688435	0.540733	0.518867	0.604276	0.914135	1.18805	1.17745	0.959982	0.124745	-0.0290201	0.0640978	0.108959	3.78379	3.85476	-1.05042	0.332068	421309
BC048355	chr17	+	46633737	46636567	0.320692	0.42733	0.423371	0.195082	0.869535	1.38418	0.906419	0.825728	0.321176	1.03874	0.652438	0.782489	7.33524	7.50033	-1.12123	0.316843	422708
Amotl1	chr9	-	14346410	14419444	-0.678597	-0.378667	-1.42953	-0.753053	2.33068	2.10368	2.16526	2.17777	0.612994	0.331556	0.588808	0.624618	5.39439	5.33895	1.03918	0.0909219	422997
Ptprm	chr17	-	67016187	67703799	0.217022	0.299882	-0.0806327	-0.149303	1.80081	1.94779	2.02321	2.03751	-0.157428	-0.443522	-0.219888	-0.134502	4.61414	4.63999	-1.01808	0.285591	424157
Lepr	chr4	+	101390011	101487959	-0.901747	-1.70717	-0.424823	-0.879986	1.91672	1.74395	1.82417	1.70666	-0.0255388	-0.47972	-0.0715348	-0.0427334	3.40963	3.63519	-1.16924	0.267273	424159
Elmod1	chr9	-	53759266	53823108	-0.678597	-0.95677	-1.01339	-0.778766	2.00904	1.62419	2.25188	2.06043	0.453946	0.00487815	0.535114	0.511226	3.5391	3.42518	1.08216	0.205432	424516
Scin	chr12	-	40786357	40860815	-0.421581	-0.614383	0.711484	0.330749	1.45908	1.52808	0.196568	1.00821	-0.500135	-0.61842	-0.708403	-0.65603	3.88716	6.39342	-5.68146	0.0140359	424864
Prrt3	chr6	-	113444088	113451812	-0.800461	-0.452901	-0.902575	-1.04903	1.57792	1.23076	1.13228	1.29607	1.07639	0.689255	0.534357	0.846192	5.16285	5.20587	-1.03026	0.227382	425637
Degs2	chr12	-	109925001	109940516	-0.5505	-1.0788	-0.939127	-0.448908	1.78707	1.81575	1.38584	1.45728	0.408853	0.3908	0.151201	0.213091	4.34129	4.3783	-1.02599	0.280215	425724
A630075F10Rik	chr2	-	169886739	169896171	-1.17458	-0.76684	-0.977654	-0.35526	0.137551	0.675704	0.949434	0.705544	-0.0189414	-0.132928	0.0103154	0.195434	NA	NA	NA	NA	426655
Stac	chr9	-	111463937	111592720	-0.526789	-0.934298	-0.881828	-0.850295	1.82846	2.04111	1.88839	1.83897	0.0648606	-0.31683	0.0484027	0.157438	4.24003	4.22774	1.00856	0.906936	427900
Sncaip	chr18	+	52927464	53075585	-0.0914001	0.444864	-0.538312	-0.0475368	1.12614	1.10471	1.51987	1.50092	-0.56309	-0.644487	-0.446212	-0.399655	4.18558	4.20056	-1.01044	0.841467	428245
Heatr7b1	chr1	+	90123594	90158864	0.84276	0.444864	0.830936	-0.0599173	1.49829	1.91899	1.32325	1.11525	1.13263	1.14407	1.02902	0.854514	6.88425	7.08218	-1.14705	0.496808	428292
Zfp385c	chr11	-	100487532	100512007	-0.513826	-1.33659	-0.538312	-1.04903	1.48309	1.32499	1.2977	1.34646	0.624618	0.448033	0.439159	0.569575	5.84272	5.98548	-1.10401	0.244523	428749
Gm12253	chr11	+	58246060	58255124	-0.737205	-0.52796	-0.629191	-0.850295	0.95026	0.675704	0.800025	0.815707	0.665577	0.157794	0.534724	0.57062	3.04606	3.14766	-1.07296	0.01021	429183
Sh3bgr	chr16	+	96422076	96450540	-0.678597	-0.580453	-0.509425	-0.662679	0.760047	1.08349	0.692096	0.590397	-0.00932951	0.0412965	-0.0836882	-0.18594	4.81126	4.82407	-1.00892	0.436588	429521
Sema3f	chr9	-	107583832	107612806	-0.0599223	-0.123203	-0.679291	-0.137027	1.13798	1.39882	1.30337	1.49289	0.136599	-0.00173806	0.174114	0.39119	6.33767	6.41191	-1.0528	0.157394	429739
Phyhipl	chr10	-	70020433	70062039	-0.397509	-0.469453	-0.939127	-0.57823	1.78707	1.93118	1.62133	1.84072	0.375429	-0.0526001	0.116699	0.154659	3.7674	3.85177	-1.06022	0.427178	429993
Prokr2	chr2	-	132196064	132211183	-0.237605	-0.452901	-0.48375	-0.35526	1.92762	1.88296	1.87352	1.89077	0.840796	0.608185	0.980058	0.9634	4.82722	4.84467	-1.01217	0.70838	430028
Papln	chr12	+	85104583	85133334	-0.564975	-0.440779	-1.17557	-1.04903	1.76759	1.76815	2.00883	1.75	0.884992	0.724761	0.94504	1.00681	5.43227	5.45549	-1.01623	0.591867	430444
Snap25	chr2	+	136539185	136608164	-0.923393	-0.560979	-0.972918	-1.87982	1.56417	1.72263	1.38584	1.36332	0.0457132	-0.337237	-0.529427	-0.357806	4.03583	3.99846	1.02624	0.40298	431774
Angpt4	chr2	+	151737067	151770390	-0.5505	-0.996707	-0.5656	-0.558911	0.630886	-0.0477824	1.22795	0.876306	-0.153652	-0.305761	0.103312	0.0034458	5.08462	5.0647	1.01391	0.79907	432587
9330175M20Rik	chr1	-	51275229	51390623	-0.461676	-0.689817	-0.48375	-0.421126	0.677048	0.208774	1.16889	0.737678	-0.380878	-0.642813	-0.168843	-0.121523	NA	NA	NA	NA	433222
Adora1	chr1	-	136095798	136132008	-0.753922	-0.546489	-0.509425	-1.09436	1.88303	1.90498	1.71519	1.6474	0.12645	-0.0646282	-0.104499	-0.030885	5.08462	5.07677	1.00545	0.661214	433401
Tmem45b	chr9	-	31233780	31271823	-1.0125	-0.334317	-1.36501	-0.526203	2.03599	1.66028	1.89434	1.73972	0.0901378	-0.258456	0.0659545	0.145241	4.40466	4.33763	1.04756	0.285591	433910
Tac2	chr10	+	127161533	127168824	-0.584485	-0.65209	-0.811126	-0.558911	1.028	0.642207	1.02263	0.988824	0.824418	0.662947	0.897304	0.931697	4.29154	5.61004	-2.49407	0.0271955	434032
Cyp2d13	chr15	-	82467179	82472475	-0.737205	-0.866895	-0.363981	-1.15167	0.958643	1.02601	0.785341	0.944566	0.883128	0.917084	0.739947	0.931267	3.46598	3.56164	-1.06856	0.551118	434172
Gucy2e	chr11	-	69031618	69050524	-0.564975	-0.264892	-0.737934	-0.677822	1.87621	1.99224	1.97289	2.1184	0.668402	0.655478	0.633126	0.735656	3.75575	3.86265	-1.07691	0.206905	434374
Clstn1	chr4	+	148960746	149022008	0.688435	0.682121	0.15128	0.252027	1.71735	1.85883	2.15152	2.19396	-0.269918	-0.279412	-0.129587	-0.0498877	7.24705	7.20104	1.0324	0.484706	435990
BC048602	chr15	-	35236764	35258290	-0.701649	-0.546489	-0.509425	-0.850295	1.16405	1.138	0.810066	1.13307	0.524668	0.130729	0.492636	0.69596	NA	NA	NA	NA	438778
Rasgrp1	chr2	-	117105728	117168613	-0.0304355	-0.200358	-0.509425	-0.226066	1.59297	1.58272	1.59193	1.48883	-0.199199	-0.355268	-0.197751	-0.137301	4.29722	4.346	-1.03439	0.224798	439705
2410137F16Rik	chr5	+	116888730	116915496	-0.901747	-0.614383	-0.939127	-1.15167	1.22151	1.04814	0.71589	0.950197	0.683692	0.367888	0.700509	0.727756	NA	NA	NA	NA	441252
Ttc39b	chr4	-	82866204	82970093	0.821878	0.693068	-1.13953	-0.202948	0.525429	-0.0477824	2.08698	1.79049	-0.459535	-0.466166	0.667039	0.524547	6.97857	6.58979	1.51324	0.226661	441346
Lmx1a	chr1	+	169619688	169778864	-0.838317	-0.716937	-0.413309	-0.662679	2.22013	2.2139	2.11407	2.22696	0.539595	0.226609	0.28379	0.383442	5.01192	5.0231	-1.00778	0.777722	442392
Sorcs2	chr5	-	36359829	36740788	-0.701649	-0.76684	-0.424823	-0.540116	1.66751	1.73644	1.66935	1.71336	-0.0633119	-0.247347	-0.0970648	-0.0191966	5.17192	5.13709	1.02443	0.523771	442541
Ptpro	chr6	+	137200819	137413154	-0.678597	-0.95677	-0.336368	-0.970907	1.84783	1.94331	1.90356	1.90888	-0.0690843	-0.344695	0.0618705	0.0678403	4.51891	4.47524	1.03073	0.359576	443212
Arhgap29	chr3	+	121656243	121719071	0.276131	0.329904	-0.705899	-0.0868267	0.197674	0.704428	0.759102	1.10461	-0.666868	-0.738706	-0.638411	-0.53046	6.23967	6.33153	-1.06574	0.795137	443841
Gkap1	chr13	-	58334711	58375549	0.762688	0.880162	0.351544	0.61919	0.986316	1.10471	1.26618	1.47223	-0.637	-0.508599	-0.350926	-0.272576	7.43862	7.34292	1.06858	0.614615	443941
Olfml2a	chr2	+	38787499	38816105	-0.249212	-0.211143	-0.509425	-0.412332	0.525429	0.704428	0.603169	0.483635	-0.0717371	-0.321661	-0.342778	-0.227443	4.58254	4.57215	1.00723	0.688177	445891
Tbc1d24	chr17	-	24312375	24342507	0.575373	0.612094	0.438792	0.388058	0.598989	1.33938	1.11409	1.18739	-0.501769	-0.339054	-0.430119	-0.417119	6.50587	6.35063	1.11361	0.472336	446648
B4galnt2	chr11	-	95724872	95776185	-0.584485	-0.499458	-0.977654	-0.700845	2.10245	1.99524	2.3803	2.10939	0.247442	0.0366859	0.110088	0.218489	4.42388	4.42398	-1.00007	0.998328	448408
Fam40b	chr6	+	29867012	29909680	0.0950981	0.208386	0.449462	0.330749	1.62261	1.80424	1.37381	1.44834	-0.0926337	-0.327461	-0.133931	-0.188783	3.96447	4.11146	-1.10726	0.235594	449288
Crmp1	chr5	+	37633318	37683370	-0.508834	-0.614383	-1.05119	-1.35515	2.3514	2.4756	1.99896	2.24615	0.672276	0.466773	0.257329	0.501662	4.91772	4.86882	1.03447	0.731128	449985
Gpr162	chr6	-	124808462	124813935	-0.478441	-0.240117	-0.398032	-0.287032	0.892102	0.955943	0.962524	0.92856	0.990157	0.878557	1.24958	1.22112	5.2723	5.29854	-1.01836	0.436588	450068
Tdgf1	chr9	-	110842111	110848662	-0.800461	-0.908735	-1.13953	-0.624533	1.40297	1.66028	0.61729	0.583751	0.760171	0.850717	0.490216	0.37526	4.58169	4.99913	-1.33555	0.149606	450253
Bik	chr15	+	83357291	83375065	-0.584485	-0.389551	-0.656978	-0.337373	2.08295	1.74395	1.7421	1.91758	0.488068	0.44775	0.31786	0.525885	5.03827	5.08684	-1.03424	0.288174	450640
Csdc2	chr15	+	81767188	81781371	-0.686025	-0.560979	-0.585122	-0.35526	0.694204	1.06744	0.314981	0.731631	0.0500906	0.330685	-0.297769	0.0985574	4.91269	5.01449	-1.07311	0.0607604	450935
4932438H23Rik	chr16	-	91054179	91069390	-1.17458	-0.95677	-0.977654	-0.970907	1.08471	0.704428	0.692096	0.501199	0.187327	0.0340765	-0.048316	-0.0101144	4.4036	4.41395	-1.0072	0.753567	453729
Trib2	chr12	-	15798532	15823591	0.563212	0.568831	-0.206282	0.320223	0.770074	0.609875	1.06504	1.36967	-0.143292	-0.327014	0.129995	0.192115	5.84563	6.76343	-1.88924	0.00862829	454269
Tmem25	chr9	-	44601861	44607299	0.320692	0.252088	-0.238032	0.11884	0.804966	0.894828	0.61729	0.963307	0.739584	0.529403	0.469743	0.661347	5.26751	5.17468	1.06646	0.220646	455044
Raet1d	chr10	+	22081699	22093945	-0.701649	-0.793265	-0.737934	-1.09436	0.970317	1.23076	0.884508	0.715386	0.402753	-0.180053	0.380577	0.333166	3.67947	3.56987	1.07893	0.4097	455933
Lifr	chr15	+	7090541	7147489	-0.901747	-1.2105	-0.847983	-0.700845	1.90464	1.62419	1.63748	1.5016	0.975651	0.66943	0.750374	0.795863	3.61796	4.29292	-1.59655	0.00962799	456271
Hspb8	chr5	-	116858503	116872873	-0.737205	-0.741424	-0.705899	-0.662679	0.892102	1.138	1.23745	1.31612	0.428399	0.411396	0.479864	0.519666	5.62256	5.65361	-1.02175	0.874079	457109
C630004H02Rik	chr11	-	115209022	115229033	-0.0914001	0.0697171	-0.629191	-0.50827	0.465893	0.118714	1.42674	1.16329	-0.0666992	0.0282802	0.309941	0.319074	7.66385	7.23055	1.35032	0.36622	459793
Tmem215	chr4	+	40419212	40422686	-0.625241	-0.0253616	0.242865	-0.0345087	1.29606	1.20363	0.356747	0.613927	1.27658	1.32131	0.411788	0.844537	4.35088	5.71189	-2.56864	0.0194529	460564
Efcab4a	chr7	+	148646992	148652501	-0.0758761	-0.50992	0.0816561	-0.287032	0.779951	0.642207	1.12476	1.30534	0.886727	0.729607	1.07967	1.36171	4.87587	4.72951	1.10677	0.0749562	461808
Igf1	chr10	+	87321800	87399792	-0.584485	-0.580453	-0.336368	-0.461171	0.869535	1.38418	1.40993	1.28353	-0.51499	-0.694275	-0.293056	-0.272662	5.85985	6.00875	-1.10873	0.639143	462155
Pparg	chr6	+	115311238	115440419	-0.0914001	-0.152135	-0.304001	-0.159112	1.51137	1.73644	1.84962	1.89782	-0.513473	-0.685605	-0.501181	-0.555888	4.83108	5.0907	-1.19716	0.0682451	467202
Col1a2	chr6	+	4455696	4491543	-0.779667	-0.469453	-1.2239	-0.700845	1.05152	0.802438	1.11409	1.26745	-0.43214	-0.515449	-0.410049	-0.33863	5.83703	5.88991	-1.03733	0.213541	467828
Tmem184a	chr5	-	140280905	140290237	-0.406106	-0.716937	-1.01339	-0.57823	1.50563	1.5353	0.897083	1.04252	0.6851	0.545817	0.292612	0.437155	4.63743	4.74436	-1.07693	0.0730392	468925
E330034G19Rik	chr14	+	25112585	25129181	-0.5505	-0.76684	-0.336368	-0.700845	1.35202	1.04814	0.824386	0.923736	0.602633	0.156949	0.233826	0.418733	2.93308	3.05567	-1.08868	0.244571	470501
Grm6	chr11	+	50664186	50679710	-0.300061	-0.546489	-0.538312	-0.122028	1.49089	1.61256	0.849262	1.17177	0.349258	0.321723	0.0891387	0.223664	5.06982	5.07641	-1.00458	0.925953	471945
Dync1i1	chr6	+	5675638	5978039	-0.433306	-0.0440277	-0.271688	-0.677822	0.613564	0.827507	1.30337	1.13254	-0.239771	-0.533498	-0.0115969	-0.0136134	3.72691	3.74124	-1.00999	0.542552	472104
1500002O10Rik	chr2	-	70327996	70401414	-1.09565	-0.805488	-1.26356	-1.01131	2.53315	2.28451	2.33298	2.44623	0.346071	-0.0128262	0.270916	0.369897	NA	NA	NA	NA	472335
Slc4a5	chr6	+	83187368	83254939	-0.753922	-0.546489	-0.780421	-0.645827	1.13798	0.979763	0.709153	0.710885	0.111673	-0.157341	-0.0964606	0.0665024	5.06871	4.94641	1.08847	0.23089	473228
Alox8	chr11	-	68997386	69011341	-0.374353	-0.837546	-0.972918	-0.590208	1.46708	1.51417	0.928172	1.25788	0.605139	0.470633	0.274117	0.530498	4.67175	4.73204	-1.04267	0.321698	473557
Cpm	chr10	+	117066555	117124408	-0.264726	0.0631354	-0.0501069	-0.24591	1.86689	1.87642	1.68004	1.60373	-0.106562	-0.250021	-0.188286	-0.121438	3.8805	3.66044	1.16478	0.129307	473919
Amotl2	chr9	+	102620133	102635747	-0.249212	0.208386	-0.754661	-0.448908	1.89731	1.90908	2.17865	2.14971	0.688829	0.512294	1.08873	1.18849	5.4738	5.53428	-1.04281	0.168827	473988
C1qtnf1	chr11	+	118289770	118313096	-0.818813	-0.499458	-0.780421	-0.778766	1.15913	1.18805	1.11409	1.08445	0.419035	0.261237	0.295513	0.428097	4.83788	4.85983	-1.01533	0.865776	474030
Htra1	chr7	+	138079716	138129172	-0.678597	-0.30027	-0.142516	-0.386073	2.31571	2.03025	2.26703	2.23183	0.153948	-0.0594317	0.178269	0.253942	3.88109	3.91304	-1.0224	0.553437	474335
Dok7	chr5	+	35399732	35430480	-0.526789	-0.0873425	-0.454456	-0.287032	1.6451	1.4705	1.70293	1.5138	0.218407	-0.0161159	0.0699213	0.221361	5.51696	5.47197	1.03167	0.436588	474601
2310007B03Rik	chr1	-	95047931	95057525	-0.397509	-0.716937	-0.656978	-0.412332	1.04219	0.500198	0.897083	0.835883	0.635799	0.284568	0.781589	0.648052	5.18936	5.14881	1.0285	0.560103	474838
Slc46a2	chr4	-	59918770	59927928	-0.449398	-0.546489	-0.398032	-0.526203	1.48309	1.27249	1.35924	1.24751	0.505866	0.609282	0.482851	0.535114	4.26163	4.11263	1.1088	0.0905579	474981
Creb3l3	chr10	-	80547077	80561617	-0.300061	-1.034	-0.336368	-0.809415	0.914135	0.727153	0.634201	0.508746	0.499261	0.345987	0.266269	0.386658	5.28118	5.2595	1.01514	0.795834	476579
Rasgef1c	chr11	+	49715336	49793725	-0.701649	-0.293345	-0.183909	-0.177901	2.06622	2.08698	2.03715	2.04142	0.0643404	-0.144696	-0.000740008	0.00705278	4.63052	4.73233	-1.07312	0.210719	476901
A530050N04Rik	chr18	-	61629878	61644261	-0.478441	-0.560979	-0.972918	-0.57823	0.283152	0.704428	0.962524	0.894029	0.204461	0.0872303	0.396741	0.311149	NA	NA	NA	NA	477199
Nrsn1	chr13	-	25343907	25361865	-1.29857	-0.793265	-0.705899	-0.922313	0.970317	0.778694	0.785341	1.05845	0.130102	-0.228862	-0.225465	0.00274804	5.21953	5.15294	1.04724	0.279349	478453
Slc5a2	chr7	+	135409210	135415947	-0.818813	-0.65209	-0.110735	-0.753053	1.31666	0.609875	0.906419	0.874853	0.848245	0.603559	0.465234	0.495408	5.83269	5.82029	1.00863	0.942434	479628
Epas1	chr17	+	87153203	87232750	0.10522	0.208386	-0.0289204	0.0660796	1.62863	1.76149	1.51987	1.93179	-0.0455461	-0.176256	-0.200358	-0.0358026	5.76576	6.1379	-1.29428	0.0862657	481311
Wipf1	chr2	-	73267673	73367467	0.580004	0.150191	-0.847983	0.11884	1.06374	1.38418	1.26618	1.28265	-0.651823	-0.484117	-0.654551	-0.587883	8.73391	8.53866	1.14492	0.366016	482162
Gas2l2	chr11	-	83235403	83242957	-0.526789	-0.52796	-0.972918	-0.645827	1.25862	1.33938	0.980121	0.811396	1.02711	0.823428	0.753369	0.689138	5.0903	5.00802	1.0587	0.389694	484888
Wfdc15b	chr2	-	164040189	164047399	-0.779667	-0.635432	-0.363981	-0.57823	0.581608	1.12288	1.46043	1.14447	0.792214	0.73005	1.19206	1.11357	3.68096	3.45719	1.16778	0.118104	486322
2010300C02Rik	chr1	-	37668520	37776656	-0.320469	0.0402748	-0.304001	0.0408376	1.20803	1.06744	0.874574	1.09645	-0.218088	-0.32542	-0.446778	-0.327254	5.03268	5.05502	-1.01561	0.769249	489043
Qpct	chr17	+	79451245	79489583	-0.264726	-0.192053	-0.737934	-0.0111414	1.07128	0.852273	0.732093	0.916131	-0.121323	-0.38468	-0.24498	-0.224343	3.82834	3.74344	1.06061	0.28975	489145
Ccdc27	chr4	-	153400752	153416786	-0.881013	-0.934298	-0.939127	-1.15167	1.17762	0.852273	0.677794	1.16707	0.889661	0.692337	0.515346	0.842559	3.6724	3.76754	-1.06817	0.267883	489245
Lgals3	chr14	+	47993534	48005842	-0.564975	-0.499458	-0.336368	-0.50827	1.48309	1.69094	1.12476	1.45603	0.409516	0.241487	0.0596118	0.310774	6.7596	6.54908	1.1571	0.385065	489357
Ccdc33	chr9	-	57876488	57966630	-0.20817	-0.741424	-0.939127	-0.879986	1.22151	0.872641	0.971195	1.06991	0.627916	0.366391	0.58542	0.61705	5.13241	5.15221	-1.01382	0.436588	490112
Ankrd60	chr2	-	173394161	173403842	-0.584485	-0.689817	-0.656978	-0.216598	1.1458	1.06744	0.528728	0.753122	1.08554	0.745486	0.823676	0.914861	4.46674	4.42792	1.02727	0.506192	490690
Fermt2	chr14	-	46078466	46149740	-0.5505	-0.0253616	-0.902575	-0.432836	1.99367	1.6513	1.76874	1.84725	0.0544653	-0.309907	0.2283	0.287075	4.64044	4.4774	1.11965	0.337434	491762
Nav2	chr7	+	56214442	56865458	-0.678597	-0.805488	-0.780421	-0.778766	1.81423	1.88838	1.78303	1.93503	-0.07209	-0.288446	-0.00207206	0.058397	6.04885	5.92084	1.09278	0.499479	492281
Has3	chr8	+	109394141	109406802	-0.433306	-0.76684	-0.629191	-0.50827	1.893	1.69094	2.092	2.04927	0.83987	0.665874	0.806961	0.93761	4.72737	4.53888	1.13957	0.43765	492588
Vstm2b	chr7	+	48154647	48185338	-1.61426	-0.996707	-1.2239	-0.526203	1.93632	2.08252	1.65391	1.95175	0.274665	0.0742326	-0.00832118	0.228301	5.55973	5.5685	-1.0061	0.92914	494119
Larp6	chr9	+	60560927	60586608	-0.35964	-0.0440277	-0.48375	-0.122028	0.694204	0.992707	1.47961	1.32493	-0.398502	-0.439312	-0.0539956	-0.0573912	4.45133	4.47536	-1.0168	0.317251	494555
Ghrh	chr2	-	157155231	157172391	-0.712933	-1.12116	-0.656978	-0.724675	0.869535	-0.0477824	1.22795	0.950197	0.457904	0.0370959	0.27393	0.290483	4.71589	4.66817	1.03363	0.609019	494660
A230077H06Rik	chr7	-	48104522	48153694	-1.17458	-0.95677	-1.36501	-0.50827	1.76398	1.93118	1.57554	1.86211	-0.139915	-0.690257	-0.686104	-0.461599	NA	NA	NA	NA	495072
L3mbtl4	chr17	+	68623136	69129426	-0.300061	-0.741424	-0.881828	-0.645827	1.84451	1.85301	2.0282	1.8469	-0.44962	-0.731332	-0.718447	-0.613637	4.50014	4.48449	1.01091	0.797259	495176
Slc5a8	chr10	+	88348736	88392260	-0.857674	-0.741424	-0.902575	-0.558911	1.88805	1.85883	1.7421	1.77558	0.284568	-0.143699	0.0588003	0.130468	4.19391	4.15661	1.02619	0.577187	495431
Gm5627	chr9	+	102641977	102659015	-0.678597	-0.499458	-0.585122	-0.809415	0.927891	0.539341	0.824386	1.02199	0.364701	0.138783	0.4487	0.555455	5.43424	5.47016	-1.02521	0.709916	495832
Hrh1	chr6	+	114347929	114433290	-0.584485	-0.76684	-0.847983	-0.526203	2.09249	2.08698	2.10427	2.06617	0.409367	0.158412	0.411394	0.476072	5.58241	5.56883	1.00946	0.872935	496103
Ccdc92	chr5	-	125314801	125342591	1.03734	1.20912	0.995517	0.935594	1.35202	1.46588	1.30337	1.5432	0.187533	0.0768431	0.179464	0.267049	5.14765	5.47034	-1.25066	0.0442235	496208
Coro2b	chr9	-	62267298	62384851	0.116656	0.136342	0.000956559	-0.149303	0.428033	0.727153	0.906419	0.920467	-0.631941	-0.461004	-0.548107	-0.490802	6.75051	6.41933	1.25804	0.153172	496388
Zkscan16	chr4	+	58956499	58971227	0.0676864	-0.255329	0.0391578	-0.108134	1.4472	1.76149	1.24673	1.22916	0.342376	0.264857	0.137639	0.239571	3.12043	2.825	1.22726	0.280563	496444
Bmf	chr2	-	118354492	118375414	0.188847	0.318659	0.31751	0.381972	0.927891	1.02601	0.859866	1.28397	-0.0983162	-0.212236	-0.153162	0.0462936	5.77137	5.82742	-1.03962	0.71165	497171
Tgfb1i1	chr7	+	135390384	135397226	-0.838317	-0.716937	-0.881828	-0.50827	0.804966	0.642207	0.874574	1.05475	0.682863	0.657963	0.756142	0.886728	5.6005	5.4925	1.07773	0.082774	498454
Cux2	chr5	-	122310224	122497834	-0.818813	-0.741424	-1.62485	-0.526203	2.0592	1.85301	2.02321	2.03107	0.286092	0.0387453	0.286597	0.389546	5.70255	5.70255	1.48051	0.148785	499739
Mertk	chr2	+	128524732	128627924	-0.838317	-0.273826	-0.847983	-0.50827	1.597	1.5353	2.13776	1.78468	-0.126644	-0.465916	0.0602055	0.00333229	3.99619	4.329	-1.25946	0.154183	499747
Gpc1	chr1	+	94728262	94756773	-0.461676	-0.334317	0.0573611	-0.00458437	1.96505	1.94142	1.65391	1.77934	0.309764	0.309222	0.181963	0.412311	5.66774	5.7579	-1.06449	0.6574	499943
A330049M08Rik	chr4	-	134925491	134954142	-0.513826	-0.560979	-0.585122	-1.01131	1.74627	1.37417	1.43904	1.67127	0.289439	-0.104754	0.0819677	0.164612	4.90537	5.01972	-1.08248	0.0805904	500259
Stra6	chr9	+	57976894	58001804	-0.320469	-0.517185	-0.679291	-0.645827	1.67968	1.46588	1.65823	1.85176	0.83766	0.612103	0.845519	1.02241	5.4805	5.48068	-1.00012	0.988003	500376
Rspo4	chr2	+	151668662	151700404	-0.712933	-0.76684	-0.679291	-0.809415	2.18339	1.95874	2.15152	2.03078	0.809953	0.623434	0.756645	0.792215	4.61059	4.55213	1.04135	0.688559	500992
Pkd1l3	chr8	+	112138416	112196492	-0.663435	-0.65209	-0.509425	-0.117207	0.914135	0.778694	0.314981	0.430125	0.229715	-0.0856287	0.0687845	0.153391	5.32889	5.46558	-1.09938	0.0504564	502898
Myh10	chr11	+	68505416	68630126	0.570071	0.27873	-0.538312	0.0675325	1.46708	1.44356	1.89864	1.97329	-0.281594	-0.42435	-0.268239	-0.13662	6.26592	6.60435	-1.26439	0.153202	504645
Tmem90a	chr12	-	86018227	86039757	-0.64157	-0.805488	-1.01339	-1.01131	2.14175	2.03025	2.06353	1.93722	0.918923	0.50633	0.802923	0.880993	5.9683	6.01955	-1.03616	0.200716	504726
Abo	chr2	-	26698022	26720499	-0.753922	-1.034	-0.972918	-0.50827	0.38265	0.827507	0.884508	0.65858	0.255208	-0.0729871	0.271975	0.235787	3.93219	3.92611	1.00422	0.964538	504747
Fgfr1	chr8	+	26629243	26686186	0.388611	0.584186	0.216869	0.317137	0.561145	1.00795	1.12476	1.1266	-0.696288	-0.367768	-0.507919	-0.344129	6.54423	6.4219	1.08849	0.528611	505174
Axin2	chr11	+	108781662	108812095	-0.0914001	0.244748	-0.168303	0.375007	1.13028	1.28749	1.0042	1.35197	0.408379	0.164328	0.173889	0.468827	5.64716	5.60355	1.03069	0.703734	505512
1700095A21Rik	chr4	+	145651165	145679000	0.328187	-0.273826	0.395415	-0.327425	0.480542	0.894828	0.884508	0.366236	0.0653649	-0.0719286	0.0585194	-0.212804	NA	NA	NA	NA	506025
Cnih3	chr1	+	183282758	183390772	-0.00623429	-0.50992	-0.605211	-0.177901	1.84783	1.70363	1.47551	1.71296	-0.00215829	-0.314044	-0.26742	-0.247671	4.82002	4.7319	1.06298	0.138367	508432
Zfp454	chr11	-	50686224	50700945	-0.35964	-0.378667	-0.679291	-0.753053	1.04219	1.06744	1.38584	1.41414	0.196717	0.108648	0.182924	0.331554	4.71781	4.75645	-1.02714	0.703641	508704
Pde1a	chr2	-	79674609	79969569	-1.13856	-0.76684	-0.811126	-1.04903	1.29606	1.02601	1.25685	1.00474	-0.514009	-0.724347	-0.452817	-0.484424	3.49824	3.46937	1.02021	0.588187	509539
Tox2	chr2	+	163051189	163148838	-0.183514	-0.65209	0.121894	-0.700845	1.1999	1.27249	0.501153	0.681898	0.650541	0.291905	0.533101	0.492635	5.48702	5.60897	-1.0882	0.271517	509884
Stk39	chr2	-	68048503	68310038	0.67072	0.688665	0.194125	0.463102	1.11468	0.802438	1.26618	1.2628	-0.528412	-0.664839	-0.523498	-0.553289	6.13834	6.24731	-1.07846	0.758679	510470
Ppapdc1a	chr7	+	136400607	136534821	-0.995924	-0.934298	-1.05119	-1.74727	1.82624	1.51417	1.55603	1.63007	-0.0508187	-0.396401	-0.567883	-0.407428	5.11063	5.28102	-1.12536	0.139778	511765
Gm10046	chr7	+	28550691	28555991	-0.678597	-0.793265	-1.05119	-1.74727	0.986316	0.992707	1.19774	0.942299	0.718781	0.712478	1.03722	1.01826	6.48864	6.61072	-1.08831	0.420221	512105
St6galnac5	chr3	-	152483673	152645171	-0.12211	-0.162885	-0.424823	-0.303226	1.10711	0.912738	1.10967	1.19501	-0.536123	-0.537464	-0.571925	-0.54668	4.62353	4.60178	1.01519	0.808756	512377
Kap	chr6	-	133799872	133803685	-0.64157	-0.76684	0.0204137	-0.603879	1.01651	0.852273	0.810066	0.824558	0.897301	0.211846	0.915465	0.834661	3.71842	3.64628	1.05128	0.21245	513182
Fam135a	chr1	-	24017596	24107180	0.580004	0.600283	-0.304001	0.073778	1.35202	1.18805	1.66469	1.54953	-0.581282	-0.799816	-0.353975	-0.3907	4.68574	4.67482	1.0076	0.96056	513427
Slit2	chr5	+	48374393	48697017	-0.0304355	0.0582979	-0.238032	-0.101332	1.4472	1.58272	1.60552	1.87228	-0.575432	-0.867586	-0.337603	-0.321122	4.06677	4.2729	-1.15359	0.163808	513430
Alox12b	chr11	+	68970573	68983293	-0.564975	-0.546489	-0.454456	-0.624533	1.8194	1.94331	1.97289	1.78679	0.900352	0.868733	0.705755	0.923774	4.73826	4.79924	-1.04318	0.266568	514325
Ahrr	chr13	-	74348565	74429757	-0.923393	-0.996707	-0.811126	-0.526203	1.21761	1.18805	1.16889	1.14092	-0.186823	-0.474158	0.105402	0.0274756	4.38962	4.31441	1.05351	0.520739	516466
Cachd1	chr4	+	100449283	100676353	-1.0125	-0.348209	-0.977654	-0.526203	1.93327	1.90908	1.89864	1.95186	0.106822	-0.229951	0.230075	0.276643	4.77159	4.8309	-1.04197	0.501908	516565
Mtnr1b	chr9	-	15667057	15679000	-1.0125	-0.499458	-0.629191	-0.879986	0.878706	1.39882	0.785341	0.825728	0.590896	0.513525	0.134132	0.289817	4.95773	4.98018	-1.01569	0.345128	516813
Tnfaip8l3	chr9	-	53873412	53916218	-0.0208601	-0.178283	-0.398032	0.00865637	1.08471	1.21755	1.48772	1.30492	0.18607	-0.32623	-0.00175991	-0.00653283	4.39753	4.37447	1.01611	0.834549	517626
Dlg5	chr14	-	24953174	25065142	-0.513826	-0.0657316	-0.336368	-0.397083	1.90464	1.89834	1.9109	2.08884	0.66311	0.395499	0.510873	0.625854	5.98601	5.83253	1.11225	0.0824703	517944
Wnt2b	chr3	-	104747722	104764627	-0.421581	-0.413316	-0.629191	-0.645827	1.98964	2.09296	1.99896	2.19428	0.405201	0.457907	0.474464	0.491569	5.75885	5.33104	1.34519	0.0445809	518534
Pm20d1	chr1	+	133693971	133714692	-0.995924	-0.741424	-0.629191	-0.432836	1.37769	0.979763	1.39363	1.32748	0.343858	-0.0410281	0.327864	0.34452	4.4685	4.46781	1.00048	0.990823	520216
Ptprn2	chr12	+	117724192	118516640	-0.461676	-0.689817	-0.424823	-0.558911	1.87993	1.90498	1.56052	1.75978	0.0549785	-0.265285	0.0240971	0.0904418	5.13222	5.23446	-1.07344	0.195282	522053
Nat8l	chr5	+	34338632	34348565	0.778998	0.657798	0.373459	0.411732	1.8194	1.79562	1.90735	1.8277	1.00285	0.786569	0.816362	1.02621	5.48619	5.51138	-1.01761	0.323518	522232
Spon1	chr7	+	120909511	121186889	-0.139483	-0.30027	-0.142516	-0.280011	1.71735	1.80936	1.76117	1.61566	-0.415225	-0.547651	-0.511554	-0.508757	5.01295	4.9929	1.01399	0.809391	524040
Tmem51	chr4	-	141586907	141640219	-0.0304355	-0.225678	0.15128	0.183669	0.914135	0.955943	0.446262	0.652931	-0.348846	-0.267906	-0.488669	-0.459471	5.02979	5.10037	-1.05014	0.742318	525024
Htr1d	chr4	+	135979438	136000317	-0.800461	-0.593967	-0.557091	-0.490787	1.86363	1.95874	1.84962	1.98147	0.502741	0.437158	0.436726	0.489789	4.11787	4.11787	1	1	525033
Zfp811	chr17	-	32933955	32946864	-1.0125	-1.4906	-0.679291	-0.879986	1.78209	1.76149	1.77763	1.69773	0.801336	0.483369	0.78546	0.857318	2.05764	2.08967	-1.02245	0.746297	525364
Arhgef37	chr18	-	61653447	61696190	-0.64157	-0.469453	-0.585122	-0.432836	1.9003	1.72968	1.88839	1.89274	0.137411	-0.0137486	0.156682	0.287872	3.6791	3.74269	-1.04507	0.583808	529128
Greb1	chr12	-	16677420	16807692	-0.264726	-0.452901	-0.972918	-0.753053	1.63403	1.79562	1.8454	1.78679	0.201033	-0.144475	0.1586	0.226825	3.90572	4.06499	-1.11673	0.159659	529828
Twist2	chr1	+	93698053	93744604	-0.923393	-0.560979	-0.847983	-0.50827	2.10826	2.27189	2.21239	2.25996	0.849512	0.655904	0.670465	0.751545	5.32276	5.32919	-1.00447	0.931311	530262
Eya4	chr10	-	22823973	23069709	-0.5505	-0.580453	-1.26356	-0.381789	1.91394	1.94779	1.59564	1.96591	-0.269936	-0.642572	-0.208393	-0.162271	3.79186	3.86506	-1.05205	0.497004	532073
Rab20	chr8	-	11453976	11478499	0.557817	0.49956	-0.48375	-0.091356	0.630886	0.675704	1.73159	1.63572	-0.276046	-0.077001	0.148276	0.171402	5.86292	5.86807	-1.00358	0.969597	532182
4933422H20Rik	chr11	+	115301858	115309582	-0.838317	-0.674392	-0.509425	-0.50827	0.830848	0.872641	1.04948	0.95152	0.574938	0.482185	0.721019	0.869503	4.08988	4.12684	-1.02595	0.483299	532618
Kif1a	chr1	-	94912032	94998442	-0.0208601	-0.378667	-0.0501069	-0.57823	2.32753	2.32009	2.45129	2.35885	0.344521	0.130576	0.337654	0.420562	4.83921	4.81325	1.01815	0.834436	533921
Ksr2	chr5	+	117864010	118217997	0.320692	0.394046	-0.271688	0.0205895	1.028	1.02601	1.13228	1.35177	-0.136373	-0.400103	-0.117626	0.0397573	6.13379	6.12258	1.00779	0.885319	534024
1700026D11Rik	chr2	+	132316463	132349793	-0.64157	-0.805488	-0.336368	-0.879986	0.197674	0.955943	0.835303	0.575789	-0.148457	-0.0877449	-0.45247	-0.370659	NA	NA	NA	NA	535308
Fstl4	chr11	+	52578207	53000849	-0.779667	-0.30027	-0.811126	-0.603879	2.30857	2.41032	2.2183	2.2898	0.0650605	-0.191425	-0.15917	-0.0536632	3.75646	3.73388	1.01577	0.436588	535647
Fam135b	chr15	-	71276107	71558268	-0.995924	-1.15672	-1.13953	-1.15167	1.2746	1.10471	0.785341	1.01591	-0.58357	-0.944415	-0.937329	-0.883731	5.5631	5.53696	-1.01653	0.285591	537962
Lhfpl5	chr17	+	28712663	28720538	-0.64157	-0.231685	-0.0501069	-0.337373	0.694204	0.955943	0.71589	0.691057	0.625059	0.649113	0.465703	0.521225	4.97906	4.89118	1.06281	0.537992	538324
Igf2bp1	chr11	-	95818477	95867258	-0.972047	-0.65209	-1.88351	-0.540116	2.22776	2.26503	2.16257	2.50954	0.682629	0.322366	0.735538	0.831112	4.6381	4.67862	-1.03126	0.0662426	539481
Syt13	chr2	+	92755257	92796208	-0.625241	-0.482176	-0.780421	-0.57823	2.19297	2.03678	2.20581	2.12106	0.459926	0.064488	0.310773	0.382613	5.5795	5.51692	1.04434	0.246089	539662
Dapk2	chr9	+	66006032	66120049	-0.433306	-0.741424	-0.197865	-0.381789	1.20803	1.31565	1.1434	1.08153	-0.411518	-0.442534	-0.434335	-0.400742	4.70174	4.99747	-1.22751	0.0429552	539784
Mir3968	chr11	-	115309274	115309374	-0.374353	-0.76684	-0.271688	-0.778766	0.779951	0.778694	0.338751	0.753122	-1.058	-1.04797	-1.38008	4.23657	NA	NA	NA	NA	540134
Scnn1b	chr7	+	129008624	129062030	-0.604562	-0.76684	-0.336368	-0.879986	1.81423	1.91351	2.06353	1.85695	0.478885	0.202714	0.324081	0.401061	4.21891	4.17378	1.03178	0.241206	541414
Cttnbp2	chr6	-	18316476	18464825	-0.35964	-0.0828654	-0.780421	-0.526203	1.48309	1.20363	1.78303	1.66695	-0.546621	-0.742337	-0.338634	-0.278722	4.77982	4.92497	-1.10585	0.0281602	541844
H60b	chr10	+	21993279	22008654	-0.701649	-0.334317	-0.398032	-0.280011	1.78707	1.88296	0.996762	1.16733	0.868378	0.588723	0.269933	0.343297	3.21445	3.49231	-1.21239	0.488839	544353
Eno2	chr6	-	124710072	124719527	0.243992	-0.144623	-0.424823	-0.231302	0.043871	0.338347	0.928172	1.05845	-0.0207916	-0.00273833	0.190816	0.347721	5.52277	5.53707	-1.00996	0.942181	544476
Evc	chr5	-	37690409	37728120	-0.526789	-0.264892	-0.881828	-0.724675	1.85836	2.03025	1.87702	1.88465	0.408457	0.166351	0.0693037	0.245067	5.92126	5.79455	1.0918	0.249757	544787
Evc2	chr5	+	37729716	37816293	-0.421581	-0.273826	-1.0966	-0.645827	1.77854	1.98563	1.95932	1.90369	0.0543044	-0.176591	-0.227307	-0.0969779	5.78169	5.53114	1.18966	0.140415	546383
Agpat9	chr5	+	101275247	101328121	0.167399	0.208386	0.000956559	-0.0286534	0.643934	0.727153	1.54741	1.31277	-0.423078	-0.524354	-0.449665	-0.39014	4.34211	4.30996	1.02253	0.374097	547018
Rbfox2	chr15	-	76909419	77137483	0.67348	0.809555	0.167217	0.148943	0.525429	0.642207	1.77763	1.52138	-0.486309	-0.659326	-0.293178	-0.254755	6.57231	6.11085	1.37693	0.0265199	548432
LOC329427	chr2	+	73434582	73454069	-0.923393	-0.593967	-0.629191	-0.397083	0.643934	0.118714	0.810066	0.780006	0.108747	-0.209103	0.171231	0.155093	NA	NA	NA	NA	549277
Ptgs1	chr2	+	36085945	36107789	0.46133	0.506939	-0.754661	-0.226066	-0.195778	0.642207	1.05723	0.784614	-0.413872	-0.463631	-0.0242622	0.0165497	9.29155	8.66171	1.5474	0.01807	550001
Dzip1	chr14	-	119274741	119322389	-0.64157	-0.517185	-0.454456	-0.202948	1.38592	1.46588	1.43062	1.37168	-0.270711	-0.254074	-0.212442	-0.249685	5.12278	5.07959	1.01032	0.846605	551641
Tal2	chr4	+	53792576	53799757	-0.139483	-0.837546	-0.454456	-0.645827	1.28988	1.60155	1.53239	1.22547	0.714445	0.757877	0.629852	0.55976	3.49405	3.48102	1.00907	0.436588	551651
Zfp354b	chr11	-	50735287	50745137	0.252411	0.364678	0.231803	-0.0304673	0.914135	1.17386	1.29176	1.33722	0.521898	0.367616	0.689251	0.875764	4.56909	4.62782	-1.04155	0.368624	552896
Macrod2	chr2	+	140221165	142215786	0.525417	0.384596	-0.0501069	0.257917	0.914135	1.23076	1.07316	1.05025	-0.631109	-0.905145	-0.706611	-0.683296	6.05557	6.04119	1.19554	0.207719	553054
Ildr2	chr1	+	168184269	168246963	-0.972047	-0.560979	-0.881828	-0.477915	1.77854	1.6513	2.12319	1.87418	0.787047	0.576041	0.869706	0.851101	5.62258	5.63565	-1.03973	0.545013	553461
Svep1	chr4	-	58055667	58219468	-0.461676	-0.0311495	-0.811126	-0.32014	1.81423	1.68339	1.45517	1.62377	-0.472	-0.641399	-0.534659	-0.490348	4.44561	4.46042	-1.01032	0.436588	554301
Sox5	chr6	-	143776944	144158088	-0.625241	-0.580453	-0.939127	-0.558911	1.17762	-0.010331	0.971195	1.09272	-0.56257	-0.706084	-0.561635	-0.567762	4.80359	4.78801	1.01086	0.550988	554945
Tnr	chr1	+	161453899	161855053	-1.09565	-0.76684	-0.737934	-0.753053	1.58178	1.32499	1.11409	1.12607	0.216938	-0.211821	0.142519	0.152918	4.21912	4.24042	-1.01487	0.788273	555676
Kitl	chr10	+	99478457	99563046	-0.5505	-0.415985	-0.811126	-0.149303	1.43922	1.21755	1.81079	1.75134	-0.00273545	-0.368004	0.112818	0.119568	3.01877	3.1256	-1.07686	0.281235	555901
Sec14l2	chr11	-	3997042	4018732	-0.216798	0.109841	-0.110735	-0.231302	0.752761	0.827507	1.62133	1.31633	-0.31565	0.0206256	0.163277	0.109945	6.3871	6.7758	-1.30922	0.364926	555982
Ica1l	chr1	-	60045911	60099931	-0.0475263	0.0303542	-0.656978	0.238583	1.33792	1.138	1.30337	1.42054	-0.36272	-0.473143	-0.363588	-0.31239	4.33628	4.35617	-1.01389	0.789227	556138
Slc5a4b	chr10	-	75521365	75573763	-0.923393	-0.674392	-0.197865	-0.645827	0.726479	0.338347	0.645852	0.862331	-0.178133	-0.543523	-0.0508231	0.0174813	4.1758	4.03261	1.10434	0.174025	556713
Tpm2	chr4	-	43527583	43536260	-0.264726	-0.106085	-0.183909	-0.309242	0.726479	0.852273	0.380956	0.681429	-0.0585516	-0.069574	-0.17281	-0.0571189	5.6104	5.77047	-1.11734	0.346883	557007
Gpr126	chr10	-	14122390	14264842	-0.625241	0.121296	0.103661	-0.0395276	0.888573	1.06744	0.810066	0.824167	-0.70514	-0.801935	-0.804378	-0.840351	3.9058	4.24766	-1.26739	0.0702369	561925
Spaca7	chr8	+	12573048	12600738	-0.800461	-0.866895	-1.43728	-0.724675	1.6451	1.35838	1.12476	1.20601	0.868123	0.560176	0.767485	0.665869	NA	NA	NA	NA	562363
Elfn1	chr5	+	140383896	140450678	-0.513826	-0.560979	-0.881828	-0.624533	2.16075	2.35707	1.99896	2.34289	0.520994	0.385121	0.429309	0.59588	5.29006	5.28535	1.00327	0.950094	562584
Tead1	chr7	+	119822833	120050319	-0.753922	-0.52796	-0.977654	-0.778766	2.11161	1.85883	2.04371	2.07298	0.929818	0.607485	0.804699	0.84641	4.81919	4.73392	-1.00651	0.919454	562634
Sdc3	chr4	+	130348451	130382233	0.136426	0.0961045	-0.271688	-0.0062962	1.34359	1.17386	1.76117	1.79408	-0.0636611	-0.105556	-0.0039285	0.0684196	6.13151	6.38347	-1.19083	0.187153	563310
Sox6	chr7	-	122614857	123182258	-0.537704	-0.30027	-0.454456	-0.142039	2.06897	2.0788	2.15982	2.11301	-0.41327	-0.681076	-0.394523	-0.363868	6.1342	6.3639	-1.17259	0.0555976	564269
Gm9573	chr17	-	35754867	35763582	-0.995924	-0.805488	-0.398032	-0.922313	1.13798	1.10471	1.26618	1.21523	1.01674	0.695809	0.699284	0.75863	5.19819	5.42241	-1.16814	0.013081	568584
Ccdc113	chr8	+	98057999	98082788	-0.421581	-0.50992	-0.454456	-0.645827	0.694204	0.778694	0.584643	0.791097	0.152474	-0.234315	0.31126	0.334442	4.33834	4.26527	1.05195	0.321786	568977
Cacna1b	chr2	-	24461894	24618672	-0.216798	-0.546489	-0.336368	-0.309242	2.14175	2.08698	2.0779	2.06958	-0.142806	-0.322565	-0.339973	-0.201093	4.80802	4.86265	-1.0386	0.433185	569704
A930011G23Rik	chr5	-	99726262	100158079	-0.737205	-0.635432	-0.737934	-0.700845	1.94665	2.16038	2.07061	2.11032	-0.0902088	-0.368056	-0.00641615	-0.00774923	5.52589	5.49867	1.01905	0.59216	570146
Ankmy1	chr1	-	94766705	94799483	-0.838317	-0.837546	-0.398032	-1.04903	1.1458	1.1568	0.759102	0.623392	0.49372	0.158053	0.452317	0.474053	4.31427	4.30647	1.00542	0.708774	571164
Pom121l2	chr13	+	22073062	22080603	-0.320469	-0.334317	-0.538312	-0.237379	1.893	2.06683	1.19774	1.27478	1.28539	1.23363	0.558354	0.767484	5.01433	4.95657	1.04085	0.716692	572039
Src	chr2	+	157250028	157297574	0.287396	0.0869508	-0.398032	-0.0517096	0.00990028	0.778694	1.02263	0.811001	-0.383326	-0.361864	-0.0197714	0.0249149	6.06061	6.04275	1.01246	0.767083	572297
2310050B05Rik	chr10	+	80657435	80671115	0.232958	-0.144623	-0.168303	0.0152971	1.65596	1.73644	1.85803	1.82954	0.809394	0.607629	0.785782	0.787048	NA	NA	NA	NA	572397
Evl	chr12	+	109792929	109926725	-0.564975	-0.0253616	-0.972918	-0.0599173	1.72716	1.59236	1.97906	1.77808	-0.432757	-0.491446	-0.249768	-0.234619	6.6205	6.6361	-1.01088	0.873461	573311
Loxhd1	chr18	+	77520696	77680996	-0.200165	-0.95677	-1.01339	-1.74727	1.15913	1.24666	0.668492	0.791097	0.385209	0.0283747	-0.0260169	0.133277	5.07472	5.14032	-1.04047	0.343873	574749
Gnao1	chr8	+	96334737	96493288	-0.5505	-0.200358	-0.939127	-0.309242	1.97892	1.94779	1.98244	2.15041	0.311608	-0.0154145	0.222919	0.33703	5.29004	5.14616	1.10487	0.172961	575488
Uaca	chr9	+	60642354	60728177	0.373517	0.204732	-0.271688	0.0899816	0.561145	0.675704	1.26618	1.06991	-0.546025	-0.514565	-0.459061	-0.44405	6.12003	5.83108	1.22175	0.0225006	575982
Nhs	chrX	-	158274199	158597722	-0.737205	-0.413316	-1.69034	-0.922313	1.05152	1.30367	1.26618	1.43822	-0.913274	-1.08343	-0.948285	-0.784192	4.72435	4.78867	-1.0456	0.30022	576129
Rnf43	chr11	+	87476588	87549041	-0.663435	-0.52796	-0.972918	-0.270973	1.42472	0.827507	0.653127	0.723479	-0.14447	-0.481981	-0.469676	-0.423419	4.79645	4.92649	-1.09432	0.0670995	576258
Pdgfra	chr5	+	75548315	75594229	-1.15304	-0.469453	-1.48565	-1.15167	2.09508	2.26154	2.17116	2.2813	0.31273	0.153664	0.457904	0.509588	4.22096	4.24969	-1.02011	0.457606	578537
Ephx1	chr1	-	182919686	182947626	0.328187	-0.170681	-0.206282	-0.197286	0.169132	0.912738	0.653127	0.543173	-0.229397	-0.325343	-0.0140966	-0.0793755	4.99251	5.19448	-1.15027	0.536351	579427
Ppp1r14c	chr10	-	6881565	6980391	-0.397509	-0.378667	-0.585122	-0.327425	1.4109	1.73644	1.53239	1.69855	-0.30714	-0.383975	-0.275442	-0.293092	4.51914	4.49214	1.01889	0.285591	581246
Nipal2	chr15	-	34502553	34608461	-0.663435	-0.716937	-0.557091	-0.700845	1.09358	0.338347	1.53239	1.57457	-0.643353	-0.794638	-0.307693	-0.24727	4.12457	4.04303	1.05815	0.231987	582191
Aatk	chr11	-	119868631	119908459	-0.433306	-0.30027	-1.2239	-0.24591	1.87322	1.95375	1.88378	1.7336	-0.130414	-0.183437	-0.22666	-0.29404	6.26339	6.39254	-1.09364	0.205061	583368
Mei1	chr15	+	81900546	81957244	-0.625241	-0.580453	-0.656978	-0.526203	2.04037	1.94331	1.805	1.77972	0.134044	-0.114831	0.033695	0.109114	4.9756	5.00541	-1.02088	0.850629	584293
Gfpt2	chr11	+	49607656	49652122	-0.0304355	-0.389551	0.0573611	-0.226066	1.29606	0.912738	1.19774	1.35217	-0.356868	-0.549581	-0.353908	-0.25722	4.74827	4.77323	-1.01745	0.309437	584581
Copz2	chr11	+	96711189	96722516	0.267053	0.339932	-0.336368	0.0708629	0.598989	0.704428	0.800025	0.902371	0.179806	0.176173	0.0322228	0.31089	7.01196	6.90374	1.0779	0.818634	585304
Trp73	chr4	-	153430357	153514317	-0.663435	-0.614383	-0.939127	-0.50827	2.22313	2.28922	2.38366	2.28687	0.929035	0.679572	0.702577	0.823824	4.95199	4.93453	1.01218	0.68669	586776
Wdr8	chr4	+	153516480	153530927	0.525417	0.318659	0.287286	0.44333	1.597	1.68339	1.89434	1.65835	-0.690999	-0.010254	-0.188096	-0.245766	7.14733	7.215	-1.04802	0.82262	588939
Kcnc1	chr7	+	53651866	53694074	-0.881013	-0.499458	-0.972918	-0.205688	2.35779	2.32444	2.20931	2.30781	0.748948	0.522634	0.527323	0.64529	4.56705	4.76452	-1.14669	0.0649582	589261
Sdk2	chr11	-	113642103	113927265	-0.712933	-0.76684	-1.17557	-1.01131	2.29326	2.23737	2.08698	2.26573	0.456061	0.162869	0.288208	0.420152	4.60848	4.61498	-1.00452	0.285591	589844
Fam20c	chr5	+	139231034	139286017	0.352906	-0.320695	-0.48375	-0.0286534	1.854	1.96958	2.11021	2.19275	-0.241448	-0.199419	-0.107766	0.0304276	4.86006	4.71784	1.1036	0.0992213	590274
Igsf5	chr16	+	96583367	96643728	-1.0125	-0.593967	-1.01339	-0.970907	1.04219	1.37417	0.356747	0.674839	-0.0578906	-0.306975	-0.184589	-0.243125	4.86645	4.92664	-1.0426	0.475267	590812
Ryk	chr9	+	102737249	102810637	0.0950981	0.322499	-1.62485	-0.270973	1.13028	1.55514	2.05436	1.90048	-0.151625	-0.373972	0.539595	0.465234	7.59393	7.25966	1.26074	0.06352	591104
Slc5a4a	chr10	+	75610195	75652010	-1.13856	-0.887366	-1.0966	-0.778766	1.06374	0.539341	0.941549	0.923736	0.35751	0.0181886	0.411555	0.380173	3.89296	3.94051	-1.03351	0.275999	593145
Zfp821	chr8	+	112229448	112248832	1.15994	1.37747	1.3294	0.70337	3.10362	2.87919	3.19267	1.93581	0.737288	0.666895	1.52971	0.273749	6.1199	6.34506	-1.16891	0.36534	593930
Spink2	chr5	-	77634132	77640478	-0.526789	-1.034	-0.271688	-0.662679	0.958643	1.12288	0.692096	0.692447	0.546196	0.488758	0.476217	0.449124	4.80876	4.68142	1.09227	0.399144	594395
Slc8a3	chr12	-	82298901	82434167	-0.663435	-0.499458	-0.780421	-0.850295	2.06622	1.98563	2.05817	1.99606	0.41539	-0.00344627	0.290931	0.340255	4.74892	4.75192	-1.00208	0.541102	596485
Pvrl1	chr9	+	43552658	43615544	0.484403	0.468083	-0.183909	0.20888	1.04219	1.72263	1.64781	1.72678	-0.0757587	-0.116457	-0.0148885	0.100972	5.67491	5.68482	-1.0069	0.974492	599593
Cphx	chr14	+	27041393	27055221	-0.5505	-0.689817	-0.509425	-0.540116	0.830848	0.167344	1.49474	1.28899	0.486407	0.354869	0.963009	0.780998	4.70376	4.7497	-1.03236	0.388264	602496
4930583H14Rik	chr3	-	51192334	51200469	-0.64157	-0.192053	-0.629191	-0.108134	1.1999	1.04814	1.05723	0.824558	0.514657	0.216698	0.342865	0.143484	3.04723	3.09027	-1.03028	0.34975	603713
Gm13251	chr4	-	145728598	145749009	0.470551	-0.635432	0.278361	-0.432836	0.561145	0.872641	0.338751	0.0844025	0.220315	0.306152	0.240841	-0.0604729	9.97221	9.78156	1.14129	0.418216	603869
4930578I06Rik	chr14	-	64589958	64606617	-0.678597	-1.15672	-0.0806327	-0.461171	0.403853	1.04814	0.645852	0.475457	0.188895	0.218537	0.188414	0.205461	4.73105	4.7302	1.00059	0.950726	604492
Sdr9c7	chr10	+	127335590	127348815	-0.923393	-1.27913	-0.5656	-0.677822	1.10711	1.06744	0.988158	1.08445	0.336465	0.190258	0.347721	0.30563	3.59349	3.69236	-1.07094	0.231795	608089
Atcay	chr10	-	80667257	80693524	-0.449398	-0.635432	-0.737934	-0.24591	1.79227	1.85301	1.8454	1.64954	0.538395	0.0532723	0.3594	0.361995	5.45312	5.52819	-1.05342	0.215131	608486
Pde4a	chr9	+	20970157	21017692	-0.923393	-0.378667	-0.538312	-0.309242	2.16284	2.33626	2.12562	2.16838	-0.303895	-0.208745	-0.314817	-0.237672	6.34702	6.09746	1.18885	0.159229	608914
Snai3	chr8	-	124978105	124984592	-0.800461	-0.359999	-0.38271	-0.309242	1.06374	1.04814	0.928172	0.946829	0.513521	0.718259	0.562334	0.558678	5.38661	5.42704	-1.02842	0.65215	609457
Sec14l3	chr11	+	3964855	3978993	-0.779667	-0.482176	-0.679291	-1.5286	1.23222	1.06744	0.884508	1.20174	0.836726	0.490907	0.610391	0.626411	4.55414	4.55514	-1.00069	0.99045	609859
Eif5a2	chr3	+	28680232	28697768	-0.0599223	-0.0311495	-0.398032	0.00389022	0.574801	0.539341	0.785341	0.780419	-0.424777	-0.541643	-0.197261	-0.262242	5.77074	5.67884	1.06577	0.629608	609868
Cttnbp2nl	chr3	-	104804832	104856064	-0.151836	0.00783698	-0.336368	0.0277112	1.51812	1.715	1.84331	1.76714	-0.401103	-0.300528	-0.242589	-0.164705	4.98805	5.05422	-1.04693	0.154078	609971
Prss54	chr8	-	98083191	98099097	-0.847188	-0.517185	-0.206282	-0.448908	0.613564	0.935337	0.732093	0.944566	0.503411	0.253224	0.538908	0.577004	4.68209	4.63654	1.03207	0.637189	610075
Zfr2	chr10	+	80695907	80714868	0.195395	0.257911	0.167217	0.330749	0.643934	1.18805	0.919064	0.674839	0.548216	0.463798	0.525689	0.655724	6.20576	6.22584	-1.01401	0.77277	610869
Mir496	chr12	+	110977328	110977407	-0.433306	-0.424892	-0.509425	-0.970907	1.01651	0.935337	0.785341	0.692447	-0.83881	-0.86938	-1.12127	4.09317	3.64321	4.07604	-1.34988	0.16931	611084
Slc6a1	chr6	+	114232628	114267519	-1.23888	-1.2105	-1.62485	-1.01131	1.98964	2.03025	2.0282	1.91293	0.914904	0.703187	0.68746	0.789523	5.42155	5.37768	1.03088	0.285591	611404
Adamts13	chr2	+	26828935	26865145	-0.663435	-0.60369	-0.363981	-0.603879	1.06374	1.45567	0.928172	0.964611	-0.0195122	-0.228134	-0.189893	-0.0217487	4.61646	4.93788	-1.24956	0.0107823	613183
Cav3	chr6	+	112409498	112422866	-0.800461	-0.469453	-0.705899	-0.922313	0.986316	1.08349	0.884508	0.841911	1.00878	0.861268	0.997122	0.912561	4.55334	4.58394	-1.02144	0.285591	616673
Megf6	chr4	+	153544821	153649830	-0.779667	-0.452901	-0.679291	-0.778766	2.15817	2.32444	2.12941	2.23532	0.133279	0.0398142	0.154152	0.305488	8.86363	8.78516	1.0559	0.426395	617280
4931423N10Rik	chr2	+	23062995	23122649	-1.29857	-1.27913	-0.48375	-0.50827	0.888573	0.0759457	0.949434	0.76882	0.0202189	-0.540591	0.101732	0.171144	1.88847	1.75696	1.09544	0.313622	618166
Stmn2	chr3	+	8509526	8561604	-1.05027	-0.560979	-0.780421	-0.879986	1.70209	1.77415	1.57554	1.65935	0.202863	-0.195692	0.107277	0.148823	3.92384	3.9326	-1.00608	0.921204	619180
Rfx6	chr10	+	51397565	51450235	-0.901747	-0.593967	-0.881828	-0.922313	1.7137	1.61256	1.68004	1.67324	-0.0600494	-0.450878	-0.0133603	-0.0151176	3.45452	3.40389	1.03571	0.285591	619497
Kcnh7	chr2	-	62541002	63022344	-1.06349	-1.4906	-1.01339	-0.879986	1.58178	1.66947	1.08348	1.27323	-0.576094	-0.935221	-0.806497	-0.736477	3.57671	3.5676	1.00633	0.887196	621398
Pla2g5	chr4	-	138355161	138419384	-1.15304	-0.793265	-0.110735	-0.526203	1.33219	1.44356	1.48772	1.19841	0.70378	0.523539	0.680194	0.727567	5.00955	5.03494	-1.01775	0.755154	625186
Barx2	chr9	-	31653628	31720870	-0.625241	-0.65209	-0.72623	-0.677822	2.15426	1.89834	2.11407	2.20579	0.482776	0.0410336	0.484541	0.489341	5.58674	5.49686	1.06428	0.488532	626198
Myt1l	chr12	+	30213248	30608074	-0.995924	-0.887366	-1.76173	-1.15167	1.31666	0.894828	0.874574	0.985449	-0.0261229	-0.433173	-0.587767	-0.353904	5.28348	5.36149	-1.05555	0.121015	626546
Pdia5	chr16	-	35397397	35490959	0.328187	0.274589	0.395415	0.238583	1.34359	1.28749	1.55603	1.46684	-0.371005	-0.51255	-0.307235	-0.455646	5.85102	5.56831	1.21648	0.0812031	627396
Noto	chr6	+	85373879	85378871	-0.64157	-0.614383	-1.01339	-0.645827	1.31666	1.4949	0.988158	1.2157	1.14901	0.846198	0.826243	1.14561	4.56088	4.47752	1.05948	0.3325	627476
Slc15a1	chr14	-	121858842	121904476	-0.35964	-0.593967	-0.538312	-0.540116	1.75384	2.07389	1.88839	1.88465	0.223324	0.0281647	0.606271	0.542931	3.68927	3.58453	1.0753	0.190923	628346
Gm12824	chr4	+	114079328	114287703	0.00500768	-0.320695	-0.398032	-0.177901	1.24978	1.6977	1.40993	1.52442	-0.078808	-0.270432	-0.0364458	0.0170202	5.44365	5.3752	-1.10805	0.352573	628368
Dbx2	chr15	-	95453993	95485202	-1.23888	-0.837546	-1.43728	-2.3372	1.854	1.61256	1.78303	1.65623	0.612099	0.367678	0.454421	0.488067	5.14381	5.1958	-1.0367	0.607257	630769
Ptgfr	chr3	-	151461573	151500492	-0.183514	-0.52796	-0.902575	-0.558911	1.65176	1.57584	1.75225	1.7311	0.200543	-0.288234	0.313193	0.242732	4.77367	4.57554	1.1472	0.0897939	632298
Doc2b	chr11	-	75582591	75609559	-0.513826	-0.614383	-1.2239	-0.461171	2.04605	2.03678	1.68659	2.06061	0.358338	0.20949	0.275981	0.42581	4.93757	4.92139	1.01128	0.745995	632598
Cyp4f14	chr17	-	33042014	33054287	-0.386484	-0.689817	-0.605211	-0.778766	1.05152	1.35838	0.971195	1.05445	1.10215	0.784775	0.860005	0.936724	4.50312	4.56737	-1.04554	0.37709	632787
Pdcl2	chr5	-	76741170	76760136	-0.949286	-0.805488	-0.679291	-0.700845	0.492445	0.118714	1.05723	1.03447	0.0220292	-0.0482922	0.381586	0.467319	2.16289	2.09165	1.05062	0.671866	633280
Dnahc10	chr5	+	125205454	125314678	-0.753922	-0.887366	-0.206282	-0.558911	0.752761	0.586077	0.415115	0.647113	-0.0322593	-0.218093	-0.187178	-0.0353247	5.0862	5.07124	1.01042	0.81908	633345
Grin2b	chr6	-	135679822	136123529	-0.881013	-0.741424	-0.972918	-1.09436	1.89731	1.72263	1.72693	1.83285	0.227032	-0.134504	0.303433	0.290855	3.86237	3.84862	1.00957	0.762077	634074
Pde11a	chr2	-	75829188	76176710	-0.449398	-0.52796	-0.656978	-0.700845	1.87173	1.80424	1.88839	1.90092	0.0264341	-0.347811	0.177082	0.134487	4.3428	4.34238	1.00029	0.992933	635163
Fbln1	chr15	+	85036437	85116724	-1.13856	-0.499458	-0.902575	-0.677822	1.64305	1.80424	1.92246	1.65579	-0.00653098	-0.239279	-0.000919278	0.104643	5.12997	5.15932	-1.02055	0.744985	635478
Nms	chr1	+	38995993	39007121	-1.3639	-0.837546	-0.737934	-0.778766	1.20803	1.138	0.54306	0.57688	0.9548	0.538398	0.797791	0.710618	4.55575	4.58145	-1.01798	0.870005	638412
Celf6	chr9	+	59426143	59455099	-0.972047	-0.352165	-0.679291	-0.367187	1.51812	1.76149	1.83678	1.49124	0.542739	0.388544	0.548217	0.530133	5.22571	5.19291	1.02299	0.736624	640225
Rcan2	chr17	+	43938799	44176465	0.00500768	-0.0383212	-0.585122	0.11884	0.71078	0.827507	0.810066	1.02926	-0.43313	-0.633795	-0.321274	-0.363087	4.61146	5.00226	-1.31111	0.0934702	640339
Cdsn	chr17	+	35689072	35694125	-0.737205	-0.934298	-0.538312	-0.753053	1.30781	0.827507	1.07316	1.26678	0.801728	0.346073	0.510748	0.774455	5.21241	5.2199	-1.0052	0.797302	643094
Raet1c	chr10	+	21893707	22093945	-0.818813	-0.546489	-1.05119	-0.809415	1.09358	1.00795	1.13228	1.01652	0.272333	-0.0714389	-0.0293697	0.0117937	NA	NA	NA	NA	643925
Raet1b	chr10	+	21893680	22093919	-0.838317	-0.593967	-1.05119	-0.809415	1.08471	1.06744	1.13228	1.00821	0.271153	-0.0685192	-0.025806	0.0122258	NA	NA	NA	NA	643952
Raet1e	chr10	+	21893326	21903720	-0.838317	-0.50992	-1.0966	-0.624533	1.12614	1.04814	1.16889	1.01529	0.733605	0.0968425	0.71062	0.684535	NA	NA	NA	NA	644306
Fndc1	chr17	-	7931432	7997839	-0.901747	-0.716937	-0.509425	-0.57823	0.643934	0.539341	0.785341	0.680959	0.0186053	-0.374473	-0.0228818	0.0853112	4.16806	4.2879	-1.08661	0.282264	645376
Calcoco2	chr11	-	95960639	95973276	-0.604562	-0.793265	-0.847983	-0.879986	1.37007	1.10471	1.25685	1.08831	0.71356	0.372197	0.705125	0.784325	4.00488	3.91927	1.13626	0.283743	645499
Hydin	chr8	+	112790876	113134153	-1.06349	-1.2105	-1.01339	-1.15167	1.73954	1.56661	1.32325	1.49124	0.383189	-0.0472034	-0.0351309	0.110812	4.31342	4.33405	-1.0144	0.285591	645561
Samd5	chr10	-	9347056	9395006	-0.264726	-0.0177012	-0.754661	-0.159112	1.80081	2.06683	2.14773	2.10687	-0.120519	-0.42292	0.0779	0.153814	4.61318	4.71909	-1.07618	0.39649	646098
Col7a1	chr9	+	108855789	108886920	-0.584485	-0.398039	-0.509425	-1.01131	1.69322	1.76149	1.56052	1.34625	0.344814	0.0127667	0.134854	0.311434	6.11445	6.12523	-1.0075	0.386443	647148
Cbs	chr17	-	31749588	31774086	-0.753922	-0.52796	-0.424823	-0.778766	1.78707	1.75223	1.7421	1.87916	0.27808	-0.000321064	0.143352	0.355747	5.17886	5.1461	1.02296	0.658217	647410
Scube1	chr15	-	83433012	83555451	-0.818813	-0.413316	-0.705899	-1.22143	2.24353	2.2975	2.23239	2.10818	0.396565	0.132228	0.255499	0.340494	5.49899	5.4707	1.0198	0.720736	648800
Alk	chr17	-	72218327	72953647	-0.678597	-0.162885	-1.01339	-0.753053	2.28001	2.08252	2.10427	2.06524	-0.124381	-0.424056	-0.193862	-0.0973342	4.69672	4.7317	-1.02455	0.743351	648841
Atp9a	chr2	-	168459937	168567300	-0.5505	-0.0253616	-0.398032	-0.309242	1.17762	1.32499	1.34516	1.60342	-0.25837	-0.188919	-0.2411	-0.0892986	4.79422	4.67914	1.08303	0.292715	649171
Grhl2	chr15	+	37162790	37293323	-0.526789	-0.778612	-1.13953	-0.540116	2.18535	2.2924	2.25188	2.20516	-0.0624044	-0.249442	-0.0676576	0.0584733	3.78529	3.63524	1.10961	0.0706407	649807
4833427G06Rik	chr9	-	50889417	50910183	-0.972047	-0.689817	-0.902575	-0.850295	1.92409	2.14711	1.92246	1.73881	0.342234	0.188895	0.30674	0.223553	2.28066	2.30819	-1.01927	0.436588	650174
E330013P04Rik	chr19	+	60220577	60238494	-1.06349	-0.52796	-1.05119	-0.809415	1.01651	0.935337	0.874574	0.963634	0.116703	-0.126324	0.0938968	0.144488	3.77089	3.68203	1.06353	0.353361	650784
Ncam1	chr9	-	49310250	49607174	-0.300061	-0.264892	-0.754661	-0.57823	1.80416	1.96958	1.78303	2.02145	0.203431	-0.211614	-0.0162587	0.125273	5.28299	5.17413	1.06639	0.364125	652831
Pde2a	chr7	+	108570204	108661343	-0.320469	-0.359999	-0.5656	-0.50827	1.84451	1.82302	1.49987	1.56926	-0.158724	-0.310819	-0.237795	-0.13507	6.54623	6.28121	1.20166	0.37314	654190
Scd1	chr19	-	44468939	44482199	-0.712933	-0.348209	-0.0501069	-0.270973	1.31666	1.4949	1.96352	1.78318	0.345548	0.215038	0.59222	0.588719	6.55488	6.51272	1.02965	0.922834	654222
Antxr1	chr6	-	87083846	87285769	-0.513826	-0.378667	-0.336368	-0.35526	1.51137	1.70758	1.46043	1.63313	-0.267266	-0.385573	-0.424183	-0.376748	4.36663	4.41405	-1.03342	0.442207	657259
Myo3b	chr2	+	69877182	70267252	-0.901747	-0.635432	-0.679291	-0.922313	0.492445	0.609875	0.482383	0.692447	0.305362	-0.0957369	0.37486	0.357773	4.14543	4.14489	1.00037	0.994473	658522
Actr3b	chr5	+	25265843	25356159	-0.0304355	-0.255329	-0.737934	-0.167778	0.892102	0.912738	1.47551	1.28353	-0.0863425	-0.238114	0.0402092	0.0860616	4.71143	4.14307	1.48284	0.272054	658659
Raet1a	chr10	+	21878414	22093945	-0.584485	-0.635432	-0.0806327	-0.142039	2.07945	1.90908	2.17116	2.04688	0.316215	-0.033152	0.068062	0.0937544	NA	NA	NA	NA	659218
1700057H15Rik	chr4	-	124126868	124163202	-0.604562	-0.741424	-1.01339	-0.850295	2.11937	2.02284	1.76117	1.80396	1.00792	0.80585	0.717558	0.823674	NA	NA	NA	NA	659305
Col2a1	chr15	-	97806032	97835155	-0.5505	-0.996707	-0.754661	-0.526203	2.23978	2.13023	2.19788	2.2666	0.816895	0.627646	0.721213	0.858144	6.04435	5.97641	1.04822	0.168319	661627
4931429I11Rik	chr9	-	40702931	40772195	-1.15304	-0.996707	-0.705899	-0.753053	1.91394	1.79562	1.96863	1.68681	0.510341	0.0176365	0.494931	0.513419	4.61498	4.61346	1.00105	0.436588	661819
6430704M03Rik	chr4	-	56973007	57003263	-0.712933	-0.264892	-0.977654	-0.677822	1.98542	1.66947	1.9352	1.69105	0.176876	-0.265065	0.0232612	-0.030484	4.58531	4.66608	-1.05758	0.347471	661900
Mtmr11	chr3	+	95965892	95975641	-0.183514	-0.440779	-0.605211	-0.603879	1.10711	1.24666	1.72693	1.5432	0.253224	0.230633	0.660205	0.554707	4.67064	4.52623	1.10528	0.26835	663471
Fkbp10	chr11	+	100277007	100286154	-0.341562	0.105452	-0.238032	-0.101332	1.33792	1.4949	1.40993	1.81607	0.4941	0.475279	0.527138	0.739946	5.44021	5.5586	-1.08553	0.621523	663749
Leprel4	chr11	-	100270063	100276133	-0.374353	0.0837402	-0.110735	-0.0758513	1.37769	1.55514	1.5265	1.8476	0.544624	0.83312	0.917332	1.07555	NA	NA	NA	NA	664623
Grik1	chr16	-	87896141	88290503	-0.881013	-1.034	-1.2239	-0.879986	1.49829	1.60155	1.25685	1.29585	-0.428584	-0.757028	-0.739511	-0.653567	3.18547	3.26481	-1.05654	0.156954	664638
Rbfox1	chr16	+	5884885	7412573	-0.995924	-0.805488	-1.05119	-1.22143	1.67968	1.51417	1.31414	1.55334	-0.327454	-0.668412	-0.6729	-0.504417	4.88438	4.8015	1.05914	0.181704	665093
Ggt7	chr2	-	155316115	155340582	-0.818813	-0.689817	-1.05119	-0.526203	1.34359	1.60155	1.63748	1.36086	0.0583301	-0.0578453	0.0910548	0.0784053	5.30239	5.3552	-1.03728	0.285591	665466
Npr2	chr4	+	43644806	43664112	0.0170231	-0.192053	-0.454456	0.0169323	0.283152	0.872641	0.774597	0.835883	-0.286042	-0.124878	-0.0902723	-0.0799031	6.97964	6.63873	1.26655	0.16698	665553
Nmu	chr5	-	76762519	76792802	-0.686025	-0.887366	-0.5656	-1.04903	1.90464	1.67807	1.97289	1.90629	0.10674	-0.254463	0.430442	0.385503	4.00351	4.0126	-1.00632	0.837406	665946
Zbtb8b	chr4	-	129103008	129118062	-0.604562	-0.52796	-0.902575	-0.540116	1.96505	1.98563	2.00883	1.99889	0.496789	0.33175	0.634346	0.642212	4.15262	4.21206	-1.04206	0.538399	667075
Ttll6	chr11	+	95995099	96026766	-0.584485	-0.50992	-0.656978	-1.15167	1.19051	1.66028	1.20718	1.46942	0.927795	0.695625	0.97073	1.03809	4.26023	4.15342	1.07684	0.313851	667322
Gm10415	chr6	-	126236666	126278704	-0.753922	-1.2105	-0.454456	-0.558911	0.927891	0.912738	0.528728	0.482399	0.402589	-0.10308	-0.0434974	0.0186035	4.27202	4.25864	1.00932	0.928463	668046
E030030I06Rik	chr10	-	21832855	21869076	0.801212	0.757814	0.654177	0.726527	1.73954	1.89345	1.58771	1.92121	0.622142	0.365229	0.572251	0.380496	5.42857	5.61291	-1.1363	0.520673	668556
Cplx2	chr13	+	54472712	54485278	-1.07693	-0.593967	-0.754661	-1.01131	1.80933	1.93707	1.57554	1.71961	0.666645	0.678214	0.770992	0.764457	5.63417	5.79291	-1.11632	0.174695	668944
St8sia5	chr18	+	77424585	77494189	-0.495618	-0.389551	-0.737934	-0.381789	2.12957	2.20477	1.9923	2.05996	0.530011	0.329545	0.224746	0.342865	4.39243	4.46309	1.0046	0.941337	670860
Scnn1g	chr7	+	128878020	128911991	-0.584485	-0.65209	-0.605211	-0.879986	1.96812	1.56661	1.62786	1.66653	0.656634	0.241331	0.349596	0.494931	3.75908	3.81765	-1.04143	0.323677	672018
Gpr176	chr2	-	118102833	118199155	-0.995924	-0.178283	-0.656978	-0.624533	1.91394	1.89345	1.68659	1.94066	0.0730281	-0.211891	0.0685765	0.0609604	4.36695	4.26075	1.07639	0.0858343	673430
Dennd2a	chr6	-	39412376	39507833	0.00500768	-0.0700253	-0.538312	-0.110317	1.028	1.18805	1.51493	1.52835	-0.495374	-0.501856	-0.390363	-0.414844	5.10796	5.18949	-1.05814	0.59187	673466
Bzrap1	chr11	+	87574042	87599430	-0.584485	-0.413316	-0.304001	-0.122028	1.31666	1.50478	0.556269	0.716279	0.633684	0.661352	0.164327	0.23238	4.92566	4.92712	-1.00101	0.919922	673712
Trim10	chr17	+	37006518	37014778	-0.478441	-0.30027	-0.424823	-0.448908	1.21761	1.47574	1.46043	1.18271	0.855905	0.845783	0.807135	0.809954	4.93786	6.90992	-3.92328	0.0217969	674348
Rad21l	chr2	-	151471139	151494269	-0.995924	-1.33659	-0.754661	-0.970907	1.39159	1.28749	1.31414	1.3132	0.323752	-0.16631	0.428948	0.306509	NA	NA	NA	NA	675385
Cacng6	chr7	+	3425422	3435658	-0.923393	-0.793265	-0.881828	-0.645827	1.58178	1.6977	1.34516	1.46166	1.04372	0.758768	0.761941	0.752309	NA	NA	NA	NA	675718
Sema5b	chr16	+	35541447	35664344	-0.995924	-0.741424	-1.36501	-0.753053	1.96505	2.11335	2.01791	2.1184	0.650655	0.33797	0.559999	0.643715	5.52983	5.52996	-1.00008	0.997578	677884
Dclk3	chr9	+	111341584	111392115	-1.09565	-0.334317	-0.557091	-0.50827	1.73495	1.45567	1.86519	1.76042	0.221494	-0.0336238	0.308195	0.29486	4.53099	4.58406	-1.03747	0.40128	679036
Spink8	chr9	+	109719140	109729141	-0.513826	-0.580453	-0.48375	-0.477915	1.43922	1.25525	0.949434	1.07383	0.588447	0.633293	0.759306	0.806433	3.09688	3.09601	1.0006	0.988959	679265
Zfp354a	chr11	+	50872758	50886301	0.116656	0.0501296	-0.271688	-0.309242	0.888573	1.42731	1.71111	1.68183	0.0717214	-0.118066	0.607481	0.662615	4.97521	5.19438	-1.16407	0.193889	680517
Ltbp2	chr12	-	86124161	86217445	-0.64157	-0.334317	-1.05119	-0.922313	2.05012	2.17299	2.01219	2.07573	0.130577	-0.0656215	0.0811759	0.138782	5.18476	5.19779	-1.00907	0.389118	682414
Kcnq3	chr15	-	65826476	66117786	-0.537704	-0.689817	-0.705899	-0.448908	2.09249	1.93707	2.17865	2.04927	0.0951141	-0.376279	-0.0585561	0.0169324	4.29446	4.28646	1.00557	0.89314	683634
Loxl1	chr9	-	58135529	58161019	-0.449398	-0.289915	-0.939127	-0.922313	1.38592	1.33938	1.74796	1.91315	0.0935914	0.0489105	0.261964	0.416153	5.44885	5.24769	1.14962	0.148532	684501
Syt10	chr15	-	89612823	89672291	-1.29857	-0.741424	-1.42953	-0.850295	1.70568	1.6513	1.6315	1.60342	-0.0940422	-0.59298	-0.37894	-0.292261	3.97958	4.0001	-1.01432	0.794472	685157
Gm19277	chr15	-	84979683	84986562	-0.857674	-0.700957	-0.5656	-1.01131	0.892102	0.802438	1.16889	1.09887	0.874155	0.747481	1.01165	1.01181	NA	NA	NA	NA	685353
Grip1	chr10	+	118891369	119512649	-0.5505	-0.499458	-0.509425	-0.603879	1.79689	1.8466	1.66935	1.9277	0.049378	-0.295011	0.023702	0.104982	4.379	4.27883	1.0719	0.184679	687072
Slc9a3	chr13	+	74258962	74303512	-1.06349	-0.805488	-0.679291	-1.01131	1.94076	1.98563	1.89434	1.85176	0.334261	0.0332628	0.302302	0.308851	4.43546	4.54129	-1.07611	0.165016	687261
Kif26a	chr12	+	113384418	113419958	-0.901747	-0.398039	-0.881828	-0.381789	2.20612	2.36051	2.16912	2.33311	0.400637	0.230786	0.317756	0.530469	5.63458	5.64001	-1.00377	0.926672	687493
D630042P16Rik	chr6	-	112309317	112338017	-0.421581	-0.689817	-0.585122	-0.624533	1.4472	1.55514	1.09898	1.25988	0.439742	0.157016	0.397968	0.419905	5.54372	5.5415	1.00154	0.436588	688154
Sstr3	chr15	-	78367444	78374775	-0.678597	-0.689817	-0.754661	-0.645827	1.09358	0.852273	1.32325	1.1328	0.534357	0.243505	0.469721	0.588376	5.53832	5.64605	-1.07753	0.44066	688856
C230079O03	chr7	-	143523898	143541098	-0.779667	-0.741424	-1.44981	-0.970907	1.39159	1.08349	1.10967	0.964611	0.833702	0.338391	0.541643	0.637648	NA	NA	NA	NA	689547
4931408A02Rik	chr16	+	90831103	90905130	-0.433306	-0.132488	-0.142516	-0.248972	1.87993	1.87219	2.12029	2.12258	0.705124	0.467123	0.727144	0.734829	4.5532	4.52648	1.01869	0.419839	692016
Plch2	chr4	-	154357223	154385093	-0.737205	-0.741424	-0.737934	-0.477915	0.726479	0.992707	0.584643	0.742487	0.231665	0.333519	0.113906	0.271643	5.59388	5.53496	1.04169	0.520135	694217
Fgf10	chr13	+	119503505	119581380	-0.625241	-0.580453	-0.811126	-0.57823	2.07525	1.88296	2.14342	1.96911	-0.188462	-0.653483	-0.331437	-0.295419	4.08727	3.95299	1.09755	0.18047	694405
Trim40	chr17	-	37018542	37027070	-0.995924	-0.805488	-0.737934	-0.753053	0.694204	0.753493	1.06504	0.897407	0.16223	0.194825	0.50117	0.319316	4.33763	4.28996	1.03359	0.520418	694900
Iqsec1	chr6	-	90609591	90760117	-0.564975	-0.837546	-1.05119	-0.753053	0.938743	1.24666	1.0042	1.04936	-0.466749	-0.477364	-0.367495	-0.351765	7.50825	7.51354	-1.00368	0.97669	696060
Pcp4	chr16	+	96689212	96747400	-0.421581	-0.866895	-0.754661	-0.753053	1.49089	1.47574	1.04131	1.09915	0.436972	0.116596	0.433842	0.437283	4.34199	4.34857	-1.00457	0.69248	696657
Chst13	chr6	-	90258344	90275179	-0.625241	-1.12116	-0.454456	-0.540116	1.62261	1.04814	1.31414	1.33619	0.484025	0.00274704	0.194823	0.39532	5.79931	5.71868	1.05748	0.287491	696901
AW551984	chr9	-	39394980	39411709	-0.949286	-0.440779	-1.26356	-0.922313	1.40297	1.38418	1.46043	1.26767	0.454929	0.0475809	0.118152	0.271152	3.92486	3.83473	1.06447	0.117116	698663
Slc6a3	chr13	+	73674194	73716120	-0.249212	-0.614383	0.000956559	-0.624533	2.27124	2.05706	2.22914	2.11669	0.673159	0.400475	0.596055	0.659918	5.62244	5.65395	-1.02208	0.606219	699377
Shisa6	chr11	-	66025226	66339628	-0.231521	-0.580453	-0.847983	-0.490787	2.09249	1.88296	1.9293	2.08518	-0.359842	-0.684745	-0.802665	-0.651145	3.74088	3.7332	1.00533	0.436588	701416
Osbpl6	chr2	+	76244594	76438704	-0.5505	-0.52796	-1.29964	-0.421126	1.95267	1.97595	2.17496	2.03088	0.233957	-0.123406	0.298028	0.297365	4.53816	4.49573	1.02985	0.628	703047
Kcnip1	chr11	-	33529340	33893193	-0.421581	-0.934298	-0.679291	-1.01131	0.726479	0.572699	0.849262	0.389549	0.331555	-0.0406917	0.108496	0.182926	4.00694	4.02989	-1.01603	0.436588	703501
Mpped1	chr15	+	83610452	83688904	-1.13856	-0.716937	-0.737934	-0.724675	2.10826	2.09829	1.70293	1.87781	0.601273	0.404823	0.199943	0.379869	5.01295	5.07402	-1.04324	0.418361	703801
Dpf3	chr12	-	84370184	84828658	0.195395	0.420898	-0.538312	0.266651	1.70123	1.74047	2.06353	1.95753	-0.264212	-0.617725	-0.287612	-0.0952572	5.5133	5.75528	-1.18261	0.0688327	706369
Fam162b	chr10	-	51305255	51310266	-0.753922	-0.837546	-0.972918	-0.700845	1.17762	0.852273	1.35077	1.18788	0.931696	0.728743	1.02509	0.9288	3.90818	3.86579	1.02981	0.590961	706796
Sdc4	chr2	-	164249746	164268688	-0.249212	-0.162885	-0.847983	-0.185977	1.00193	0.802438	1.77425	1.60779	0.0960609	-0.0830469	0.706161	0.593379	6.20487	6.09517	1.079	0.0777261	707611
Ribc2	chr15	+	84962528	84974999	-1.15304	-0.805488	-0.811126	-0.526203	0.830848	0.727153	1.30337	1.3415	0.435896	0.140642	0.895492	0.943915	4.92834	4.88701	1.02906	0.786361	709387
Smc1b	chr15	-	84895118	84962387	-1.09565	-0.793265	-0.72623	-0.558911	0.752761	0.727153	1.31414	1.34089	-0.228773	-0.666738	-0.0146613	-0.00786991	3.34493	3.24284	1.07333	0.547919	709528
Podxl	chr6	-	31469492	31513937	0.287396	0.225798	-0.679291	-0.137027	1.77277	1.70758	1.83133	1.94186	-0.0462258	-0.108608	0.0751684	0.207818	7.25438	7.13994	1.08255	0.686731	709792
Erbb2	chr11	+	98273797	98299030	-0.800461	-0.934298	-1.29964	-0.421126	1.99826	2.11984	2.22057	2.17096	0.890509	0.482056	0.776972	0.861568	4.69977	4.68213	1.0123	0.850366	709803
Crb2	chr2	+	37631768	37654623	-0.64157	-0.866895	-0.271688	-0.603879	1.37007	1.44356	0.680627	0.897762	0.673345	0.584664	0.645682	0.736898	5.45426	5.51853	-1.04556	0.454114	709836
Snph	chr2	-	151416285	151458269	-0.216798	-0.378667	-0.238032	-0.448908	1.95586	1.82302	1.73679	1.63949	0.414411	0.154208	0.204105	0.266477	6.25739	6.39841	-1.10269	0.326509	711385
Cgn	chr3	-	94563991	94590437	0.10522	-0.273826	-0.454456	-0.183355	1.62261	1.69094	1.71519	1.64202	0.545346	0.369163	0.648693	0.710475	5.09755	5.05513	1.02984	0.813378	711980
Scn5a	chr9	-	119392525	119488134	-1.05027	-0.65209	0.0391578	-0.397083	2.12576	2.33065	2.3288	2.21529	0.522736	0.275983	0.42978	0.561753	4.59735	4.61804	-1.01445	0.780371	713828
Egflam	chr15	-	7156119	7348304	-1.17458	-1.40729	-0.972918	-1.15167	1.92762	1.97595	1.68659	1.90358	0.620169	0.240433	0.440866	0.475276	3.94701	3.93216	1.01034	0.809538	714034
Eml1	chr12	+	109648864	109777774	-0.526789	-0.887366	-0.336368	-0.724675	1.59297	1.30367	1.30337	1.47441	0.789522	0.556417	0.76713	0.827025	4.47863	4.48674	-1.00563	0.919026	717376
Avpr1b	chr1	+	133495690	133508577	-0.386484	-1.034	-1.05119	-0.603879	1.63817	1.47574	1.37381	1.4011	0.474053	0.25502	0.134485	0.326725	4.60935	4.80701	-1.14683	0.145125	718497
Ntrk3	chr7	-	85336999	85722724	-0.526789	-0.76684	-0.737934	-0.753053	2.20846	2.11335	2.0779	2.34708	-0.0896893	-0.488826	-0.443749	-0.285144	4.00019	3.93724	1.0446	0.182164	720691
Sema6b	chr17	-	56262507	56279766	-0.737205	-0.0700253	0.121894	-0.0111414	1.98261	1.93118	1.38584	1.58194	0.193439	0.215522	0.0713144	0.12425	6.417	6.64886	-1.17434	0.108937	720963
Gipc3	chr10	-	80800506	80806011	0.179584	-0.0440277	-0.142516	0.0277112	0.00990028	0.778694	1.02263	0.920123	0.0361712	0.476621	0.420152	0.373687	5.71912	5.53941	1.13266	0.350869	720973
Fam196a	chr7	-	142073590	142130113	-1.09565	-0.560979	-0.424823	-0.700845	1.67383	1.81575	1.73679	1.80396	-0.23597	-0.483646	-0.221177	-0.148182	6.4253	5.72321	1.62686	0.0891217	721434
Fam176a	chr6	+	81991621	82043093	-0.564975	-0.200358	-1.2239	-0.24591	1.65596	1.58272	1.56052	1.85375	0.0510683	-0.224537	0.0698094	0.202714	4.68957	4.716	-1.01848	0.855164	722515
9030224M15Rik	chr10	+	40403087	40530889	-0.663435	-0.635432	-1.13953	-0.700845	1.34359	1.6977	1.84962	1.83826	-0.275312	-0.548108	-0.00372887	0.00738922	5.11251	5.24259	-1.09436	0.397686	723031
Hap1	chr11	-	100208640	100217455	0.222231	0.21715	-0.538312	-0.122028	1.5284	1.52808	1.88211	1.87078	0.52701	0.580169	0.946942	0.914232	4.70388	4.80489	-1.07252	0.502484	723301
AI848285	chr15	-	82037381	82043245	0.982896	0.998298	-0.811126	-0.0395276	0.043871	-0.0908949	1.67494	1.58225	0.27291	0.183734	1.22169	1.32489	NA	NA	NA	NA	726992
Aspg	chr12	+	113344893	113365784	-0.663435	-0.793265	-0.605211	-0.879986	1.84783	2.04111	1.75225	1.71684	0.535891	0.502085	0.565904	0.703049	5.35992	5.51772	-1.11558	0.103714	727018
Uggt2	chr14	-	119384206	119498656	-0.320469	-0.560979	-0.0806327	-0.337373	1.72716	1.90255	2.092	1.98709	-0.35608	-0.510118	-0.160249	-0.152675	3.27467	3.22656	1.03391	0.387163	727908
1700025F24Rik	chr10	+	118850499	118863920	-0.421581	-0.320695	-1.05119	-0.603879	0.902944	0.935337	0.575624	0.732508	0.169554	-0.205975	0.00722778	0.119469	NA	NA	NA	NA	727942
Chn1	chr2	-	73448716	73613403	-0.146717	0.018083	-0.424823	0.0987626	1.62863	1.47574	1.53239	1.47938	-0.283499	-0.604377	-0.0917526	-0.0926358	3.4721	3.54554	-1.05222	0.353927	728098
Caskin1	chr17	+	24625727	24645852	0.0386409	0.0425691	-0.705899	0.0205895	1.59297	1.79562	1.79197	1.92121	0.159179	0.0231649	0.238839	0.384371	5.71201	5.66486	1.03323	0.145099	729868
Slc2a10	chr2	+	165329477	165345411	-0.0599223	-0.0440277	0.121894	-0.142039	0.354258	0.464576	0.941549	0.646129	0.122795	-0.10297	0.0650571	-0.0395733	4.93702	4.96361	-1.0186	0.851369	731135
Mgll	chr6	+	88674405	88778354	0.243992	-0.123203	0.0391578	0.0675325	1.20803	1.23076	1.55162	1.46977	-0.238482	-0.349873	-0.281341	-0.237017	5.10494	6.16137	-2.07978	0.126688	731373
Nxph2	chr2	+	23176765	23257493	-0.995924	-1.4906	-0.780421	-0.922313	1.65596	1.54377	1.54741	1.41961	-0.203949	-0.658492	-0.481551	-0.406359	3.04731	3.04394	1.00234	0.90124	731936
Frmd4a	chr2	+	4073908	4535089	-0.341562	-0.580453	-0.656978	-1.01131	1.77277	1.715	1.88839	1.66243	-0.359652	-0.563578	-0.471147	-0.44966	7.14973	7.20613	-1.03987	0.44109	732643
Prrx1	chr1	-	165175249	165243781	-0.495618	-0.560979	-1.26356	-0.448908	2.06622	2.17299	2.15707	2.11669	-0.0235437	-0.407509	0.029779	-0.0203084	4.53588	4.58799	-1.03678	0.695725	734381
Bcl2l11	chr2	+	127951773	127988283	1.21594	1.17662	1.206	1.22334	1.73954	1.24666	1.7421	1.57005	-0.0997058	-0.145773	-0.628822	-0.42581	5.8515	6.26898	-1.3356	0.148027	734540
Gldn	chr9	+	54134292	54189584	-0.800461	-0.614383	-0.939127	-0.850295	2.14516	1.82302	1.88839	1.80917	0.482053	0.103782	0.381189	0.461882	4.54782	4.51272	1.02463	0.732835	735700
Ntf3	chr6	-	126051429	126116762	-0.737205	-0.517185	-0.972918	-1.01131	1.9487	1.91899	1.81079	1.86521	0.723432	0.436974	0.390613	0.524236	4.21947	4.27513	-1.03934	0.285591	736055
Ntn4	chr10	+	93103793	93208717	-0.200165	0.00783698	-0.0501069	-0.0169854	1.7197	1.82989	1.78303	1.93602	-0.481746	-0.51628	-0.391114	-0.34207	5.755	6.0965	-1.26707	0.0784103	737422
Ndrg4	chr8	+	98226936	98239019	-0.183514	-0.225678	-0.454456	-0.50827	1.30407	1.46588	1.93951	1.82169	0.274857	0.527141	0.574395	0.747475	5.44496	5.38066	1.04557	0.183668	737914
Lpo	chr11	-	87619929	87639616	-0.753922	-0.560979	-0.585122	-0.645827	0.938743	1.46588	1.26618	1.08887	0.661347	0.435218	0.193613	0.263203	4.73074	4.67525	1.03921	0.13374	739286
Tbc1d21	chr9	-	58207610	58218176	-0.231521	-0.289915	-0.902575	-0.970907	0.428033	0.778694	1.02263	0.646129	0.206897	0.28944	0.293582	0.38721	3.68533	3.70918	-1.01666	0.36497	741658
1700029J03Rik	chr16	-	93397059	93459117	-0.881013	-0.309781	-1.01339	-0.778766	1.33219	1.45567	1.26618	1.093	0.225561	0.113392	0.127942	0.128514	NA	NA	NA	NA	743298
Calb2	chr8	-	112666437	112692106	-0.881013	-0.837546	-1.43728	-1.22143	1.86363	1.72263	1.37381	1.51593	0.68231	0.329066	0.26113	0.408336	3.30598	3.28014	1.01807	0.819786	744331
Myo16	chr8	+	10153922	10633950	-0.838317	-0.934298	-0.811126	-0.624533	1.93327	1.61256	1.68004	1.71363	0.198889	-0.12469	0.0411567	0.107795	4.51735	4.64469	-1.09228	0.311695	745976
Arhgef16	chr4	-	153652578	153674004	-0.108199	0.00411686	-0.336368	-0.337373	1.17762	1.6513	1.84331	1.8942	0.0517574	-0.0404417	0.348585	0.396123	4.8024	4.66484	1.10004	0.0913507	746463
Hs3st4	chr7	+	131126694	131542503	-0.972047	-1.15672	-1.2239	-0.922313	1.61287	1.87219	1.65391	1.79897	-0.356148	-0.682716	-0.82357	-0.69133	5.33789	5.37617	-1.02689	0.0807066	746709
Ush1c	chr7	-	53450720	53493860	-1.07693	-0.716937	-1.0966	-1.15167	1.00957	0.539341	0.785341	1.03241	0.593678	0.271231	0.51428	0.630954	4.89663	4.94059	1.02326	0.493529	747267
5830411N06Rik	chr7	+	147433276	147485690	-0.64157	-0.700957	-1.48565	-0.724675	0.664029	0.912738	0.0947307	0.604941	0.163104	-0.231603	0.123911	0.161417	5.07649	5.08462	-1.00565	0.285591	751904
Tyro3	chr2	+	119625249	119643839	0.0818904	-0.0993109	-0.398032	-0.0304673	1.72716	1.76149	1.66935	1.76853	0.416694	0.34197	0.429889	0.561012	5.19485	5.18673	1.00564	0.881156	752660
Podxl2	chr6	-	88792551	88824038	-0.625241	-0.289915	-0.336368	-0.35526	2.20846	2.36719	2.09726	2.13901	0.462608	0.325582	0.362787	0.367675	5.49845	5.44079	1.04077	0.789534	754236
Gm5887	chr6	-	147023583	147035554	-1.74938	-1.034	-0.754661	-0.879986	0.892102	0.827507	0.528728	0.623898	0.293371	0.267051	-0.0827807	0.128668	5.4219	5.58177	-1.13294	0.734171	754283
Slc1a2	chr2	+	102498839	102630941	-0.216798	-0.413316	-0.780421	-0.603879	2.08295	2.07389	2.09726	2.13206	-0.0979847	-0.260017	-0.0501435	-0.0119943	4.79221	4.81414	-1.01532	0.628433	754523
Iyd	chr10	-	6791663	6806262	-0.526789	-0.65209	-1.17557	-0.724675	0.664029	1.20363	0.71589	0.780419	0.190992	-0.237616	0.198113	0.191459	4.15437	4.27125	-1.08439	0.312634	755375
Galntl4	chr7	-	118615174	118923491	-0.847188	-0.517185	-0.811126	-0.700845	1.97076	1.90255	1.92736	1.94066	0.161146	-0.208881	0.118392	0.206896	3.75842	3.5934	1.12119	0.123107	755492
Nell2	chr15	-	95049880	95359137	-1.0125	-1.5908	-1.01339	-0.778766	1.86363	1.87219	1.9293	1.73268	-0.246592	-0.647972	-0.673404	-0.489896	3.88211	3.90457	-1.0157	0.350636	756834
Msrb3	chr10	-	120218156	120336027	-0.0758761	-0.0177012	-0.5656	-0.117207	0.752761	1.00795	0.988158	1.05445	-0.584725	-0.662962	-0.606585	-0.622659	5.2197	5.44198	-1.16657	0.0340834	757582
Igsf21	chr4	-	139582766	139802726	-1.22288	-0.65209	-1.05119	-1.28004	2.1649	2.25261	2.00309	2.06524	0.675647	0.457369	0.29857	0.473384	5.09282	5.21384	-1.0875	0.199857	758152
Npy1r	chr8	+	69221320	69230697	-0.881013	-0.614383	-0.679291	-1.62163	1.60303	1.33938	1.33584	1.34646	0.638518	0.597039	0.432547	0.592918	3.41057	3.51202	-1.07285	0.383529	758517
Kcnma1	chr14	-	24117915	24823427	-1.19966	-0.52796	-1.53165	-0.809415	2.11763	2.05353	1.98647	2.08165	0.178973	-0.199611	-0.142388	0.0237891	3.67458	3.66141	1.00917	0.849863	759659
Grm1	chr10	-	10405856	10802129	-0.949286	-0.580453	-0.881828	-0.970907	1.82624	1.75223	1.69253	1.73881	-0.587336	-0.829968	-0.649394	-0.579665	5.28595	5.13737	1.08721	0.342106	761021
Gm19990	chr12	+	57354229	57367368	-0.495618	-0.908735	-0.737934	-0.879986	1.38592	1.34858	1.0042	0.941963	0.525468	0.152019	0.352861	0.37301	NA	NA	NA	NA	761385
Lphn1	chr8	+	86423996	86465853	0.226811	0.48929	-0.142516	0.515007	0.733787	1.08349	0.874574	1.11579	-0.243064	-0.168243	-0.472008	-0.175873	8.27624	8.10435	1.10927	0.181133	761673
Slc13a3	chr2	-	165230794	165298697	-0.838317	-0.635432	-0.5656	-0.645827	1.96812	2.0011	2.00883	1.88754	0.424242	0.138386	0.330795	0.387464	5.24318	5.26239	-1.0134	0.820213	761915
Slc6a11	chr6	+	114081234	114199880	-0.972047	-1.0788	-0.679291	-1.15167	2.14786	2.04998	1.97906	1.90585	0.722073	0.402755	0.256973	0.408853	4.46274	4.4133	1.03486	0.287548	762798
B4galt2	chr4	-	117545604	117556081	-0.374353	-0.231685	0.0391578	-0.183355	1.42863	1.17386	1.09173	1.29563	0.576675	0.387619	0.627233	0.667038	4.84547	4.92894	-1.05957	0.321801	762958
Tead3	chr17	-	28468617	28487750	0.344328	0.364678	-0.0806327	0.266651	1.23949	1.00795	1.08348	1.21427	-0.182417	-0.0278577	-0.117391	0.0421792	5.8887	6.09809	-1.1562	0.505318	763237
Cspg4	chr9	+	56712910	56747677	-0.663435	-0.805488	-0.656978	-0.526203	1.92409	1.72968	1.90735	1.88149	0.153495	0.139092	0.121454	0.208143	4.86778	4.93372	-1.04677	0.149885	763604
5430416O09Rik	chr4	+	43742905	43747406	-0.800461	-0.309781	-1.01339	-0.526203	1.28088	0.935337	0.996762	1.05816	1.03729	0.717502	0.826829	0.989973	4.70241	4.65402	1.03411	0.534883	763652
Cntfr	chr4	-	41604528	41644123	-0.663435	-0.908735	-0.679291	-0.558911	1.87621	1.82989	2.19105	1.99879	0.852988	0.736191	0.740876	0.806775	5.22111	5.29891	-1.05541	0.632839	764343
Scube2	chr7	-	116942204	117009193	-0.35964	-0.65209	-0.0289204	-0.724675	1.72716	1.94331	1.96352	1.83897	0.257516	0.0109142	0.354866	0.280053	5.49219	5.40939	1.05907	0.189125	764383
Cacng7	chr7	+	3336684	3366537	-1.43613	-0.778612	-0.656978	-1.43441	1.11468	1.30367	1.28224	1.28243	0.286339	0.38666	0.552534	0.385888	4.88024	5.03867	-1.11607	0.102798	764456
Slco2a1	chr9	+	102910818	102990179	-0.901747	-0.440779	-0.780421	-0.603879	1.49829	1.80424	1.78839	1.82145	-0.146601	-0.345528	-0.313521	-0.106726	6.15225	5.99458	1.11548	0.333345	764673
Hs6st3	chr14	+	119537486	120269037	-0.5505	-0.255329	-0.629191	-0.270973	2.19297	2.31361	2.32315	2.21766	-0.430267	-0.706258	-0.419262	-0.364577	5.11751	5.14569	-1.01972	0.775854	766738
Npy5r	chr8	-	69203863	69211993	-0.216798	-0.95677	-0.509425	-0.753053	1.74875	1.38418	1.56798	1.54223	0.894253	0.274858	0.728308	0.723432	3.13811	3.03562	1.07362	0.21954	767844
Pdlim4	chr11	-	53868429	53882519	-0.857674	-0.741424	-0.168303	-0.412332	1.51137	1.66028	1.29176	1.31256	0.511033	0.399682	0.240588	0.276903	5.09788	5.18733	-1.06396	0.333137	768661
Flt4	chr11	+	49423180	49466241	0.433063	0.0582979	0.194125	0.260323	1.83959	1.84229	1.65391	1.79738	0.55976	0.430054	0.467319	0.485019	4.4361	4.33776	1.07054	0.0651436	769057
Cbln4	chr2	-	171861835	171868966	-0.753922	-0.65209	-0.811126	-0.879986	1.61696	1.78759	1.51493	1.48682	1.08206	0.993023	0.634766	0.834203	4.78817	4.83018	-1.02954	0.495344	770061
Ptprz1	chr6	+	22825501	23002916	-0.386484	-0.183113	-0.811126	-0.828031	1.67383	1.67807	1.9293	1.76904	-0.285413	-0.619043	-0.346477	-0.285735	2.2701	2.31657	-1.03273	0.533093	772682
Vcan	chr13	-	89794914	89882117	-0.495618	-0.76684	-0.605211	-0.280011	1.90873	1.57118	1.98244	1.91768	-0.299138	-0.663784	-0.242452	-0.269102	4.07865	4.35602	-1.21198	0.206803	773591
Slc2a8	chr2	-	32828508	32837576	0.563212	0.439258	0.121894	0.221884	0.900867	1.30367	1.13228	1.24181	0.023265	0.263796	0.40302	0.333517	6.33236	6.31614	1.01131	0.914209	773797
D930032P07Rik	chr19	+	28752713	28794517	-0.139483	0.165384	-0.363981	-0.0248651	1.08471	0.912738	1.04131	1.34936	-0.0681462	-0.472144	-0.181301	-0.0234699	NA	NA	NA	NA	775407
A430110N23Rik	chr7	+	4877445	4896399	-0.737205	-1.27913	-0.629191	-0.645827	1.89731	1.52808	1.8019	1.79738	0.50683	0.079262	0.484805	0.514656	5.16916	5.24816	-1.05629	0.215068	776301
Nmbr	chr10	+	14480094	14490362	-0.949286	-0.95677	-0.705899	-0.922313	1.35202	0.464576	1.46774	1.32158	0.388719	-0.166851	0.679418	0.4842	4.40547	4.26248	-1.01638	0.798226	777177
Wbp2nl	chr15	+	82129413	82144988	-0.995924	-0.689817	-1.01339	-1.01131	0.830848	0.802438	0.528728	0.680959	0.192785	-0.0809427	0.132915	0.115428	4.39725	4.35673	1.02848	0.581505	777234
Glis3	chr19	-	28336937	28754567	-0.264726	0.195799	-0.271688	-0.0738371	1.11468	0.827507	0.996762	1.29585	-0.436256	-0.708138	-0.463083	-0.388529	5.5517	5.63596	1.08728	0.745508	777261
Ephb3	chr16	+	21204867	21223377	-0.972047	-0.200358	-0.585122	-0.724675	1.68726	1.70758	1.62133	1.87228	0.341969	0.0975978	0.406035	0.483552	4.54439	4.55613	-1.00817	0.875294	778435
Slc28a3	chr13	-	58654668	58712238	-0.753922	-0.674392	-1.29964	-1.43441	1.597	1.37417	1.17745	1.55785	0.255296	-0.0357363	0.17897	0.279994	4.23803	4.32311	-1.06075	0.22905	780630
Cd163l1	chr7	+	147404165	147417044	-0.5505	-1.0788	-0.48375	-0.526203	0.914135	1.18805	0.380956	0.791097	0.559704	0.655729	-0.0484533	0.503129	5.35573	5.51767	-1.1188	0.0183524	781015
Fam163b	chr2	-	26965898	26997997	-0.584485	-0.996707	-0.304001	-0.624533	1.91854	1.87642	1.49474	1.65623	0.366577	0.212742	0.230784	0.260065	5.52975	5.54359	-1.00964	0.449727	782245
Proca1	chr11	+	78006893	78019265	0.215969	0.150191	0.242865	0.11884	0.677048	0.208774	0.732093	0.841911	0.348068	0.0275619	0.663554	0.0911946	5.09824	5.0178	1.05734	0.204379	783141
Pcdhgc4	chr18	+	37974732	38001526	0.149199	0.0758908	0.384463	0.0205895	0.752761	1.00425	1.10967	1.08068	-0.329296	-0.381192	-0.247225	-0.232215	NA	NA	NA	NA	786223
Gm7271	chr5	+	76913101	76945653	-1.17458	-0.866895	-0.754661	-1.01131	0.71078	0.167344	1.16889	1.04222	-0.0841232	-0.511857	0.20156	0.0948372	NA	NA	NA	NA	786245
Epx	chr11	-	87677499	87689038	-0.526789	-0.65209	-0.238032	-1.22143	1.028	0.894828	0.509882	0.885167	0.278672	0.473049	0.33634	0.236219	3.85008	3.76025	1.06424	0.1055	788708
Plxnb1	chr9	+	108997949	109022429	0.167399	-0.0700253	0.268814	0.095593	1.45908	1.60155	1.69253	1.79074	0.19246	0.192202	0.219647	0.338822	6.02743	5.97268	1.0154	0.436588	789308
1700023E05Rik	chr5	+	77445047	77490547	-0.0208601	-0.231685	-0.881828	-0.258916	0.958643	0.935337	0.941549	0.897052	-0.0457087	-0.134145	0.0150806	-0.0296864	4.15842	4.14689	1.00803	0.936362	789826
Dctn3	chr4	-	41661829	41670195	0.648453	0.600283	0.860384	0.739581	1.25862	1.45567	0.980121	0.950197	-0.221989	-0.0346986	-0.129243	-0.19106	7.88829	7.97925	-1.06508	0.433428	790415
L3mbtl1	chr2	+	162769200	162800258	-0.508834	-0.499458	-0.629191	-0.309242	1.66309	1.85883	1.94443	1.70693	0.223784	0.107866	0.0771016	0.115732	NA	NA	NA	NA	791873
Sec31b	chr19	-	44591446	44620338	0.295302	0.0961045	-0.159621	0.251054	0.844728	0.992707	0.919064	1.04877	-0.0663017	-0.229741	-0.0819999	-0.0835784	5.33924	5.43513	-1.06872	0.19134	792361
Cyp46a1	chr12	+	109572590	109600444	-0.0599223	0.109841	-0.847983	-0.101332	1.22151	1.31565	1.56798	1.32769	0.904457	0.740515	0.930611	1.04715	4.79977	4.8009	-1.00078	0.984759	793650
Myo5b	chr18	+	74602272	74931131	-0.678597	-0.106085	-0.538312	-0.117207	2.19297	1.96958	2.14773	2.13893	0.248112	-0.0498891	0.0391721	0.17941	4.24929	4.28055	-1.02191	0.531806	793882
Pcdhgc3	chr18	+	37966063	38001526	0.125124	0.0837402	0.0391578	0.0277112	1.61287	1.47574	1.42674	1.62332	0.1086	-0.0720937	0.0588727	0.226558	NA	NA	NA	NA	794892
Tmem233	chr5	-	116490542	116533255	-1.05027	-0.837546	-0.754661	-1.22143	1.9003	1.59236	1.08348	1.26655	0.00774688	-0.119799	-0.368537	-0.258122	NA	NA	NA	NA	796727
Prkcc	chr7	+	3303657	3331005	-0.753922	-0.452901	-0.424823	-0.477915	1.88303	1.84229	1.68659	1.79037	0.65966	0.406456	0.640138	0.747619	NA	NA	NA	NA	797483
Trp53inp2	chr2	+	155207591	155215583	0.541551	0.682558	0.60518	0.739581	1.1999	0.642207	1.10967	0.946496	0.240843	0.319318	0.332983	0.276726	6.06728	6.03213	1.02466	0.935378	798457
Tmem26	chr10	+	68186493	68245402	-0.406106	-0.348209	-0.754661	-0.327425	0.804966	0.727153	0.835303	0.841911	-0.570402	-0.795701	-0.448395	-0.57576	5.00065	5.22701	-1.16988	0.17429	798740
Chd7	chr4	+	8618067	8793956	0.136426	0.371651	-0.705899	0.0803107	1.11468	1.715	1.54741	1.66877	-0.0875086	-0.220611	0.093101	0.115268	6.91835	6.77046	1.02122	0.82738	799043
Tppp	chr13	+	74146866	74173201	-0.151836	0.14171	-0.0806327	-0.202948	1.90464	1.94779	1.78839	1.77972	0.496073	0.307996	0.428398	0.416524	5.00342	5.00983	-1.00445	0.436588	799357
Pah	chr10	+	86984539	87046882	-0.663435	-1.034	-0.585122	-0.753053	0.986316	0.609875	0.874574	0.849864	0.225932	-0.137804	0.0877681	0.154486	3.96945	3.95732	1.00844	0.805875	799416
Chst8	chr7	-	35459486	35597730	-0.949286	-0.546489	-1.05119	-0.677822	2.0592	2.2139	2.17116	2.1505	0.469438	0.253373	0.092048	0.295514	5.38399	5.32134	1.04439	0.38844	799617
Ccdc37	chr6	-	90353729	90378474	-0.678597	-0.52796	-0.142516	-0.879986	1.47871	1.46588	1.51987	1.54675	0.344394	0.168217	0.251609	0.398062	4.89994	4.72196	1.13129	0.0560461	800196
Scgn	chr13	-	24045325	24083083	-0.564975	-1.12116	0.0573611	-1.15167	1.83303	1.59236	2.03965	1.55987	0.246801	-0.151629	0.268875	0.157475	3.72626	3.72491	1.00094	0.985643	800325
Cplx1	chr5	-	108947572	108979046	-0.64157	-1.27913	-0.5656	-0.879986	2.10245	2.06192	2.13495	2.14549	0.54719	0.311608	0.509764	0.542739	5.35593	5.26527	1.06485	0.170341	800450
P4ha2	chr11	+	53914425	53945169	-0.663435	-0.614383	-0.363981	-0.0868267	1.98542	1.76149	1.86821	1.87644	0.210435	0.152175	-0.0421294	0.136328	4.90125	5.00231	-1.07256	0.175032	800567
Slco4c1	chr1	-	98715360	98768748	-0.0475263	-0.183113	-0.271688	-0.183355	0.613564	0.753493	1.35924	1.15736	-0.473642	-0.718742	-0.290463	-0.352798	3.14952	2.64392	1.4197	0.148503	800774
Gdpd5	chr7	+	106530058	106609494	-0.495618	-0.0481525	0.0573611	0.0341901	1.41949	1.66028	1.68659	1.43057	-0.18347	-0.230169	-0.297242	-0.202926	5.10799	4.97592	1.09586	0.211654	801095
Spsb1	chr4	-	149270392	149329115	-0.200165	-0.144623	0.323642	0.271475	1.69558	1.57584	1.60139	1.45274	0.017022	-0.042909	-0.158436	-0.0240969	4.76945	4.76188	1.00526	0.867706	804359
Tmod1	chr4	+	46052093	46128904	-0.108199	-0.398039	-1.0966	-0.117207	1.64305	1.64075	1.85803	1.84202	-0.00486926	-0.226599	0.0555805	0.162868	5.88302	6.52243	-1.55769	0.00911559	804793
Mb	chr15	-	76845916	76881098	-0.779667	-0.837546	-0.737934	-0.700845	1.37769	1.407	1.05723	1.24158	0.670076	0.465237	0.506502	0.644007	5.79659	5.71036	1.06159	0.338591	804817
Abcc8	chr7	-	53359892	53435403	-1.22288	-0.560979	-1.62485	-0.448908	1.99367	1.90908	1.90356	1.92478	0.561179	0.347143	0.438638	0.560172	4.77992	4.65581	1.08983	0.226671	805724
Otx2os1	chr14	+	49288962	49413023	-1.05027	-0.805488	-1.0966	-1.62163	1.98964	1.77415	1.97289	1.89749	0.437869	0.032394	0.371382	0.400852	NA	NA	NA	NA	806067
Trank1	chr9	+	111214242	111298279	-1.28157	-0.614383	-1.26356	-0.970907	1.93632	2.14711	1.65391	2.05754	0.284848	-0.129242	0.433219	0.433342	3.73277	3.83417	-1.07282	0.399633	806378
Krt42	chr11	-	100124195	100131185	-0.663435	-1.034	-0.972918	-0.850295	1.20803	0.955943	0.962524	1.05845	1.01493	1.06096	0.808499	1.00977	5.5176	5.49245	1.01759	0.733849	809571
Rsph4a	chr10	+	33624916	33635827	-0.972047	-0.805488	-0.605211	-0.778766	0.770074	0.852273	1.08348	1.01529	-0.112274	0.0259835	0.218405	0.217415	3.54624	3.52657	1.01373	0.873238	809751
Apol6	chr15	+	76875705	76887538	-0.663435	-0.593967	-0.0806327	-0.645827	1.57792	1.51417	1.2725	1.41237	0.943516	0.715999	0.701438	0.903899	4.83103	4.79509	1.02523	0.591038	810210
Osbp2	chr11	-	3603733	3763906	0.10522	0.100588	-0.398032	-0.091356	0.855272	1.12288	0.528728	0.60233	0.381587	0.089834	0.284239	0.355311	5.76334	5.81862	-1.03907	0.216277	810808
Slc26a5	chr5	-	21316472	21371422	-0.737205	-0.805488	-1.0966	-0.461171	1.46708	1.72968	1.44696	1.60091	0.074715	-0.232636	0.149654	0.196369	3.64374	3.64374	1	1	810912
Arhgef26	chr3	+	62142698	62266143	0.336961	0.205795	-0.656978	-0.108134	1.63403	1.76815	1.71111	1.98864	-0.334068	-0.467852	-0.138858	-0.0413641	NA	NA	NA	NA	812723
Tgm3	chr2	+	129838109	129876135	-1.17458	-0.580453	-0.509425	-1.15167	1.29606	1.18805	0.996762	0.934989	0.499791	-0.0115029	0.247039	0.264428	4.79799	4.92822	-1.09447	0.171446	813626
Fam83f	chr15	+	80502276	80530855	-0.508834	-0.887366	-1.05119	-0.540116	1.46708	1.5353	0.668492	1.03417	0.313195	0.145685	-0.261051	-0.084622	3.82459	3.74945	1.05346	0.295796	813973
Parva	chr7	+	119571219	119735202	-0.838317	-0.546489	-0.902575	-0.970907	2.2501	1.84229	2.14342	2.10195	0.447391	0.0582856	0.409366	0.442241	3.42707	3.61804	-1.14153	0.113514	814248
Sbk2	chr7	-	4908682	4915950	-0.625241	-0.689817	-0.538312	-0.624533	0.598989	0.852273	0.810066	0.711334	0.0691532	0.113754	-0.134747	0.0855828	5.70188	5.67015	1.02223	0.24842	814806
Trim71	chr9	-	114420390	114473487	-0.779667	-0.887366	-1.26356	-0.526203	2.04605	1.96288	1.86821	1.87587	0.393646	0.178105	0.121019	0.283317	5.84266	5.97433	-1.04518	0.322703	818601
Sync	chr4	+	128964864	128985803	-0.881013	-0.378667	-0.629191	-0.258916	1.83523	2.00688	1.62133	1.79358	-0.0663707	-0.335673	-0.0967739	-0.0302846	6.29906	6.21502	1.05998	0.390036	820273
Asb8	chr15	-	97965070	97996009	-1.43613	-0.908735	-0.939127	-0.57823	1.90873	1.83464	1.9327	1.69448	0.00357512	-0.0946915	-0.0205853	-0.000802656	7.72583	8.08217	-1.28018	0.140929	822481
Stk32b	chr5	-	37838063	38108392	-0.584485	-0.65209	-1.26356	-1.01131	1.83303	1.75223	1.62133	1.6788	-0.182913	-0.528244	-0.667183	-0.526288	4.32917	4.29952	1.02076	0.795179	823587
Chgb	chr2	+	132607013	132620808	-0.753922	-0.689817	-0.847983	-0.677822	1.51137	1.26119	1.58771	1.4198	0.937341	0.524671	0.762943	0.727916	4.34967	4.30667	1.03026	0.0527717	825858
4930461G14Rik	chr9	+	58302979	58317430	-1.05027	-0.866895	-0.454456	-0.809415	0.726479	1.18805	1.32716	1.17858	0.149191	0.175394	0.33021	0.286598	NA	NA	NA	NA	826461
Fam124a	chr14	+	63174573	63227322	-0.386484	-0.560979	-0.585122	-0.397083	1.76759	1.80936	2.07417	1.82478	0.119471	-0.0787463	0.332589	0.218993	NA	NA	NA	NA	827548
Hmcn1	chr1	-	152409631	152840565	-0.216798	-0.240117	-0.509425	-0.173116	0.677048	1.06744	1.26618	1.10054	-0.626226	-0.794124	-0.464633	-0.456088	5.95928	5.96824	-1.00424	0.970624	828253
Flrt3	chr2	-	140483933	140497212	-0.526789	-0.667059	-1.05119	-1.09436	1.23222	0.464576	1.70293	1.21451	0.491914	0.176982	0.820672	0.67479	3.31527	3.31213	1.00218	0.885954	829101
Serpinh1	chr7	-	106493884	106501749	-0.300061	-0.144623	-0.737934	-0.303226	0.902944	1.10471	1.09173	1.23244	0.519328	0.435627	0.506669	0.752381	6.11037	6.12764	-1.01204	0.908688	829404
Parm1	chr5	+	91946725	92053022	-0.0599223	-0.289915	0.121894	0.0477169	1.16405	1.02601	0.810066	0.577965	-0.313337	-0.559636	-0.655097	-0.610792	5.8911	6.55587	-1.58532	0.05058	829457
Blvrb	chr7	+	28232996	28251000	0.0386409	0.169312	0.0391578	0.24263	1.52281	1.48702	1.36615	1.36066	-0.530605	-0.486548	-0.353789	-0.500298	7.62012	9.55441	-3.82191	0.0152985	829800
Spnb4	chr7	-	28141401	28231608	0.0950981	0.208386	-0.363981	0.178487	1.81423	1.86696	1.78876	1.60536	0.844537	0.6527	0.808585	0.890047	4.83754	4.9364	-1.07093	0.29708	831188
BC021767	chr3	-	94464510	94471074	-0.341562	-0.793265	-0.847983	-0.662679	0.71078	0.955943	0.897083	0.933635	0.812852	0.505965	1.05479	0.979672	NA	NA	NA	NA	831343
Zfp612	chr8	+	112603633	112616652	-0.478441	-0.0253616	0.0391578	-0.624533	0.71078	1.1568	1.33584	1.36006	0.0137967	-0.0604179	0.536571	0.439741	5.67003	5.64999	1.01399	0.797061	832804
Ptprf	chr4	-	117880817	117964002	-0.625241	-0.255329	-0.679291	-0.341207	1.39159	1.57584	1.13228	1.30145	-0.0994765	-0.204612	-0.37796	-0.184462	5.20563	5.34509	-1.10149	0.0927177	834329
Klf15	chr6	+	90412619	90425203	-0.0599223	-0.264892	-0.881828	-0.432836	2.02828	2.11335	2.19105	2.15181	0.810441	0.729769	0.840654	1.09833	5.34155	5.30985	1.02221	0.708781	834341
Jag1	chr2	-	136907186	136942256	0.628824	0.420898	-0.629191	0.148943	0.819606	1.23076	1.75225	1.91758	0.0179583	-0.212136	0.414363	0.402275	4.33795	4.3288	1.00636	0.951164	834845
Mmel1	chr4	+	154243693	154269639	-0.625241	-0.593967	-0.142516	-0.50827	0.998169	0.992707	0.906419	0.934989	0.507002	0.248112	0.3183	0.288077	3.98574	4.14101	-1.11363	0.127853	835617
Meis2	chr2	-	115686999	115890794	-0.663435	-0.389551	-0.811126	-0.922313	1.95586	2.01707	2.01219	2.11678	0.139158	-0.254503	0.0647692	0.150768	4.28236	4.13188	1.10994	0.285661	838110
Slc27a2	chr2	+	126378759	126413979	-0.0475263	-0.0177012	0.135597	-0.183355	1.54781	2.06192	1.43904	1.38711	-0.129313	-0.233959	-0.163609	-0.223085	4.09007	4.11787	-1.01946	0.231854	838470
Mctp1	chr13	+	76522408	77171071	0.51309	0.481125	0.449462	0.0752081	0.986316	0.912738	1.31414	1.28877	-0.922345	-0.988538	-0.926752	-1.03443	7.69427	7.56438	1.09421	0.615607	842049
Ikzf3	chr11	-	98326006	98407345	-1.35676	-0.866895	-0.656978	-0.879986	1.92409	1.86696	2.07061	1.83849	0.428097	-0.0181433	0.550596	0.488552	4.15679	4.44157	-1.21823	0.234876	843351
Phactr1	chr13	+	42775991	43233881	-0.625241	-1.2105	-1.0966	-1.22143	1.61287	1.28749	1.49474	1.43804	-0.0495087	-0.390592	0.0218042	0.053128	5.63684	5.40754	1.17227	0.284142	844217
Syt2	chr1	+	136543257	136645994	-0.64157	-0.452901	-1.13953	-0.540116	2.0863	2.18755	2.26703	2.22894	-0.000546203	-0.247438	-0.203122	-0.0164355	4.58372	4.64844	-1.04589	0.152822	844650
Pcdhga11	chr18	+	37915426	38001526	-1.0125	-0.378667	-1.0966	-0.624533	1.05152	0.167344	0.824386	0.780006	-0.199695	-0.341168	-0.31442	-0.118624	NA	NA	NA	NA	845529
3110082D06Rik	chr17	+	42452895	42644690	-0.972047	-1.12116	-1.88351	-0.809415	1.38592	1.33938	1.24673	1.15185	-0.702629	-1.00738	-0.908498	-0.904316	4.83327	4.98089	-1.10775	0.238108	845561
Zfp334	chr2	-	165202935	165213759	-0.584485	-0.716937	-1.29964	-0.879986	1.39584	1.05676	1.58001	1.59744	0.751257	0.374293	0.895647	0.995966	4.55901	4.51433	1.03146	0.644601	846853
Zpbp2	chr11	+	98412410	98419979	0.433063	0.42733	0.231803	0.50238	1.25862	1.30367	1.21523	1.11178	0.322777	0.255296	0.554369	0.522902	3.87302	3.91309	-1.02816	0.333196	848416
Nrip3	chr7	-	116901569	116925059	-0.449398	-0.334317	-0.754661	-0.35526	2.03599	2.12381	1.91825	1.88598	0.261168	-0.00444262	0.263627	0.158981	3.65229	3.84635	-1.14398	0.079607	848517
Ttc34	chr4	+	154230308	154241236	-0.857674	-0.413316	0.0391578	-0.35526	1.83476	1.86696	1.97612	1.94186	0.589782	0.649629	0.706561	0.686331	5.31243	5.29523	1.01199	0.394342	849002
Pcdhgb7	chr18	+	37911432	38001524	-0.28029	-0.866895	-0.5656	-0.461171	0.752761	1.08349	0.680627	0.795235	-0.14852	-0.305421	-0.252024	-0.0853591	NA	NA	NA	NA	849523
Wfdc6a	chr2	-	164405018	164410947	-0.663435	-0.741424	-0.206282	-0.724675	0.95026	0.955943	1.04948	1.14886	0.837245	0.670081	1.1572	1.05689	4.77713	4.89489	-1.08505	0.629551	849870
Gm8439	chr4	+	120261349	120282277	-0.901747	-1.0788	-0.847983	-0.50827	0.525429	0.500198	1.0152	0.790285	-0.0487102	0.0294098	0.0889908	0.0510667	NA	NA	NA	NA	849987
Marveld3	chr8	-	112471808	112486105	-0.972047	-0.689817	-0.811126	-0.540116	1.86363	1.74395	1.58771	1.79909	1.00708	0.503132	1.00996	1.11632	4.42281	4.47743	-1.03859	0.393312	850587
B3gat2	chr1	+	23768764	23854697	-0.449398	-0.30027	-0.847983	-0.850295	2.17347	2.31361	2.19788	2.19189	0.204854	-0.0915528	-0.00201544	0.131267	5.78661	5.75915	1.01921	0.807272	851843
Atp2b2	chr6	-	113695661	113992074	-0.753922	-0.389551	-0.754661	-0.603879	2.18339	2.17949	1.9923	2.00446	0.508619	0.186397	0.197575	0.321048	4.84167	4.84535	-1.00256	0.902306	851958
Olfr288	chr15	-	98016443	98025973	-0.433306	-0.793265	-1.01339	-0.850295	1.24978	1.1568	1.35077	1.22963	0.870234	0.898693	1.09442	1.11029	2.9655	2.95432	1.00778	0.942656	852445
Ccdc85c	chr12	-	109444554	109513627	0.440173	0.494975	0.179408	0.348797	1.80933	1.96288	1.94707	2.03975	-0.204	-0.0302858	-0.116496	0.0472221	6.10494	6.08606	1.01317	0.653896	852613
Gdnf	chr15	+	7761010	7787575	-0.800461	-0.837546	-1.42953	-0.850295	2.21365	2.10368	1.87352	2.19529	0.909052	0.605237	0.749505	0.936461	4.63254	4.67614	-1.03068	0.452343	852759
Slc37a3	chr6	-	39284769	39327706	0.287396	0.452845	-0.304001	0.0277112	1.29606	1.31565	1.57554	1.39019	-0.0879857	-0.307062	-0.0232266	0.07295	4.16794	4.22346	-1.03923	0.851964	853593
Pcdhga10	chr18	+	37906841	38001524	-0.701649	-0.805488	-0.881828	-0.50827	0.878706	0.338347	0.237987	1.05025	-0.126952	-0.315781	-0.256178	-0.0530333	NA	NA	NA	NA	854114
Hrh2	chr13	+	54287497	54317801	-0.108199	-0.30027	0.0816561	-0.197286	0.927891	1.02601	0.237987	0.340081	-0.372686	-0.307428	-0.655066	-0.448321	6.51911	6.43326	1.06131	0.313829	854159
Pax8	chr2	-	24276079	24331086	-0.737205	-0.50992	-0.847983	-0.724675	2.28388	2.2139	2.19788	2.28658	0.404446	0.1738	0.449124	0.45753	5.08351	5.18023	-1.06933	0.144844	857290
Hsd11b2	chr8	+	108042645	108047888	-0.216798	-0.352165	-0.754661	-0.108134	1.47151	1.35838	1.71111	1.56226	0.760051	0.692465	0.914908	0.853581	5.52465	5.4378	1.06204	0.257191	858904
6030419C18Rik	chr9	+	58336409	58347549	-0.0304355	-0.192053	-0.811126	-0.35526	1.73954	1.67807	1.93951	1.93711	0.712821	0.330338	0.860684	0.918328	5.64097	5.65602	-1.01048	0.664555	859891
Celf5	chr10	-	80921972	80945454	-1.13856	-0.30027	-0.902575	-0.341207	1.52281	1.74395	1.33584	1.46906	0.988076	0.878278	0.932038	1.06886	5.7966	5.73809	1.04139	0.349993	860416
Tln2	chr9	-	67064891	67407510	-0.526789	-0.635432	-2.09165	-0.359262	1.05152	0.464576	0.824386	0.800147	-0.00443971	-0.286337	0.01529	0.134133	4.75131	4.78587	-1.02424	0.436588	861690
Pamr1	chr2	+	102390177	102483197	-0.28029	-0.76684	-0.679291	-0.461171	1.97499	1.83464	1.98647	1.90369	-0.0243824	-0.374973	0.141576	0.0740265	4.24126	4.19864	1.02998	0.285591	863185
Pcdhga9	chr18	+	37896589	38001517	-0.972047	-0.716937	-1.05119	-0.850295	0.581608	1.02601	0.415115	0.691521	-0.118062	-0.251789	-0.238854	-0.0170988	NA	NA	NA	NA	864366
Vwa5b1	chr4	-	138124883	138179907	-0.800461	-0.805488	-0.902575	-0.624533	1.46708	1.138	0.509882	0.851744	0.692331	0.404004	0.407022	0.496387	5.61924	5.52862	1.06483	0.312518	864663
Syt6	chr3	+	103379203	103439102	-0.800461	-0.716937	-0.5656	-0.850295	2.25749	2.22421	2.19105	2.39911	0.48957	0.12249	0.131433	0.286492	5.08683	5.1436	-1.04013	0.136461	866886
Ano4	chr10	-	88411738	88720535	-0.649909	-0.716937	-0.977654	-1.22143	1.88303	1.28749	1.89864	1.71684	-0.0952551	-0.505433	-0.360547	-0.290784	3.16408	3.2218	-1.04082	0.621377	867230
Fam123c	chr1	+	34636537	34647789	-0.564975	-0.273826	-1.13953	-0.477915	1.11468	1.1568	1.07316	1.09645	0.268638	-0.0124742	0.0791443	0.0304603	4.08986	4.20251	-1.08121	0.226103	867470
Rab6b	chr9	+	103014403	103087600	0.482691	0.501799	-0.0501069	0.189658	0.770074	1.28749	1.12476	1.32158	-0.438533	-0.429334	-0.43608	-0.369533	6.73239	6.78915	-1.04012	0.833022	868258
Btbd11	chr10	+	84849558	85123037	0.243992	0.0631354	-0.605211	0.0477169	1.23222	1.715	1.26618	1.45728	-0.117747	-0.315604	-0.369912	-0.24997	4.74514	4.90985	-1.12094	0.0876319	870453
Chst4	chr8	-	112552974	112563234	-0.753922	-0.805488	-0.705899	-0.753053	0.677048	1.02601	0.501153	0.56955	0.419649	0.338737	0.304617	0.275749	3.95482	3.98762	-1.023	0.436588	873203
Fsd1	chr17	+	56125933	56136304	-0.779667	-0.580453	-0.679291	-0.922313	1.78209	1.96958	2.01791	1.82145	0.816206	0.944322	0.998318	0.916227	5.6015	5.54073	1.04302	0.509472	874796
Chst5	chr8	-	114413034	114434099	-0.838317	-1.12116	-0.811126	-0.645827	1.67968	1.715	1.7421	1.62744	0.984924	0.701647	0.86488	0.966867	5.13005	5.13827	-1.00572	0.366544	876319
Olfr287	chr15	-	98037401	98051487	-0.701649	-0.95677	-0.656978	-0.850295	0.844728	1.06744	0.61729	0.815707	0.456732	0.185515	0.391717	0.444987	NA	NA	NA	NA	877959
Wfdc8	chr2	-	164422712	164439126	-1.19966	-0.560979	-0.206282	-0.645827	1.50563	1.34858	1.15064	1.28287	0.712913	0.508661	0.560464	0.806959	3.6957	3.53012	1.12162	0.496586	878049
Tat	chr8	+	112514335	112523704	-0.678597	-0.95677	-0.585122	-0.724675	1.10711	0.727153	0.774597	0.870219	0.743741	0.340257	0.650542	0.675039	5.05091	5.00616	1.0315	0.340192	878817
Gpr137b-ps	chr13	-	12706332	12742662	0.688435	0.657798	0.442317	0.475348	1.05152	1.1568	1.20718	1.05114	-0.315501	-0.47859	-0.30216	-0.318232	6.43764	6.54523	-1.07743	0.491964	878853
Pcdhgb4	chr18	+	37880207	38001524	-0.564975	-0.635432	-0.605211	-0.270973	0.779951	0.428121	0.709153	0.824558	-0.128811	-0.277811	-0.230526	-0.00846883	NA	NA	NA	NA	880748
Trpc4	chr3	+	53959978	54122393	-0.995924	-0.95677	-0.705899	-0.724675	1.73495	1.91899	1.2977	1.73071	-0.120424	-0.594715	-0.2523	-0.150097	4.58971	4.7069	-1.08462	0.460839	881944
Myo1b	chr1	-	51806609	51972818	-0.0758761	-0.240117	-0.142516	-0.117207	1.11468	1.64075	1.42674	1.36908	-0.384201	-0.560373	-0.544271	-0.491541	3.73154	3.74953	-1.01255	0.799913	884574
Cftr	chr6	+	18120686	18272769	-0.564975	-0.413316	-1.17557	-0.490787	0.752761	0.642207	1.24673	1.27345	-0.748288	-1.03366	-0.566608	-0.50414	3.45722	3.40749	1.03507	0.516104	885983
Krt9	chr11	-	100048094	100054560	-0.901747	-1.0788	-0.656978	-1.43441	1.46708	1.21755	1.05723	0.980933	0.974	0.600703	0.619439	0.615429	3.17989	3.28657	-1.07675	0.179656	886196
Lpar1	chr4	-	58448123	58566363	0.396201	0.318659	0.231803	0.320223	1.16405	1.32499	0.680627	1.00443	-0.467757	-0.594219	-0.5531	-0.601283	4.57403	4.73791	-1.12029	0.185102	886580
Kcnd2	chr6	+	21166108	21679805	-0.421581	-0.50992	-1.43728	-0.677822	1.55906	1.86696	1.76874	1.86007	-0.68979	-0.986244	-0.963956	-0.892233	3.55648	3.63706	-1.05744	0.577945	886707
Tmem98	chr11	+	80623916	80635535	-0.108199	0.0631354	0.0204137	0.00389022	0.354258	0.675704	0.835303	0.73031	-0.150994	-0.39434	-0.14188	0.0737964	7.04266	7.15944	-1.08431	0.627494	887945
Fbxw13	chr9	-	109081740	109098489	-0.625241	-0.934298	-0.847983	-1.09436	1.05152	0.979763	0.603169	0.682365	0.446666	0.20631	0.290252	0.353216	3.02023	3.04197	-1.01518	0.900617	889848
Plagl1	chr10	+	12810593	12851501	-0.995924	-0.499458	-0.509425	-0.432836	1.28988	1.21755	1.04948	1.1989	-0.177964	-0.544129	-0.318552	-0.188648	4.46676	4.40147	1.04629	0.560993	892320
Rarres1	chr3	-	67282807	67319445	-0.584485	-0.398039	-0.509425	-0.367187	1.73495	1.66624	1.9438	1.91747	0.243838	0.116567	0.276101	0.342233	5.25493	5.08153	1.09567	0.0890672	892345
Wif1	chr10	+	120471059	120537698	-0.491329	-0.0828654	0.266209	0.142075	1.00957	1.00795	1.30337	1.22334	-0.140383	-0.309491	-0.0853617	-0.146603	4.79051	4.81971	-1.02045	0.54661	892614
Tnfsf13b	chr8	+	10006632	10035999	-0.449398	-0.482176	-0.847983	-1.04903	1.4109	1.715	1.49987	1.65579	0.0398166	-0.087427	0.239343	0.288197	4.93161	4.89836	-1.0485	0.754735	893266
Ttc9	chr12	+	82732355	82765928	-0.35964	-0.52796	-0.939127	-0.540116	1.88508	2.17299	1.94707	2.13387	0.577817	0.266888	0.639395	0.689249	4.64519	4.68114	-1.02523	0.812003	894673
Sobp	chr10	-	42722305	42894336	-0.249212	-0.413316	-0.509425	-0.205688	2.10826	1.98563	2.04732	2.1862	0.301734	-0.0210054	0.426608	0.448973	4.52461	4.5153	1.00647	0.864318	896185
Kbtbd11	chr8	+	15011024	15033332	0.0278155	-0.106085	-0.0806327	-0.197286	1.65176	1.55514	1.91825	1.90629	0.15272	0.127568	0.232844	0.391307	6.21163	6.44534	1.06799	0.595614	896298
Klhl31	chr9	+	77484538	77507929	-1.23888	-0.574146	-0.972918	-0.879986	0.844728	0.675704	0.849262	0.653901	0.390614	-0.0271045	0.598372	0.494099	4.69921	4.67428	1.01743	0.373854	896692
Pde9a	chr17	+	31523178	31613254	-0.433306	-0.289915	-0.454456	-0.432836	0.888573	1.407	0.988158	1.27031	-0.324466	-0.235976	-0.223524	-0.219778	5.57984	5.71	-1.09442	0.722105	898318
Zfp9	chr6	-	118411967	118429291	-0.564975	-0.240117	-1.0966	-0.57823	1.69322	1.42731	1.70293	1.74737	0.367429	-0.0861776	0.601979	0.539527	4.13122	4.17339	-1.02967	0.77227	898554
Susd4	chr1	+	184695036	184825785	0.0576101	0.121296	-0.363981	-0.101332	1.50563	1.1568	1.805	1.8332	-0.33662	-0.395723	-0.188786	-0.116029	4.59357	4.5122	1.05802	0.482978	903842
Gls2	chr10	+	127631690	127647060	-0.0304355	0.286628	0.135597	0.136186	1.4109	1.715	1.8193	1.46853	0.437284	0.319075	0.479685	0.413371	4.79582	4.78885	1.00484	0.476984	904189
Unc45b	chr11	+	82724754	82756908	-0.320469	-0.674392	-0.811126	-1.04903	0.998169	0.675704	0.668492	0.601277	0.154068	-0.00855437	0.322014	0.480881	6.50422	6.50943	-1.08704	0.432904	904225
Ablim3	chr18	-	61959046	62071506	-0.478441	-0.469453	-0.0289204	-0.412332	0.561145	0.500198	1.2725	1.25788	-0.0200239	-0.296396	0.21734	0.261204	4.58643	4.58103	1.00375	0.920188	904444
Mcf2l	chr8	+	12915892	13020509	-0.686025	-0.240117	-0.811126	-0.828031	1.69558	1.56661	1.33584	1.38257	-0.168813	-0.282289	-0.357949	-0.282085	5.89977	6.00546	-1.07601	0.210071	905207
Lmna	chr3	-	88285070	88307254	-0.478441	-0.0311495	-0.398032	-0.264467	-0.123761	0.727153	1.56798	1.48157	0.294644	0.303435	0.868126	0.820879	5.44262	6.04324	-1.51636	0.0485845	905397
Hcn2	chr10	+	79179378	79198853	-0.35964	-0.152135	-0.304001	-0.24591	2.14516	2.27679	2.09726	2.06354	0.615846	0.474467	0.446813	0.578509	5.21822	5.19458	1.01652	0.6174	905656
1700006E09Rik	chr11	+	101848369	101853578	-1.22288	-0.866895	-0.902575	-0.809415	0.613564	0.872641	1.29176	1.1534	0.786213	0.627714	1.04993	1.21575	2.84758	3.02514	-1.13097	0.288431	907609
Ugt8a	chr3	-	125568260	125641468	-0.513826	-0.76684	-0.811126	-1.15167	1.39584	1.55514	1.56052	1.60455	-0.356188	-0.683514	-0.217805	-0.211748	4.23065	4.16284	1.04813	0.6067	908623
Gm1715	chr9	+	52487967	52606877	-0.663435	-0.560979	-0.48375	-0.970907	2.06897	2.05706	1.94707	2.12575	-0.138958	-0.520959	-0.179236	-0.0877786	NA	NA	NA	NA	910621
Egfem1	chr3	+	28981498	29589978	-0.712933	-0.614383	-0.557091	-1.35515	1.893	1.8466	1.72134	1.81087	-0.394063	-0.765065	-0.772981	-0.601346	4.06692	4.05162	1.01066	0.935545	911134
Col23a1	chr11	+	51103421	51397427	-0.537704	-0.137442	-0.271688	-0.101332	1.06374	1.33938	1.43062	1.44632	0.00417868	-0.164955	0.0303146	0.123447	5.96612	6.01452	-1.03412	0.526006	911180
Pcdhgb2	chr18	+	37849512	38001526	-0.753922	-0.348209	-0.902575	-0.879986	0.540261	0.675704	0.71589	0.703271	-0.158431	-0.334356	-0.216549	-0.0162565	NA	NA	NA	NA	911443
Loxl4	chr19	-	42666768	42687296	-0.64157	-0.378667	-0.780421	-0.922313	1.8194	1.77415	2.04371	1.69379	0.523949	0.159625	0.46934	0.559852	4.90227	4.9358	1.04352	0.587412	911919
Btn1a1	chr13	-	23548861	23557770	-0.264726	-0.0440277	-0.304001	0.0377473	0.779951	0.862828	0.338751	1.06271	0.730044	0.585989	0.39817	0.739142	3.95416	4.0046	-1.03558	0.196755	912665
Cd207	chr6	-	83621200	83627851	-0.753922	-0.908735	-1.13953	-0.677822	1.39584	1.39882	1.24673	1.13466	1.10471	0.929043	0.940457	1.01377	3.72017	3.72313	-1.00205	0.285591	913711
Mtap6	chr7	+	106415956	106485647	-0.663435	-1.33659	-1.48565	-1.28004	2.4519	2.30484	2.48274	2.40423	0.588808	0.361997	0.724543	0.738487	4.95245	4.89939	1.03747	0.650966	915197
Reep1	chr6	+	71657674	71760699	-0.625241	-0.200358	-0.424823	-0.397083	2.11161	2.05353	2.256	2.16252	0.125106	-0.163608	0.013248	0.0986117	4.31459	4.34762	-1.02316	0.203929	915416
Pcdhga4	chr18	+	37845053	38001524	-1.0125	-0.413316	-0.881828	-0.645827	0.694204	1.08349	0.680627	0.894029	-0.149347	-0.330821	-0.206478	-0.00738228	NA	NA	NA	NA	915902
Pcdhgb1	chr18	+	37840111	38001524	-0.249212	-0.934298	-0.363981	-0.778766	1.24978	0.727153	0.467002	0.935326	-0.11662	-0.313931	-0.19677	0.00769111	NA	NA	NA	NA	920844
Esrrg	chr1	+	189432884	190038763	-0.949286	-0.635432	-0.72623	-0.677822	2.33068	2.2401	2.22599	2.29996	0.00877032	-0.315155	-0.250134	-0.128625	4.99028	5.12833	-1.10042	0.209798	923047
Epb4.1l4a	chr18	-	33955980	34166860	0.373517	0.0773044	0.000956559	0.140363	0.927891	0.802438	0.949434	1.18494	-0.219222	-0.530257	-0.386358	-0.337017	4.07307	4.12317	-1.03534	0.817296	924739
Gm5878	chr6	-	85061409	85076088	-0.838317	-0.60369	-0.679291	-0.850295	2.00904	1.95375	1.72134	1.85049	0.733904	0.575509	0.763415	0.784078	5.32858	5.27555	1.03744	0.408992	925267
Slc24a1	chr9	-	64770667	64799414	-1.05027	-0.76684	-1.01339	-1.04903	1.22151	1.02601	1.06504	1.24112	0.061874	-0.149676	-0.0417408	0.0850794	5.32093	5.25189	1.04902	0.221861	929434
4930455J16Rik	chr13	-	58842434	58863672	-0.625241	-0.805488	-0.538312	-0.662679	1.16405	0.979763	0.556269	0.691521	0.348961	0.0911944	-0.059813	0.14908	NA	NA	NA	NA	932064
Pcdhga2	chr18	+	37828758	38001524	-0.995924	-0.334317	-0.629191	-0.879986	0.855272	0.955943	0.584643	0.942299	-0.0861738	-0.300148	-0.180887	0.0272968	NA	NA	NA	NA	932197
Slc1a1	chr19	+	28909655	28988450	-0.173262	-0.320695	-0.585122	-0.210762	1.32773	1.18805	1.10967	1.22079	-0.216793	-0.521703	-0.394468	-0.296813	5.08475	5.07895	-1.02067	0.592931	932349
Gm11149	chr9	+	49326392	49376130	-0.216798	-0.741424	-0.656978	-0.558911	0.525429	0.894828	1.02263	0.75956	0.103037	-0.269784	0.140816	0.213472	NA	NA	NA	NA	933613
Thbs1	chr2	+	117937657	117952869	-0.249212	-0.144623	-0.336368	-0.303226	1.01651	0.802438	1.18355	1.19214	0.0980901	-0.0324131	0.411925	0.563076	4.9343	4.92053	1.00959	0.877191	934928
Sgk1	chr10	+	21601989	21719708	-0.818813	-0.580453	-0.509425	-1.01131	1.77854	1.21755	1.51493	1.42531	-0.460654	-0.54806	-0.486617	-0.465752	5.94303	5.87804	1.04607	0.87364	935643
Ephb2	chr4	-	136209524	136391850	-0.35964	0.244748	0.000956559	0.303545	0.914135	1.50478	0.501153	0.869488	-0.440796	-0.395452	-0.63195	-0.54751	5.02987	5.23802	-1.15521	0.133604	937445
Nlgn1	chr3	-	25330762	26230831	-0.737205	-0.593967	-1.62485	-0.778766	1.70123	1.94779	1.75472	1.86521	-0.612935	-0.884287	-0.890666	-0.870357	4.95773	4.91405	1.03074	0.442421	938433
Gm2002	chr4	-	42028838	42039327	-1.74938	-0.996707	-0.902575	-1.43441	1.35202	0.967429	1.48772	1.23902	0.553584	0.327594	0.677139	0.680138	NA	NA	NA	NA	939922
Il11ra2	chr4	-	42028838	42039327	-1.74938	-0.996707	-0.902575	-1.43441	1.35202	0.967429	1.48772	1.23902	0.553584	0.327594	0.677139	0.680138	7.26296	6.99356	1.20531	0.0803397	939922
Gm13305	chr4	-	42029564	42039326	-1.62358	-0.996707	-0.902575	-1.43441	1.36076	0.992707	1.47551	1.23494	0.538048	0.287873	0.655592	0.703278	NA	NA	NA	NA	939923
Ltbp4	chr7	-	28090159	28122631	-0.995924	-0.560979	-0.754661	-0.603879	2.15817	2.20755	2.2018	2.13884	0.616801	0.632353	0.569766	0.654131	6.09692	5.89837	1.14755	0.0721303	940165
Gm1604b	chr17	-	8231374	8294093	-0.495618	-0.934298	0.0391578	-0.724675	1.4472	1.37417	1.49987	1.32535	-0.164703	-0.290029	-0.33298	-0.301324	4.95773	4.9673	-1.00665	0.436588	941630
Lrrc43	chr5	+	123939333	123958213	-0.433306	-0.614383	-0.0289204	-0.662679	0.927891	0.727153	0.732093	0.783792	0.476073	0.278765	0.315875	0.438574	4.37972	4.39029	-1.00735	0.907505	941756
Slc6a13	chr6	+	121250313	121287736	-1.15304	-1.034	-0.454456	-0.724675	1.11468	1.33938	1.53239	1.40053	0.0283772	-0.239653	-0.126957	-0.100768	4.59733	4.58029	1.01188	0.809237	942816
Mogat2	chr7	-	106367593	106387121	-0.881013	-0.389551	-0.509425	-0.603879	1.78671	1.4949	1.95756	1.83166	0.535114	0.261335	0.626912	0.708534	4.69382	4.72539	-1.02212	0.748591	944032
Mpp3	chr11	-	101860966	101888269	0.0610197	0.0501296	-0.679291	-0.226066	0.844728	1.02601	1.94707	1.78468	0.000379354	-0.150514	0.421223	0.450114	4.64576	4.65499	-1.00642	0.790651	947509
Sema4a	chr3	-	88239883	88265104	-0.604562	-0.614383	-1.01339	-0.724675	1.10711	1.12288	0.785341	0.835883	0.0187223	0.0776152	-0.0997106	-0.0152966	5.88212	5.566	1.24498	0.276583	947547
Card10	chr15	-	78605565	78633472	-0.508834	0.256964	-0.509425	-0.0599173	0.878706	0.753493	1.43062	1.35156	-0.256814	-0.00319505	0.0261629	0.152019	5.95732	5.8905	1.04741	0.136366	947553
Brsk2	chr7	+	149135655	149190148	-0.972047	-0.65209	-0.780421	-0.490787	2.05207	1.95874	2.13776	2.25116	0.597677	0.395278	0.390908	0.581397	5.14412	5.17274	-1.02004	0.533688	950471
Dmxl2	chr9	-	54212964	54349433	0.727087	0.665068	0.257222	0.50639	0.914135	0.704428	1.47961	1.36006	-0.710344	-0.727263	-0.666315	-0.659883	6.31392	6.02696	1.10103	0.257677	950841
Zfp641	chr15	-	98116552	98126514	-0.397509	-0.309781	-0.629191	-0.850295	1.54555	1.66028	1.42674	1.97329	0.740093	0.392942	0.858609	1.08267	5.30105	5.34191	-1.02873	0.752676	952986
Abcc6	chr7	-	53231749	53285656	-0.923393	-0.546489	-0.5656	-1.04903	0.855272	1.30367	1.02263	0.95152	0.258273	0.0544631	0.228621	0.337655	5.45931	5.43256	1.01872	0.663285	955471
Rps6kl1	chr12	-	86476545	86492214	-0.300061	-0.264892	-0.656978	-0.970907	1.51812	1.33938	0.747141	1.20955	0.304619	0.465706	0.0167939	0.315188	5.79493	5.83866	-1.03078	0.441768	957183
Unc5c	chr3	+	141128527	141497886	0.215969	-0.334317	-0.48375	-0.397083	2.17698	2.06192	2.15924	2.08305	-0.78618	-0.885039	-0.76527	-0.788324	4.29192	4.43567	-1.10477	0.326119	958805
Tspan18	chr2	-	93041916	93174644	-0.12211	-0.231685	-0.0501069	-0.101332	0.819606	1.08349	0.556269	0.875217	-0.039049	-0.206064	-0.0650602	0.0374456	4.31579	4.27513	1.02858	0.285591	959049
Kctd15	chr7	-	35424035	35437860	-0.923393	-0.635432	-1.01339	-0.879986	1.70568	1.76815	1.64407	1.88375	0.42609	0.381134	0.43823	0.714446	5.17298	5.19248	-1.01361	0.682998	959487
Col5a3	chr9	-	20574493	20619478	-1.06349	-0.716937	-0.398032	-1.04903	2.04605	2.07389	1.88839	1.93503	0.612797	0.401676	0.60572	0.639102	5.46554	5.47121	-1.00394	0.285591	959593
Trim17	chr11	+	58777282	58785231	-0.701649	-0.635432	-0.454456	-0.359262	1.81423	1.6513	1.40993	1.51877	0.557687	0.259321	0.246799	0.258436	NA	NA	NA	NA	960405
Pkp2	chr16	+	16213437	16272805	0.373517	0.162556	0.15128	-0.127634	1.32773	1.28749	1.41828	1.37168	-0.225399	-0.564133	-0.0458412	-0.0524951	4.78559	4.86777	-1.05861	0.270568	960486
Nkd2	chr13	-	73956775	73985079	-0.64157	-0.452901	-0.847983	-0.381789	1.82624	1.82989	1.74796	1.76335	0.727755	0.407592	0.520994	0.634996	4.46013	4.42657	1.02353	0.594508	961144
Gsdma	chr11	+	98525664	98539022	-0.678597	-0.469453	-0.424823	-1.01131	0.927891	0.992707	1.16889	0.968708	0.623429	0.533695	0.735214	0.823547	4.71504	4.63582	1.05644	0.555991	961670
Ntrk2	chr13	+	58909193	59231328	-1.06349	-0.689817	-1.48565	-1.01131	2.17698	2.30484	2.15367	2.24607	0.191971	-0.136797	-0.0405708	0.105997	3.7217	3.66113	1.04288	0.422435	963791
Lrrc36	chr8	+	107937521	107987986	-0.838317	-1.034	-0.811126	-0.724675	1.30407	1.37417	1.33584	1.41961	0.0181913	-0.243782	0.0656614	0.0945706	5.09297	5.09655	-1.00249	0.940029	964028
Kctd19	chr8	-	107906711	107937387	-0.901747	-1.0788	-0.780421	-0.724675	1.30407	1.37417	1.32325	1.42531	-0.00173518	-0.0540978	-0.253335	-0.136861	5.15518	5.02056	1.09781	0.0728071	964162
Fam132b	chr1	+	93263006	93270794	-0.64157	-0.398039	-0.679291	-0.386073	0.664029	1.04814	0.897083	0.893673	0.475486	0.155581	0.237856	0.373286	5.48155	5.55441	-1.0518	0.439878	965309
Rfpl4	chr7	-	5061388	5068513	-0.712933	-1.034	-0.902575	-0.879986	1.00957	0.257176	1.18355	1.07048	0.62812	0.257331	0.791501	0.753689	3.66709	3.67459	-1.00522	0.942704	967369
Cbr3	chr16	+	93683463	93691236	0.179584	-0.0700253	0.231803	-0.264467	1.52281	1.51417	2.04732	1.96621	0.632942	0.619062	0.794477	1.10471	5.38601	5.74845	-1.2856	0.274216	967644
Rtn1	chr12	-	73312738	73509926	-0.478441	-0.424892	-1.17557	-0.50827	1.91854	1.93707	1.79197	1.99157	0.108049	-0.270814	0.0814722	0.166086	4.38263	4.36646	1.01127	0.250712	970533
Skap1	chr11	+	96325904	96620936	-0.678597	-0.482176	-0.629191	-0.24591	1.95586	1.6977	1.24058	1.19744	-0.042424	-0.295281	0.137408	0.097158	4.91696	4.94772	-1.02155	0.338467	970589
Gm11529	chr11	-	96308212	96325861	-0.5505	-0.52796	-0.605211	-0.216598	1.97892	1.66947	1.24673	1.20859	0.5432	0.350468	-0.143662	0.0373525	5.62514	5.72833	-1.07415	0.20903	970632
Gdf1	chr8	+	72839673	72855487	0.188847	-0.289915	-0.538312	-0.296287	1.25862	1.70758	1.1434	1.52442	0.310833	0.200851	0.00909884	0.368773	5.5626	5.57687	-1.00994	0.791199	970794
Lass1	chr8	+	72839673	72855487	0.188847	-0.289915	-0.538312	-0.296287	1.25862	1.70758	1.1434	1.52442	0.310833	0.200851	0.00909884	0.368773	NA	NA	NA	NA	970794
Scube3	chr17	+	28279470	28308290	-0.139483	-0.132488	-0.705899	-0.0475368	1.58688	1.89834	1.22795	1.69379	-0.181295	0.13338	-0.440037	-0.100729	5.25343	5.30147	-1.03386	0.213265	971517
Hapln1	chr13	+	89680240	89751437	-0.818813	-0.60369	-0.629191	-0.677822	1.028	1.24666	1.12476	1.19501	-0.410751	-0.759196	-0.261533	-0.379176	3.22795	3.01288	1.16076	0.183561	975468
Tbx18	chr9	-	87597634	87626095	-1.06349	-0.76684	-1.69034	-0.662679	2.26731	2.25667	2.29068	2.20428	0.866128	0.514485	0.704249	0.710054	6.52326	6.67323	-1.10955	0.123391	976609
C130026L21Rik	chr5	+	112010580	112016173	-0.838317	-0.560979	-0.538312	-0.677822	1.1999	1.44356	1.44696	1.28287	0.842128	0.80286	0.983965	0.956141	3.95281	3.94663	1.0043	0.436588	978351
Samd4	chr14	+	47502639	47725492	-0.712933	-0.334317	-0.0289204	-0.151717	1.85836	2.04111	1.9352	1.91976	-0.203915	-0.379445	-0.348965	-0.331708	4.41078	4.43967	-1.02023	0.209056	980252
Fbxw14	chr9	-	109173638	109190190	-0.604562	-0.635432	-1.26356	-0.778766	0.492445	0.727153	0.71589	0.304307	0.212841	-0.0518735	0.0649272	0.156401	3.17423	3.16408	1.00706	0.285591	981549
Aldh1l2	chr10	-	82950191	82996885	-0.678597	-0.30027	-0.679291	-0.490787	1.73212	1.46588	1.83133	1.66681	0.0303184	-0.27832	-0.0208834	0.0568088	4.41584	4.42805	-1.0085	0.555918	982216
Shc2	chr10	-	79080682	79100663	-0.584485	-0.424892	-0.847983	-0.753053	2.17907	2.18337	2.16912	2.2502	0.935881	0.708539	0.774119	0.998316	4.7184	4.73599	-1.01227	0.576644	984371
Htra4	chr8	-	26135399	26149434	0.116656	-0.837546	-0.605211	-0.461171	1.96001	1.89976	2.10665	1.87621	0.765817	0.599586	0.675961	0.742472	4.94929	4.92032	1.02029	0.613986	984983
Phf21b	chr15	-	84615805	84686559	0.67348	0.709056	0.207987	0.376373	1.08471	0.208774	1.60139	1.74413	-0.35385	-0.487	-0.349753	-0.14381	5.85868	5.74298	1.0835	0.423122	985356
Flt1	chr5	-	148373771	148537564	-0.857674	-0.674392	-0.902575	-0.216598	2.28001	2.23737	2.13495	2.35243	-0.168498	-0.287326	-0.393691	-0.300072	4.65481	4.63147	1.01631	0.854759	986434
Nos1	chr5	+	118317127	118403820	-0.397509	-0.805488	-0.847983	-0.850295	1.49089	1.06744	1.40056	1.33098	0.445395	0.178271	0.299204	0.419806	4.95773	4.95773	1	1	987141
Nid2	chr14	+	20570478	20631009	-0.625241	-0.255329	-0.538312	-0.264467	1.70209	1.92347	1.70293	1.80713	-0.119276	-0.0148874	-0.288717	-0.174474	4.74261	4.72345	1.01337	0.59217	987458
Efcab6	chr15	-	83697141	83895779	-0.5505	-0.614383	-0.881828	-0.50827	1.93632	1.78759	1.76117	1.76183	0.520214	0.285106	0.122418	0.309686	4.1929	4.14723	1.03216	0.515759	989128
Cnga3	chr1	+	37276105	37320229	-0.461676	-0.593967	-0.847983	-0.645827	1.70568	1.5353	1.45517	1.38218	0.32793	0.151202	0.171143	0.215037	4.28165	4.44813	-1.12232	0.169283	989594
Fermt1	chr2	-	132729914	132771772	-0.678597	-1.0788	-1.01339	-0.724675	1.90464	1.81575	1.91825	2.0821	0.494549	0.154347	0.528068	0.573916	3.61145	3.63053	-1.01331	0.700194	990617
Gria1	chr11	+	56825119	57143746	-0.300061	-0.674392	-0.705899	-0.879986	1.80416	1.54377	1.03403	1.25468	0.224749	-0.18773	-0.376445	-0.209531	4.19894	4.06541	1.09698	0.26766	991754
Hecw1	chr13	-	14318704	14615493	-0.686025	-0.359999	-0.939127	-0.753053	1.87993	1.45567	1.87352	1.84748	-0.463578	-0.757617	-0.699184	-0.572673	4.32196	4.38572	-1.04519	0.483187	993974
C1qc	chr4	-	136445716	136448829	-0.526789	-0.348209	-0.939127	-0.753053	1.00957	1.06744	0.928172	0.720647	0.748477	0.881	1.01357	0.779747	5.21203	7.23051	-4.05156	0.00862069	994424
1300002K09Rik	chr4	+	45861818	45899880	-0.449398	-0.741424	-0.110735	-0.809415	1.67383	1.23076	1.82417	1.50887	0.153666	-0.213584	0.07442	0.0915188	5.47631	5.4805	-1.00291	0.867004	995068
Tmc2	chr2	+	130020929	130090181	-0.386484	-0.908735	-0.206282	-0.850295	0.726479	0.753493	0.196568	0.481779	0.259321	-0.153001	0.30918	0.362355	4.4825	4.48462	-1.00147	0.647922	996446
Cpne4	chr9	+	104472117	104936874	-1.06349	-0.866895	-0.705899	-1.43441	1.49829	1.33938	1.5265	1.25833	0.0656649	-0.351712	-0.386847	-0.224645	4.13622	4.23197	-1.06862	0.215715	997171
Car10	chr11	+	92960603	93463065	-0.737205	-1.70717	-1.2239	-1.22143	2.20173	1.93118	1.95932	2.08609	-0.166411	-0.572974	-0.425417	-0.314747	4.03406	3.95309	1.05773	0.243131	998024
Ankrd53	chr6	+	83712639	83718320	-0.64157	-0.580453	-0.754661	-0.677822	1.69322	1.85883	1.95756	1.86521	0.822534	0.969189	0.915103	1.00028	5.01524	4.86746	1.10787	0.106719	998499
Dgat2	chr7	-	106302172	106331223	-0.320469	-0.0253616	0.0674435	0.0559803	1.30781	0.979763	1.32325	1.25422	0.0707981	-0.212938	0.037867	0.0443492	4.96769	4.96228	1.00376	0.951445	999930
Skor2	chr18	+	77095143	77139081	-1.23888	-0.805488	-1.0966	-0.809415	2.09249	1.89345	2.03965	1.97329	0.879797	0.586283	0.772841	0.819642	3.90525	3.91534	-1.00702	0.665528	1000302
Acsl6	chr11	+	54117325	54175041	-0.397509	-0.389551	-1.17557	-0.477915	1.95586	1.97595	2.05436	1.92196	0.178272	0.013175	0.129838	0.201727	4.48585	4.54377	-1.04096	0.623387	1003467
4930483K19Rik	chr10	-	76008615	76024971	-1.23888	-1.40729	-0.811126	-1.09436	0.855272	1.18805	1.13228	0.88301	-0.0488666	-0.0398742	-0.00153065	-0.010591	NA	NA	NA	NA	1007921
1700027D21Rik	chr10	+	76025016	76032945	-1.17458	-1.2105	-0.939127	-1.28004	0.878706	1.10471	1.07316	0.879952	0.661597	0.438473	0.718566	0.650223	4.30063	4.21894	1.05826	0.294761	1007966
Kcnq4	chr4	-	120370077	120419781	-0.625241	-0.866895	-1.01339	-0.461171	2.0863	2.30932	2.10427	2.08165	0.634345	0.441505	0.732951	0.815082	4.74796	4.77061	-1.01583	0.771361	1008419
Edaradd	chr13	-	12563475	12612717	-0.478441	-0.0617477	-0.454456	-0.0758513	0.900867	1.33938	0.575624	0.860856	-0.189308	-0.386568	-0.478691	-0.385413	4.92688	4.89868	1.01974	0.497916	1008798
Mpp2	chr11	-	101918330	101949829	0.359316	0.0582979	-0.110735	-0.0599173	0.283152	-0.42131	1.60552	1.60536	0.516782	0.339685	0.822537	0.856387	4.51799	4.52335	-1.00373	0.955427	1009069
Kcnd3	chr3	+	105255247	105476920	-0.300061	-0.0657316	-0.780421	-0.432836	0.970317	1.21755	1.88378	1.89575	-0.146643	-0.37796	0.0340207	0.0813696	5.89095	6.10189	-1.07786	0.446437	1009154
Pgbd5	chr8	-	126892948	126957836	-0.151836	-0.106085	-0.454456	-0.149303	1.90873	1.79562	1.9327	1.96169	0.675337	0.473238	0.469563	0.636443	4.68495	4.62854	1.03988	0.596813	1012358
Hs3st2	chr7	+	128535809	128645282	-0.800461	-0.934298	-0.509425	-1.01131	1.97499	1.90498	1.9352	1.91976	0.207434	-0.103924	-0.0132749	0.082498	5.54477	5.6573	-1.08112	0.0764024	1014229
F7	chr8	+	13026033	13035809	-0.5505	-1.12116	-0.780421	-0.809415	0.927891	0.894828	0.747141	0.968385	0.437637	0.348231	0.341158	0.559109	4.60514	4.52543	1.05681	0.192519	1015348
4933429O19Rik	chr14	+	49498547	49506787	-0.604562	-0.741424	-0.363981	-1.04903	0.869535	0.704428	0.732093	0.920467	0.512069	0.443943	0.593678	0.680766	NA	NA	NA	NA	1015652
Igfbpl1	chr4	-	45822378	45839699	-0.584485	-0.580453	-0.585122	-0.970907	2.06897	2.03025	2.09726	2.08983	0.801775	0.611344	0.703884	0.888348	4.92186	4.89103	1.0216	0.20809	1017187
Tcf7	chr11	-	52066105	52095752	-0.663435	-0.106085	0.278361	0.547871	1.55196	1.76149	1.18355	1.40072	-0.0446041	-0.0539946	-0.38324	-0.194731	4.88342	6.24411	-2.56809	0.00099712	1018102
Celf3	chr3	+	94282752	94296115	-0.818813	-0.996707	-0.605211	-0.970907	1.98261	1.80936	1.92246	1.86007	0.813425	0.572254	0.709439	0.649233	5.57756	5.49543	1.05858	0.163122	1019665
Cnr1	chr4	+	34011606	34035806	0.0278155	-0.0138279	-0.705899	-0.0395276	1.41949	1.54377	1.83678	1.78888	-0.0164336	-0.38536	0.0831297	0.081474	4.39814	4.43166	-1.0235	0.177343	1019670
Ripply3	chr16	+	94550028	94558542	0.352906	0.394046	-0.656978	0.0803107	1.08471	1.04814	1.58001	1.51576	0.108178	0.358706	0.564486	0.615302	5.38628	5.35873	1.01928	0.781552	1020930
Riiad1	chr3	-	94268906	94277513	-0.779667	-0.741424	-1.05119	-1.28004	1.16405	0.609875	1.0152	1.10488	0.623304	0.41032	0.639949	0.64143	NA	NA	NA	NA	1024904
Cgnl1	chr9	-	71474315	71619409	-0.972047	-0.50992	-0.811126	-0.558911	1.58178	1.84465	1.71325	1.62744	-0.0685156	-0.334181	0.0272122	0.0647711	4.9667	4.976	-1.00647	0.285591	1025700
Wnt2	chr6	-	17938939	17980445	-0.901747	-0.482176	-0.656978	-0.461171	1.76759	1.78211	1.88211	1.92088	0.0398664	-0.22027	0.219182	0.149994	4.63657	4.8288	-1.14252	0.066895	1026224
Sntg1	chr1	-	8352741	9289811	-1.3639	-0.908735	-0.972918	-1.09436	1.79227	1.79562	1.09898	1.56847	-0.941209	-1.11137	-1.07035	-1.07859	4.05582	4.05373	1.00145	0.982138	1026242
Khdrbs3	chr15	+	68758849	68923948	0.648453	0.632263	-0.142516	0.216682	0.900867	0.572699	1.30337	1.31612	-0.615529	-0.705972	-0.739909	-0.702325	6.37346	6.12461	1.18826	0.150245	1028020
Sult4a1	chr15	-	83906526	83936184	-0.495618	-0.593967	-0.398032	-0.558911	2.02828	2.15585	1.70293	2.0607	0.790158	0.538184	0.535737	0.785103	4.61495	4.71367	-1.07082	0.537273	1029533
Nebl	chr2	-	17268360	17652695	-0.167917	-0.106085	-0.902575	-0.296287	1.96305	1.72263	1.86821	1.90953	-0.522327	-0.717916	-0.427386	-0.433054	4.38075	4.39329	-1.00873	0.747153	1029683
3110009F21Rik	chr12	-	111389863	111396283	-0.461676	-1.0788	-1.23991	-0.879986	0.504891	0.992707	0.603169	0.730751	0.0428759	0.514059	0.089365	0.43847	NA	NA	NA	NA	1030039
Aass	chr6	-	23022172	23082986	-0.341562	-0.413316	-0.939127	-0.558911	1.6451	1.28749	1.2725	1.48935	-0.149541	-0.525643	-0.396769	-0.25699	3.10385	3.09758	1.00436	0.436588	1030167
Psd2	chr18	+	36124488	36174369	-0.625241	-0.674392	-0.679291	-0.645827	2.01227	2.20102	1.92246	2.07673	0.662395	0.560467	0.554004	0.60803	4.41881	4.36798	1.03586	0.316093	1032885
Gpr68	chr12	-	102114891	102146408	-0.449398	-0.469453	-0.605211	-0.448908	1.1999	1.09498	0.810066	0.916131	0.234441	0.0218055	0.15898	0.0806994	6.22118	6.32742	-1.19699	0.167161	1033264
Trim29	chr9	+	43118845	43144208	-0.923393	-1.2105	-1.13953	-0.778766	1.37769	0.992707	1.29176	1.11498	0.842006	0.560595	0.517414	0.677069	4.58008	4.61949	-1.02769	0.606934	1033406
Mlf1	chr3	+	67178018	67203922	-0.604562	-0.741424	-0.737934	-0.57823	1.08471	1.31565	1.20718	1.37525	-0.451201	-0.70448	-0.144569	-0.103078	4.63581	4.50676	1.09357	0.486499	1033772
Dynlt1a	chr17	-	6310544	6317474	0.470551	0.458345	0.839673	0.640974	1.41949	1.35838	1.0152	1.07736	0.339684	0.551805	-0.209349	-0.0483136	10.6829	10.7498	-1.04742	0.429808	1034985
Jam2	chr16	+	84774367	84826620	0.313075	0.21715	-0.38271	-0.287032	1.34359	1.37417	1.71111	1.66426	-0.552995	-0.552768	-0.381525	-0.377147	6.62782	6.45423	1.12786	0.598989	1035775
Mpped2	chr2	+	106533615	106708517	0.611152	0.591806	-0.110735	0.204119	1.12614	1.26119	1.5265	1.75404	-0.493168	-0.700173	-0.378902	-0.290537	6.02796	5.59633	1.34875	0.2879	1036023
Tcerg1l	chr7	-	145400654	145589413	-0.972047	-0.741424	-1.36501	-0.753053	2.12576	1.88296	1.9496	1.98392	0.317366	-0.0446075	0.0497972	0.142304	5.38957	5.41365	-1.01684	0.738749	1036173
Pxdn	chr12	+	30622900	30702523	-0.881013	-0.887366	-1.29964	-0.922313	1.61696	1.407	1.1434	1.35197	-0.0449677	-0.409248	-0.5918	-0.345845	4.23689	4.22848	1.00585	0.436588	1036198
E030019B13Rik	chr12	-	57591414	57630407	-0.949286	-1.034	-1.62485	-0.700845	2.10245	1.67807	2.05817	2.01309	0.881719	0.346892	0.751988	0.75948	NA	NA	NA	NA	1037563
Socs2	chr10	-	94874123	94879491	1.09363	0.998298	0.304765	0.215631	0.540261	1.08349	1.41828	1.57304	0.707166	0.913922	1.3334	1.48152	8.6844	8.48183	1.23351	0.35223	1038272
Dpyd	chr3	+	118265095	119135836	-0.857674	-1.15672	-0.629191	-1.01131	1.39584	1.12288	1.13228	1.31911	-0.931991	-1.07264	-1.00862	-1.09212	3.72732	3.78139	-1.03819	0.216793	1038466
5730420D15Rik	chr10	+	94880008	94891274	1.02404	0.872115	0.0204137	0.196178	0.574801	0.872641	1.15064	1.34666	-0.0772216	-0.0866759	0.182285	-0.0435951	NA	NA	NA	NA	1038789
Lhfp	chr3	+	52845468	53065601	-0.341562	-0.289915	-0.72623	-0.32014	1.49829	1.58272	2.30029	1.89575	-0.135587	-0.404424	0.111266	0.123166	4.63447	4.73853	-1.0748	0.0707122	1041282
B3galnt1	chr3	-	69378107	69402783	-0.151836	-0.106085	-0.454456	-0.159112	0.986316	1.06744	1.13228	1.05055	-0.115134	-0.00166672	-0.150999	-0.0843542	4.01207	3.96376	1.03406	0.496502	1043608
4930528F23Rik	chr17	+	24941326	24976732	0.433063	0.401922	0.395415	0.422102	0.927891	1.00795	1.42674	1.22916	0.647748	0.187326	0.796193	0.684461	1.94541	1.92775	1.01231	0.889583	1045467
Olfm2	chr9	-	20472429	20532658	-0.712933	-0.716937	-0.656978	-0.477915	1.92762	2.15585	2.37173	2.1598	0.655149	0.41948	0.676718	0.736532	5.08402	5.09626	-1.00853	0.719633	1046413
Fam19a5	chr15	+	87374728	87589794	-0.753922	-0.593967	-0.656978	-1.04903	2.09508	2.0011	1.74796	1.8462	0.00193297	-0.281212	-0.573462	-0.286707	4.99009	4.94164	1.03416	0.606199	1047244
Ankfn1	chr11	-	89282399	89399869	-0.584485	-0.741424	-0.705899	-1.5286	1.28988	1.39882	0.556269	0.780006	0.371598	0.0519314	-0.0746309	0.0796415	2.9831	3.04482	-1.04371	0.518876	1047942
Proz	chr8	+	13060907	13075006	-0.478441	-0.778612	0.103661	-0.970907	0.630886	0.992707	0.575624	0.875944	0.383743	0.225823	0.465116	0.421223	5.24154	5.09618	1.10601	0.16432	1050222
Olfm1	chr2	+	28048612	28086256	-0.701649	-0.144623	-0.737934	-0.432836	2.19573	1.91351	2.19788	1.94175	0.846409	0.602385	0.754848	0.865075	4.84429	4.96324	-1.08594	0.0935241	1052463
Atp6v1c2	chr12	-	17291526	17331536	-0.35964	-0.580453	-0.847983	-0.490787	1.99367	1.6977	1.89864	1.95694	0.193898	0.0857541	0.0834743	0.265552	4.86882	4.80975	1.0418	0.203121	1053672
1700031M16Rik	chr15	+	98228875	98246566	-0.857674	-0.546489	-0.780421	-0.778766	1.17762	1.4949	1.12476	1.17026	0.51428	0.154906	0.448456	0.613784	4.99831	4.78468	1.1596	0.38434	1055347
Oc90	chr15	-	65707614	65743849	-0.663435	-0.593967	-0.679291	-1.01131	0.844728	0.118714	0.747141	0.729868	0.0576888	-0.200574	-0.00995583	0.0810746	4.84731	4.87372	-1.01848	0.731143	1057571
Dnahc9	chr11	-	65644825	65982053	-0.857674	-0.65209	-1.13953	-1.87982	1.33792	1.20363	1.09173	1.30145	-0.0823837	-0.458676	-0.547384	-0.368708	4.5563	4.59643	-1.0282	0.167439	1058991
Flrt2	chr12	+	96930435	97023423	-1.13856	-0.95677	-1.17557	-0.700845	1.78707	1.56661	1.38083	1.54239	-0.171182	-0.537882	-0.0712923	-0.0527426	3.4917	3.64518	-1.11225	0.244294	1062734
Ankrd45	chr1	+	163072842	163100638	-0.604562	-1.0788	-0.304001	-0.724675	1.14181	0.802438	0.747141	0.908505	-0.0661098	-0.372049	0.0138867	-0.0389613	4.11475	4.02073	1.06734	0.276989	1063263
Dytn	chr1	-	63669424	63733501	-1.09565	-0.934298	-0.238032	-0.970907	0.970317	0.727153	1.24058	0.919433	0.23186	-0.203643	0.351239	0.268928	4.98057	4.98137	-1.00056	0.988926	1066322
Ntm	chr9	-	28803548	29770714	-0.604562	-0.934298	-0.585122	-0.809415	1.79689	1.60155	1.62575	1.49124	-0.14906	-0.51247	-0.517816	-0.364226	4.00625	3.92807	1.05569	0.409689	1067195
Rbpms2	chr9	+	65478388	65508325	0.136426	-0.0440277	-0.363981	0.0608741	1.70568	1.66947	1.46043	1.71644	0.0505723	-0.0915922	-0.21573	-0.0315841	6.70953	6.31581	1.31378	0.183824	1067428
Cpeb1	chr7	-	88491911	88599644	-1.06349	-0.517185	-1.53165	-0.432836	2.30857	2.18337	2.33873	2.36092	0.372795	-0.0788118	0.448321	0.405362	4.28908	4.31133	-1.01554	0.633296	1067979
Prdm16	chr4	-	153690233	154010982	1.35645	1.36057	-0.238032	0.41637	0.504891	1.17386	1.76665	1.81341	-0.631039	-0.528509	-0.415563	-0.376156	7.67155	7.40181	-1.09835	0.624429	1068328
Col6a2	chr10	-	76058500	76086149	-0.838317	-0.674392	-0.780421	-0.490787	1.40297	0.992707	1.43062	1.51106	0.324976	0.0327252	0.228082	0.442909	5.96017	6.05444	-1.06753	0.515856	1069099
Setbp1	chr18	-	78947116	79306130	0.00500768	0.00411686	-0.780421	0.188542	1.06374	1.08349	1.32716	1.3847	-0.613418	-0.716857	-0.542409	-0.519068	5.47826	5.57721	-1.07099	0.52469	1069186
Rassf5	chr1	-	133072986	133141755	0.258309	-0.0138279	-0.605211	0.133671	1.25862	1.46588	2.10283	1.89859	-0.13603	-0.303929	-0.132708	0.00915511	7.69616	7.6228	1.05216	0.653271	1072432
9430021M05Rik	chr2	+	162486898	162500940	-1.13856	-0.65209	-1.29964	-1.22143	1.94076	1.83464	1.9327	1.96755	0.804799	0.651288	0.502082	0.638813	4.23113	4.44206	-1.15743	0.178557	1074175
Ptprt	chr2	-	161353358	162486883	-1.09565	-0.689817	-1.36501	-1.15167	1.94076	1.87642	1.9438	1.96621	-0.523272	-0.755698	-0.818733	-0.764319	5.15475	5.19291	-1.02681	0.646684	1074190
3110039I08Rik	chr9	+	41184643	41240162	-1.23888	-0.580453	-1.17557	-0.753053	1.48309	1.48702	1.64781	1.52155	0.323989	0.0157703	0.36391	0.413798	NA	NA	NA	NA	1074267
Zkscan4	chr13	+	21570717	21577374	-0.0599223	0.189334	-0.538312	-0.0738371	1.29606	0.338347	1.35924	1.05728	0.528627	0.492058	0.821416	0.656549	5.33263	5.52956	1.03297	0.203207	1074384
Gpr149	chr3	-	62333884	62409062	-0.478441	-0.499458	-1.05119	-0.477915	0.892102	1.06744	0.653127	0.76882	-0.696983	-0.845289	-0.63074	-0.649388	3.4588	3.49075	-1.0224	0.233163	1079087
Igdcc4	chr9	+	64949301	64985750	0.381372	0.195799	-0.206282	-0.103464	0.855272	0.572699	1.24058	1.48866	0.120885	0.0990611	0.0813678	0.267923	5.10039	5.12207	-1.01514	0.898141	1079321
Mapt	chr11	+	104092749	104193407	0.0278155	0.0582979	-0.881828	-0.0456477	2.02033	2.04111	2.11021	2.14685	0.419605	0.229099	0.314314	0.435624	4.95149	4.83505	1.08406	0.0641947	1080355
Atp13a4	chr16	-	29396123	29541569	-0.64157	-1.2105	-0.972918	-1.09436	1.04219	0.741637	1.17745	1.03387	-0.10546	-0.427817	-0.0994813	-0.0227421	3.92175	3.94903	-1.01909	0.336115	1082299
Dkk3	chr7	-	119259532	119302571	-1.13856	-0.240117	-1.36501	-0.327425	1.90873	1.59236	1.81416	1.83707	0.0201718	-0.183803	-0.0751138	0.00774507	4.56988	4.58488	-1.01045	0.632485	1082896
Mtap2	chr1	+	66221902	66489157	-0.173262	-0.170681	-1.01339	-0.448908	1.35202	0.338347	1.30337	1.44095	-0.450762	-0.761923	-0.381209	-0.37384	4.33763	4.35561	-1.01254	0.436588	1084635
A830018L16Rik	chr1	+	11404185	11965983	-0.513826	-0.593967	-0.679291	-0.922313	1.59297	1.45567	1.68004	1.56958	-0.710989	-0.952336	-0.910833	-0.816071	3.08972	3.10673	-1.01186	0.85055	1088128
Trim9	chr12	-	71345523	71448601	-0.0208601	0.018083	-0.605211	-0.0599173	1.89731	1.86696	1.97289	1.95994	-0.16236	-0.39009	-0.24307	-0.13896	4.33602	4.3902	-1.03827	0.293069	1090788
Pnpla3	chr15	+	83998245	84019951	-0.0475263	-0.320695	-0.754661	-0.412332	1.16405	1.63315	1.08348	1.05416	0.117996	0.110812	-0.0821331	0.0761403	5.45912	5.57256	-1.08181	0.160458	1091594
Triobp	chr15	+	78778153	78836299	-0.537704	-0.546489	-0.142516	-0.57823	1.33219	1.21755	1.32325	1.33407	-0.333554	-0.285671	-0.287276	-0.210886	6.40074	6.35725	1.03061	0.166259	1092234
Crtac1	chr19	-	42357526	42506273	-1.29857	-0.614383	-0.780421	-0.922313	2.25912	2.2401	2.00883	2.25301	0.729763	0.390468	0.411668	0.531929	4.43134	4.50307	-1.05098	0.312948	1092942
Zkscan2	chr7	-	130622153	130643963	-0.526789	-0.30027	-1.36501	-0.397083	1.80416	1.46588	1.78303	1.74878	0.304392	0.0549763	0.466186	0.490856	4.14642	4.11126	1.02468	0.853449	1093921
Efr3b	chr12	-	3962553	4038915	-0.216798	-0.0253616	-0.811126	-0.367187	1.83523	1.63315	1.85474	1.95175	-0.034202	-0.295473	-0.0068224	0.102762	4.97854	5.32226	-1.26902	0.0305068	1094255
Fam164c	chr12	+	86629540	86640308	0.167399	0.195799	-0.183909	-0.108134	0.598989	0.257176	1.02263	0.916131	0.179077	0.10886	0.108326	0.240589	3.69894	3.75034	-1.03628	0.286808	1094509
Ebf4	chr2	+	130121674	130196217	-0.341562	-0.112896	-0.72623	-0.448908	2.16284	2.2975	2.44466	2.32365	0.689971	0.45883	0.822626	0.835944	4.57499	4.57369	1.0009	0.93518	1097191
Farp1	chr14	+	121434795	121682948	0.0767924	-0.440779	-0.454456	-0.0456477	1.50563	1.68339	1.73679	1.69855	-0.380668	-0.519607	-0.364449	-0.310816	5.42005	5.46337	-1.03047	0.713571	1098027
Plxnd1	chr6	-	115904828	115945023	0.628824	0.180189	0.404868	0.317137	1.21761	1.407	1.22795	1.57178	-0.233691	-0.155478	-0.396662	-0.0701573	6.55479	6.31941	1.17721	0.0440412	1100987
Lix1l	chr3	+	96405055	96429275	0.295302	0.018083	0.0204137	0.0817188	1.41949	1.12288	1.56798	1.41237	-0.293515	-0.442753	-0.295423	-0.135971	6.59019	6.81759	-1.17073	0.159	1102634
Kndc1	chr7	+	147080594	147127439	-0.857674	-0.837546	-0.585122	-0.662679	2.0627	1.85883	2.01791	1.93743	0.806774	0.536768	0.727918	0.8007	4.19864	4.19864	1	1	1104586
Ap3b2	chr7	-	88605284	88638811	-0.35964	-0.469453	-0.679291	-0.264467	1.74875	1.92347	1.77425	1.73268	1.00614	0.752387	0.878274	0.968009	5.63768	5.54467	1.06659	0.116874	1107146
Gal3st4	chr5	-	138706152	138713982	-0.478441	-0.887366	-0.754661	-1.01131	1.32773	1.407	0.849262	0.982206	0.676268	0.698988	0.386657	0.432066	4.12417	4.20683	-1.05897	0.137706	1107326
Drd2	chr9	+	49148766	49215319	-0.779667	-1.2105	-1.0966	-0.850295	1.84783	1.72968	1.63748	1.76891	0.573916	0.261484	0.100332	0.250314	5.1149	5.11139	1.00244	0.911675	1111239
Dse	chr10	-	33871198	33927357	-0.173262	-0.152135	0.257222	0.184798	1.19051	1.04814	0.482383	0.720647	-0.417579	-0.565967	-0.621838	-0.584859	3.65743	3.78715	-1.09408	0.176124	1112192
Iqsec3	chr6	-	121322950	121423696	-0.857674	-0.741424	-0.538312	-0.558911	1.82846	1.66028	1.73159	1.67112	0.714327	0.356202	0.527919	0.611757	4.93508	4.93508	1	1	1116199
Fzd7	chr1	+	59538990	59543799	0.721598	0.794592	0.335562	0.486661	0.334793	1.1568	1.28224	1.3849	0.539305	1.12477	1.24868	1.483	6.33295	6.31508	1.01246	0.919364	1117079
Gabrp	chr11	-	33450780	33478957	-0.35964	-0.593967	-0.737934	-0.970907	0.830848	1.10471	1.04131	1.00505	0.368635	0.147533	0.308705	0.391717	4.06561	4.04469	1.01461	0.681388	1117737
Cyp2j13	chr4	-	95709350	95744231	-0.678597	-0.614383	-1.17557	-1.09436	0.927891	0.0408015	1.21523	0.879952	-0.378467	-0.691275	-0.273779	-0.22852	3.26648	3.28004	-1.00944	0.803485	1118973
Igdcc3	chr9	+	64988995	65033677	-0.421581	-0.424892	-0.110735	0.039299	2.20612	1.92347	1.77763	1.98025	0.809247	0.468595	0.501662	0.57929	5.461	5.461	1	1	1119015
Grin2d	chr7	-	53087852	53122051	0.125124	0.244748	0.0391578	0.286969	0.574801	1.00795	0.980121	0.956496	0.477392	0.384678	0.567619	0.728306	5.04738	5.14118	-1.06718	0.275078	1119076
Kpna1	chr16	+	35983448	36036248	1.18447	1.27044	1.26765	1.20719	2.17907	2.09829	2.4046	1.9763	-0.875135	-0.76092	-0.652448	-0.921679	6.90216	6.79936	1.07386	0.229349	1119885
Cda	chr4	-	137894442	137923870	-0.433306	-0.741424	-0.454456	-0.386073	0.726479	1.04814	1.07316	1.20835	0.369329	0.239223	0.406212	0.451489	4.87448	4.85353	1.01462	0.844528	1120700
Gm20556	chr15	-	84545058	84550696	0.0343025	-0.144623	-0.336368	-0.490787	1.12614	1.17386	1.6315	1.63745	0.735944	0.651793	0.884319	1.05252	NA	NA	NA	NA	1121219
Arhgap8	chr15	+	84550481	84602637	-0.0758761	-0.106085	-0.183909	-0.386073	1.12614	1.06744	1.62133	1.64595	-0.265163	-0.38639	-0.0281716	0.0473701	5.94689	5.879	1.04819	0.693573	1121434
Pappa2	chr1	-	160641861	160887569	-0.838317	-0.908735	-0.881828	-0.778766	1.10711	1.28749	0.859866	1.05758	-0.116961	-0.556171	-0.260434	-0.232782	4.34613	4.40309	1.00161	0.799799	1122006
Pltp	chr2	-	164665017	164683208	-0.779667	-0.348209	0.135597	-0.287032	2.03599	2.09296	1.97289	1.99472	0.776143	0.641058	0.479172	0.70378	5.63609	6.04152	-1.32449	0.0241909	1122131
Bcl11b	chr12	-	109148612	109241624	-1.42839	-1.034	-1.26356	-0.558911	1.70568	1.90498	1.56052	2.02193	0.735655	0.454237	0.37746	0.598597	5.54964	5.53091	1.01307	0.866401	1124616
Prdm6	chr18	+	53624199	53735511	-0.737205	-0.30027	-1.48565	-0.526203	2.02506	2.24389	1.9352	2.23834	0.406826	0.0433014	0.404292	0.456451	4.90281	4.83335	1.04932	0.320238	1124980
4933407P14Rik	chr11	+	104047640	104052480	-0.449398	-0.65209	-0.811126	-0.477915	1.1458	1.1568	0.692096	1.08859	1.14627	1.1036	0.992098	1.07148	5.11572	5.34825	-1.17489	0.0947877	1125464
Fam70a	chrX	-	35550477	35605658	-1.06349	-0.716937	-1.13953	-1.04903	1.08471	1.10471	1.07316	1.15237	-0.477215	-0.889038	-0.560455	-0.425227	4.09009	4.1406	-1.03563	0.6025	1125631
Fam155a	chr8	-	9206009	9771023	-1.15304	-0.614383	-0.737934	-0.662679	1.97499	2.18755	2.12941	2.07325	-0.342923	-0.628642	-0.407735	-0.312851	5.40647	5.39936	-1.07728	0.388416	1128875
Fam38b	chr18	-	63169866	63546837	-1.05027	-1.12116	-0.811126	-1.28004	1.83476	1.95375	1.65823	1.74581	-0.00191067	-0.413411	-0.345297	-0.15948	4.50511	4.55356	-1.03416	0.275099	1129172
Obscn	chr11	-	58807758	58949877	-0.526789	-0.378667	-0.585122	-0.50827	2.20173	2.27189	2.2977	2.28378	0.388542	0.229276	0.34714	0.459414	5.30444	5.32581	-1.01493	0.678674	1133000
Rapgefl1	chr11	+	98698098	98714319	-0.320469	-0.0993109	-0.398032	0.0377473	1.09358	0.852273	0.785341	0.985449	0.12687	0.130349	0.0390708	0.135439	4.85872	4.80582	1.03735	0.767612	1134104
Hunk	chr16	+	90386641	90499798	-0.374353	-0.264892	-0.847983	-0.341207	2.11937	2.15142	2.24905	2.22879	0.393775	0.0716222	0.347997	0.435448	4.55406	4.6117	-1.04076	0.308883	1136478
Ptpn21	chr12	-	99914950	99975615	-0.0914001	0.299882	-0.656978	0.134933	-0.342521	0.0983235	1.42674	1.27896	-0.778529	-0.428286	-0.497472	-0.554564	6.19816	6.15044	1.03364	0.751211	1137525
Pou2f3	chr9	-	42932021	43013838	-0.949286	-0.674392	-1.0966	-0.970907	2.02828	2.09296	2.04732	2.0554	0.70131	0.398173	0.714447	0.734408	4.84019	4.82482	1.01071	0.78057	1138413
Accn2	chr15	+	99501148	99531559	-0.421581	-0.65209	-0.811126	-0.526203	2.19297	2.03678	2.33298	2.22337	0.830412	0.65914	0.902304	0.899705	5.40087	5.40835	-1.0052	0.941331	1139687
Fgfr2	chr7	-	137305964	137410322	-0.173262	-0.560979	-0.629191	-1.09436	1.91394	1.84229	1.76117	2.04088	0.532924	0.126927	0.290164	0.360333	3.29603	3.37495	-1.05622	0.2028	1143729
1700025C18Rik	chr2	-	164904192	164916250	-0.421581	-0.76684	-0.304001	-0.526203	1.21549	1.21755	1.22795	1.19214	1.21237	0.901329	1.02963	1.05288	NA	NA	NA	NA	1144362
Dlgap3	chr4	+	126846514	126914266	-0.838317	-0.517185	-0.754661	-0.662679	2.14516	1.98012	2.12562	2.07344	0.926764	0.548839	0.697865	0.82307	6.21077	6.05889	1.11101	0.0727694	1144522
Nbea	chr3	-	55429119	55987623	0.276131	0.296184	-0.780421	-0.237379	1.62261	1.64075	1.81079	1.78518	-0.619333	-0.776624	-0.571603	-0.518487	6.53639	5.9267	1.52593	0.0481125	1145697
Tesc	chr5	+	118477832	118511879	-0.0304355	-0.378667	-0.142516	-0.210762	2.25438	2.45933	2.17865	2.32053	0.230287	0.239863	-0.048871	0.186397	6.06435	5.99037	1.05262	0.261109	1147846
Agt	chr8	-	127080486	127093607	-0.461676	-0.614383	0.15128	-0.700845	1.26513	0.935337	0.849262	1.03628	0.935336	0.676721	0.643006	0.892501	4.72546	4.66578	1.04223	0.49545	1148129
Dnaja4	chr9	+	54547365	54564124	0.664778	0.709056	0.287286	0.517825	0.830848	0.300507	1.44696	1.63313	-0.116027	-0.321992	0.0817257	0.217128	6.29581	6.26141	1.02412	0.613127	1148773
Gpr101	chrX	-	54749844	54756934	-1.35676	-1.33659	-1.69034	-1.09436	1.34359	1.08349	0.928172	1.12714	0.865837	0.489792	0.391146	0.704053	3.51854	3.46942	1.03463	0.729317	1150250
Rhbg	chr3	-	88046795	88058606	0.188847	0.150191	0.194125	-0.490787	1.36076	1.407	1.9293	1.64508	0.791191	0.73595	1.05883	1.05631	5.48981	5.46195	1.0195	0.347252	1154045
Capn9	chr8	+	127100010	127142631	-1.17458	-0.674392	-0.576394	-0.922313	0.998169	0.912738	0.906419	0.785024	0.443497	0.135036	0.395105	0.453089	4.1155	4.09893	1.01155	0.417863	1154532
Gpr158	chr2	+	21289193	21752169	-1.07693	-0.137442	-1.17557	-0.778766	1.91394	2.16038	1.77763	1.79738	-0.56237	-0.845782	-0.806935	-0.748364	3.53488	3.61303	-1.05567	0.287676	1155632
Ptk2	chr15	-	73035534	73253621	0.396201	0.568831	-0.183909	0.0675325	1.20803	1.17386	1.83678	1.60733	-0.627313	-0.722749	-0.374038	-0.396489	6.12916	6.03228	1.06946	0.0872531	1157387
Cyp2f2	chr7	+	27904973	27918679	-1.06349	-0.887366	-0.656978	-0.778766	0.779951	0.609875	0.39734	0.548621	0.172988	0.309811	0.101296	0.219848	4.33368	4.29191	1.02938	0.814497	1157823
Gpr123	chr7	+	147020072	147063987	-0.838317	-1.70717	-0.737934	-0.879986	2.02033	2.0011	1.98647	1.94056	0.772839	0.551667	0.432767	0.586927	5.61156	5.64567	-1.02392	0.0905989	1165108
4932411E22Rik	chr11	-	89251536	89280262	-0.737205	-1.5908	-1.05119	-0.970907	1.05152	0.778694	0.467002	0.74335	0.388235	-0.0923036	0.046699	0.179134	4.12473	4.01521	1.07887	0.409036	1167549
Tbc1d30	chr10	-	120700875	120748245	-0.433306	-0.334317	-0.538312	-0.309242	1.82624	1.81575	1.90356	2.08001	-0.0702574	-0.406933	-0.14502	-0.00838981	4.05237	3.97969	1.05166	0.807999	1169800
Col6a1	chr10	-	76171536	76188789	-0.64157	-0.76684	-1.29964	-0.526203	0.561145	0.852273	0.668492	0.531725	0.220116	0.133466	0.259678	0.37517	5.58679	5.72999	-1.10435	0.0653617	1171739
Sdc2	chr15	+	32850477	32964476	-0.0599223	0.121296	-0.238032	-0.202948	0.630886	0.397676	1.20718	1.17151	-0.69532	-0.922999	-0.575765	-0.438626	5.91332	5.92441	-1.00772	0.977352	1175789
Nr5a2	chr1	-	138740160	138857025	-0.923393	-0.95677	-1.0966	-0.753053	1.29606	1.38418	1.37224	1.34646	0.389546	0.104871	0.490718	0.500669	3.47531	3.77631	-1.232	0.0844634	1176051
Pomc	chr12	+	3954950	3960618	-0.564975	-0.65209	-1.01339	-0.700845	1.42863	1.17386	1.32716	1.32514	1.10748	0.698228	0.779458	0.810956	5.35981	5.32324	1.02567	0.744284	1178220
Slc41a2	chr10	-	82693883	82800562	-0.433306	-0.440779	-0.142516	-0.134705	1.54781	1.6513	1.66935	1.60748	-0.165654	-0.408589	-0.32529	-0.295277	4.08636	4.1631	-1.05464	0.117943	1178539
Crhr1	chr11	+	103994195	104036832	-1.09565	-1.15672	-0.737934	-1.09436	2.27718	2.04998	1.87352	2.18942	1.08284	0.6878	0.675338	0.866129	5.41391	5.51063	-1.06934	0.462492	1178909
Cd40	chr2	+	164881135	164897154	-0.449398	-0.741424	-0.48375	-0.603879	1.36076	1.44356	1.87352	1.57457	0.693807	0.535895	0.869392	0.802854	5.32816	5.34823	-1.01401	0.751356	1179477
Adamtsl1	chr4	+	85699818	86074286	-0.386484	-0.614383	-0.847983	-0.432836	1.39584	0.642207	1.17745	1.2581	-0.196157	-0.593762	-0.502964	-0.394677	4.44222	4.52529	-1.00362	0.436588	1179621
Ret	chr6	-	118101765	118147762	-0.28029	-0.440779	-0.737934	-0.412332	2.01227	1.99557	1.90356	2.05568	0.0305319	0.0314161	-0.164708	0.0104925	4.56878	4.62221	-1.03773	0.326227	1180083
Emid2	chr5	-	137217633	137358977	-0.461676	-0.424892	-1.01339	-0.359262	2.18339	2.08698	2.22057	2.1755	0.00611032	-0.112142	0.0127655	0.0960593	6.47116	6.44123	1.02096	0.353438	1180470
Lrfn2	chr17	+	49071906	49236915	-0.779667	-0.50992	-1.17557	-0.421126	2.03599	2.03025	1.82417	1.84049	-0.243457	-0.301328	-0.325343	-0.181509	5.20809	5.20256	1.00384	0.837622	1180571
5330437I02Rik	chr18	+	65857921	65911191	-0.320469	-0.635432	-0.605211	-0.526203	-0.015126	0.167344	1.19774	1.03095	-0.322017	-0.475848	0.277709	0.164042	4.03656	4.12645	-1.06429	0.267032	1181908
Neo1	chr9	-	58722486	58884248	0.116656	0.109841	-0.754661	-0.0868267	1.6451	1.70758	1.75773	1.71349	-0.222358	-0.614573	0.0031521	-0.0372256	6.64679	6.70239	-1.03929	0.831061	1182120
Ptchd3	chr11	+	121691531	121704750	-1.13856	-0.908735	-0.48375	-0.662679	1.20803	1.06744	0.380956	0.710435	0.411556	0.0805771	-0.0846246	0.0405073	3.57059	3.66377	-1.06672	0.276115	1186425
Grtp1	chr8	-	13176868	13200624	0.0676864	-0.0763843	-0.238032	-0.386073	1.83476	1.59236	1.86519	1.758	0.207243	0.0850792	0.386087	0.433554	4.33844	4.33446	1.00276	0.93883	1189939
Stk33	chr7	-	116422729	116582567	-0.857674	-0.635432	-0.902575	-0.50827	1.84783	1.85301	1.86821	1.81305	-0.084525	-0.553624	0.00185515	-0.0272122	3.07553	3.00374	1.05102	0.232556	1191009
Dnahc11	chr12	-	119116454	119437516	-0.604562	-0.320695	-0.737934	-0.421126	1.37769	1.55514	1.43062	1.29827	-0.492383	-0.637209	-0.533497	-0.567997	4.38669	4.39162	-1.00342	0.285591	1191267
Hcn4	chr9	+	58671318	58708762	-0.838317	-0.95677	-0.509425	-0.970907	2.18901	2.31361	2.01219	2.31131	0.907692	0.704058	0.715798	0.879119	4.83037	4.77247	1.04095	0.437327	1194800
Kcnh8	chr17	+	52742087	53044544	0.188847	0.195799	0.323642	0.238583	1.59297	1.61256	1.91825	1.69663	-0.479472	-0.798568	-0.541294	-0.509362	7.64042	7.55436	1.02821	0.51943	1195606
Prkd1	chr12	-	51442218	51750210	-0.508834	-0.289915	-1.26356	-0.381789	1.79227	1.50478	1.46774	1.63328	-0.591728	-0.900887	-0.938918	-0.83063	3.72756	3.58294	1.10544	0.197719	1195979
Gnas	chr2	+	174109820	174172243	-1.09565	-0.837546	-0.705899	-0.828031	1.77854	1.73644	1.65391	1.72926	0.261335	0.106454	0.200789	0.324082	10.3182	10.3157	-1.01791	0.437265	1196668
Wwc1	chr11	-	35652679	35793591	-1.29857	-0.741424	-0.679291	-0.753053	2.19793	1.93118	1.96863	2.01006	0.490217	0.144167	0.256455	0.344766	4.56361	4.56398	-1.00026	0.97844	1196893
Ror1	chr4	+	99768395	100115150	-0.5505	-0.289915	-0.509425	-0.137027	1.45908	1.08349	1.23745	1.35257	-0.407425	-0.551593	-0.40365	-0.401802	4.64242	4.69672	-1.03836	0.285591	1197453
Pla2g4e	chr2	-	119992147	120071071	-0.564975	-0.934298	-0.705899	-0.432836	1.66751	1.20363	1.9352	1.69407	0.0341788	-0.349975	0.0844917	0.173891	4.25991	4.27934	-1.01356	0.436588	1198482
Cacna1i	chr15	+	80117667	80228722	-1.42839	-0.546489	-0.585122	-0.922313	2.00632	2.09829	2.0282	2.08038	0.431715	0.188376	0.215885	0.365775	4.01759	4.07308	-1.03921	0.31537	1198582
Cpxm1	chr2	-	130216510	130223365	-0.300061	-0.0253616	-0.363981	-0.35526	0.630886	0.167344	1.26618	1.26303	0.482256	0.351153	0.809463	0.771544	5.89202	5.66023	1.17429	0.418386	1198882
Prickle2	chr6	-	92320885	92656178	-0.584485	-0.593967	-0.363981	-0.540116	1.6451	1.62419	1.77763	1.76183	0.0429393	-0.294345	0.108647	0.141578	4.32294	4.37788	-1.03882	0.396217	1199997
Gm4894	chr9	+	49058635	49088699	-0.923393	-0.95677	-0.939127	-1.28004	0.986316	1.02601	0.810066	0.757439	0.594815	0.281659	-0.00594949	0.284351	4.61191	4.59892	1.00905	0.887536	1201370
Lmtk3	chr7	+	53039316	53059500	-0.0304355	-0.0562657	-0.605211	-0.0345087	1.78209	1.8466	1.86821	1.88386	0.933269	0.800089	0.90823	1.01357	6.91029	6.82894	1.05801	0.377609	1201811
Gcom1	chr9	-	71352153	71440167	-0.167917	-0.334317	-0.811126	-0.477915	0.844728	0.802438	0.949434	0.809016	-0.152996	-0.426674	-0.182496	-0.0848171	3.98728	4.01297	-1.01796	0.738989	1204942
Nr4a3	chr4	+	48064119	48096224	-0.604562	-0.469453	-0.454456	-0.57823	2.00421	2.23322	2.12029	2.12826	0.214641	0.12437	0.216165	0.295587	4.03716	3.96477	1.05146	0.64017	1207229
Calcr	chr6	-	3635719	3714713	-0.712933	-0.793265	-1.62485	-0.700845	1.91394	1.73644	1.74796	1.78679	-0.282499	-0.646643	-0.128064	-0.0827355	4.25585	4.24005	1.01101	0.917373	1208811
Aqp6	chr15	+	99431830	99435908	-0.800461	-0.65209	-0.585122	-0.778766	1.23949	1.33938	1.2977	1.46906	0.567987	0.803441	0.99659	1.30932	4.36383	4.34037	1.0164	0.721543	1209005
Ncald	chr15	-	37295929	37722183	-0.374353	-0.0253616	-0.585122	-0.0456477	1.47871	0.912738	1.06504	1.18444	-0.273388	-0.570025	-0.295281	-0.241668	5.64301	5.56747	1.05376	0.20459	1209200
9530026P05Rik	chr6	+	92890575	93061743	0.136426	-0.00326177	0.287286	0.0752081	1.38592	1.715	1.2977	1.43075	-0.401799	-0.674172	-0.39311	-0.346568	NA	NA	NA	NA	1215650
Grb14	chr2	-	64750539	64860823	-0.374353	-0.162885	-0.0806327	-0.337373	1.47871	0.872641	1.1434	1.0916	-0.361479	-0.640872	-0.254074	-0.276412	4.63784	4.71016	-1.05141	0.381824	1217077
Mtus2	chr5	+	148768895	149127641	-0.584485	-0.50992	-0.972918	-0.724675	1.92409	1.96958	2.17116	2.08165	0.0797188	-0.2158	-0.0402962	0.10146	5.08906	5.34834	-1.19687	0.0883895	1217765
Rasgrf2	chr13	-	92020011	92901449	-0.838317	-0.452901	-0.847983	-0.412332	1.64305	1.92347	1.88211	1.94954	-1.38047	-1.57175	-1.39837	-1.03071	2.96612	2.96194	1.0029	0.436588	1220512
Prr16	chr18	+	51277551	51464295	-0.433306	-0.866895	-0.705899	-0.490787	1.893	1.75223	1.73679	1.77808	-0.455643	-0.853076	-0.71584	-0.586249	4.5843	4.63363	-1.03479	0.573056	1221664
Nanogpd	chr6	+	122657800	122663573	-0.779667	-0.309781	-0.705899	-0.603879	1.69322	1.73644	1.39363	1.24181	0.988396	0.835951	0.743331	0.79937	NA	NA	NA	NA	1222123
Nanog	chr6	+	122657585	122663796	-0.712933	-0.255329	-0.705899	-0.700845	1.73212	1.76815	1.44696	1.25833	0.993926	0.770344	0.729282	0.765974	4.40953	4.37071	1.02727	0.561616	1222338
Hspa1l	chr17	+	35109647	35116173	0.381372	-0.273826	0.268814	-0.0395276	1.87322	2.02284	1.69253	2.06727	0.667492	0.698114	0.694126	0.649958	5.76325	6.08569	-1.25044	0.335469	1222519
Sult2b1	chr7	-	52985352	53014925	-0.625241	-0.996707	-0.72623	-0.624533	1.28088	1.37417	1.21523	0.919087	-0.253329	-0.109751	-0.229403	-0.225237	5.38707	5.33612	1.03595	0.360585	1226202
Tmem136	chr9	-	42916735	42924653	-0.35964	-0.52796	-0.847983	-0.850295	1.30407	1.23076	1.77425	1.7617	0.795862	0.373288	1.44472	1.41356	4.8955	4.66646	1.17206	0.161505	1227598
Mal2	chr15	+	54402920	54434401	-0.35964	-0.837546	-0.605211	-1.09436	1.83476	1.63315	1.70293	1.90037	0.16853	-0.217805	0.141945	0.195264	3.0554	3.1094	-1.03814	0.702931	1228120
Sema4g	chr19	+	45063833	45077885	-0.737205	-0.264892	-0.206282	-0.341207	1.53304	1.50478	1.46774	1.44906	0.181366	0.170067	0.0810728	0.286338	5.36885	5.30391	1.04604	0.704452	1235856
Tbpl2	chr2	-	23927240	23952115	-1.13856	-0.593967	-1.05119	-1.62163	0.790095	0.675704	0.849262	0.737242	-0.165184	-0.528685	-0.211615	-0.154333	2.25494	2.10836	1.10695	0.101364	1236261
Chmp4c	chr3	+	10366972	10391005	-0.800461	-0.76684	-0.0602422	-0.645827	1.28988	1.24666	0.928172	1.22822	-0.20766	-0.309677	-0.092769	0.0670069	4.1137	4.16746	-1.03796	0.505977	1238262
Arhgef12	chr9	-	42771924	42913801	0.902816	0.940508	-0.206282	0.390843	0.819606	0.428121	1.9109	1.64769	-0.528675	-0.647856	0.151899	0.108836	8.08295	8.04721	1.02508	0.807733	1238450
Dmrt1	chr19	+	25580195	25678818	-1.35676	-0.593967	-1.13953	-0.850295	1.94076	1.96958	1.83678	2.00314	0.717557	0.434555	0.544029	0.657606	5.07265	5.11691	-1.03115	0.179878	1242665
4930404H21Rik	chr7	-	140778706	140793798	-0.604562	-0.580453	-1.01339	-0.603879	0.914135	0.378655	1.02263	0.956496	0.365227	-0.138035	0.48145	0.449891	2.68934	2.56933	1.08675	0.192285	1243086
Dysf	chr6	+	83958583	84161036	-0.712933	-0.593967	-0.557091	-0.603879	1.74875	1.68339	1.70293	1.67352	0.20201	0.0288721	0.255017	0.338227	4.90483	4.973	-1.04838	0.21753	1244443
4930525F21Rik	chr2	-	125809363	125971987	1.1925	1.44437	1.53352	0.533093	3.354	3.34436	4.07969	3.19702	-0.393173	-0.693963	-0.471533	-0.414264	NA	NA	NA	NA	1245242
Tulp4	chr17	+	6106829	6240637	-0.64157	-0.309781	-0.881828	-0.173116	1.45908	1.30367	1.62786	1.51877	0.0133925	-0.259088	0.130347	0.129782	7.43113	7.43583	-1.00327	0.930831	1245630
Ces4a	chr8	+	107655699	107674009	-0.478441	-0.805488	-0.398032	-0.421126	0.986316	0.704428	0.810066	0.716279	0.244282	0.164865	0.365626	0.308645	4.7858	4.7798	1.00417	0.465057	1245850
Meox2	chr12	+	37835132	37906115	-0.433306	-0.482176	-0.737934	-0.778766	2.04861	2.17949	1.9438	2.01592	-0.509142	-0.768171	-0.49163	-0.373889	2.85914	2.8194	1.02792	0.810666	1245876
Car8	chr4	-	8068639	8166188	-0.495618	-0.162885	-0.629191	-0.0537463	1.13798	1.18805	1.0152	0.95119	-0.545503	-0.653573	-0.567165	-0.602553	4.3855	4.38431	1.00083	0.988026	1250922
Mfi2	chr16	+	31878895	31899105	-0.495618	-0.593967	-0.0602422	-0.850295	1.10711	1.27249	0.432188	0.681429	0.181447	-0.025028	0.109749	0.189266	5.10248	4.99876	1.07454	0.50999	1255023
Slc4a11	chr2	-	130509843	130523255	-0.0208601	-0.192053	-0.336368	-0.185977	2.03231	1.96288	1.90356	1.93711	0.768963	0.496076	0.693162	0.698223	4.95773	4.8952	1.0443	0.436588	1257896
Spert	chr14	-	75982640	75992923	-0.753922	-0.95677	-0.780421	-0.850295	0.900867	0.675704	0.874574	0.860115	0.532727	0.397805	0.761627	0.612426	4.1965	4.22577	-1.02049	0.790106	1258586
Perp	chr10	+	18564876	18576878	-0.461676	-0.496576	-0.605211	0.0277112	0.664029	1.21755	0.668492	0.946829	-0.0226786	0.413055	0.0840496	0.192202	5.53824	5.60039	-1.04402	0.429713	1259744
6530418L21Rik	chr3	+	105507516	105523760	-0.216798	-0.309781	-0.585122	-0.280011	0.540261	0.852273	0.709153	0.617521	0.265429	0.170819	0.132782	0.049235	4.8739	4.97099	-1.06962	0.301758	1261423
Prkg2	chr5	-	99358791	99466098	-0.513826	-0.837546	-1.0966	-0.603879	1.95586	2.08252	2.03965	1.85741	0.260892	-0.158966	-0.020028	0.0605285	3.87962	3.77899	1.10199	0.184188	1262127
1700113H08Rik	chr10	+	86520790	86693344	-0.737205	-0.689817	-1.05119	-0.879986	1.15913	1.21755	1.47961	1.36332	-0.138929	-0.439929	-0.289838	-0.235109	3.4337	3.39851	1.02469	0.678388	1263165
Nrg2	chr18	-	36177311	36356814	-0.237605	0.162556	-0.48375	-0.490787	0.664029	0.642207	1.54068	1.41942	0.172256	-0.0507663	0.261482	0.258272	5.39477	5.49608	-1.07275	0.312672	1265211
Bai3	chr1	-	25124320	25886552	-1.22288	-1.0788	-2.00194	-1.5286	1.38592	1.68339	1.41828	1.41998	-1.05168	-1.12782	-1.11214	-1.15903	3.21704	3.33412	-1.08454	0.219485	1265941
Gm13003	chr4	-	136714996	136720981	-0.604562	-0.593967	-0.271688	-0.367187	1.04219	1.23076	0.849262	0.884091	0.788263	0.706965	0.641286	0.743742	NA	NA	NA	NA	1266576
Alx4	chr2	+	93482590	93521496	-0.604562	-0.452901	-1.2239	-0.526203	2.18574	2.19333	2.30029	2.3367	0.670221	0.405824	0.589783	0.783314	4.84778	4.87483	-1.01892	0.834966	1266995
2510009E07Rik	chr16	-	21649117	21694738	0.664778	0.46353	0.15128	0.232599	1.00957	1.10471	1.49987	1.6644	-0.306715	-0.440222	-0.115818	-0.0904246	6.79147	6.69395	1.06993	0.144202	1268306
Gm11554	chr11	-	99659499	99671206	-0.857674	-0.793265	-1.05119	-0.850295	1.2746	0.609875	1.06504	0.963307	0.972303	0.554711	0.725539	0.727056	NA	NA	NA	NA	1269550
Clgn	chr8	+	85913789	85950728	-0.584485	-0.52796	-0.881828	-0.662679	1.82846	1.80936	1.72134	1.79885	0.0661411	-0.276296	0.173556	0.23679	3.38386	3.40543	-1.01506	0.782937	1271880
Ereg	chr5	+	91503642	91522675	-0.604562	-0.934298	-0.363981	-1.04903	1.80933	1.76815	1.97289	1.85176	0.548099	0.372797	0.883131	0.769965	3.64943	3.67672	-1.0191	0.87257	1272540
Golga7b	chr19	+	42322067	42344838	-0.495618	-0.741424	-0.656978	-0.879986	1.17762	0.727153	0.603169	0.604421	0.731061	0.595637	0.315395	0.338924	4.97858	4.8346	1.10495	0.0693017	1277148
A2m	chr6	+	121586190	121629256	-0.800461	-0.934298	-1.0966	-0.922313	1.4109	1.59236	1.02263	1.00852	0.0743764	-0.39601	-0.277032	-0.217617	4.61554	4.58537	1.02113	0.587585	1278693
2610203C20Rik	chr9	+	41389421	41400570	-0.649909	-0.793265	-0.811126	-1.04903	1.6451	1.86696	1.63748	1.55141	0.982047	0.809467	0.976483	0.889376	4.06335	4.07068	-1.0051	0.436588	1279045
Fos	chr12	+	86814850	86818219	0.585763	0.339932	0.449462	0.759574	1.20803	1.12288	0.501153	0.543173	1.18516	1.16739	0.849189	0.841102	6.64735	5.93621	1.63709	0.71783	1279819
Entpd3	chr9	+	120448935	120477443	-0.0475263	-0.52796	-0.238032	-0.645827	1.68308	1.28749	1.26618	1.37905	0.111898	-0.284831	-0.27832	-0.1314	5.29019	5.16462	1.09094	0.093905	1282068
Faim2	chr15	-	99327435	99358448	-0.737205	-0.52796	-0.656978	-0.603879	1.61696	1.59236	1.61189	1.50871	0.58198	0.439627	0.604621	0.712057	4.33662	4.44909	-1.08109	0.0625986	1282387
Mobp	chr9	+	120058859	120085209	-0.753922	-0.716937	-0.538312	-0.922313	0.970317	0.675704	1.24058	1.13333	0.401062	0.179995	0.486003	0.465945	4.8462	4.80385	1.02979	0.452501	1284553
Slc4a1	chr11	-	102210133	102226595	-0.64157	-0.378667	-0.939127	-0.258916	1.15913	0.852273	1.19774	1.14912	1.01103	0.453443	1.02804	1.01567	6.23647	9.31943	-8.47347	0.000652247	1285835
Has2	chr15	-	56497181	56526101	-1.0125	-0.793265	-1.36501	-0.624533	1.84491	1.62419	1.75225	1.744	0.32445	-0.155173	0.147827	0.238038	3.53658	3.52383	1.00888	0.830575	1286405
Reln	chr5	-	21390271	21850523	-0.449398	-0.560979	-1.42953	-0.645827	2.08875	1.93118	1.98647	1.9734	-0.0832924	-0.493902	-0.425662	-0.273488	4.61522	4.66002	-1.03154	0.271216	1290013
Pdzd7	chr19	-	45101396	45120262	0.551821	0.233877	0.257222	0.226459	1.49089	1.60155	1.89864	1.68197	0.259236	0.28875	0.23899	0.233066	5.77451	5.72429	1.03542	0.386175	1292285
Ces3b	chr8	+	107607654	107617491	-0.35964	-0.716937	-0.847983	-1.15167	1.28088	1.02601	0.54306	0.834346	1.06614	0.843463	0.776373	0.866319	4.53563	4.49902	1.0257	0.772307	1293895
Sfxn3	chr19	+	45122065	45130873	1.04978	0.920263	0.635173	0.750222	0.998169	1.42731	1.49474	1.40337	-0.302222	0.305489	-0.418125	-0.217933	7.80258	7.47405	1.25573	0.086826	1294088
Kcnk10	chr12	-	99672203	99816150	-0.649909	-0.674392	-0.847983	-1.01131	1.94665	1.67807	1.98647	1.92831	0.080579	-0.349303	-0.00101486	0.133093	5.21459	5.16245	1.0368	0.621889	1296990
Dcc	chr18	-	71413285	72510723	-0.216798	-0.689817	-0.599425	-0.724675	1.93327	1.73644	1.84962	1.69407	-0.763398	-1.00913	-0.964892	-0.908465	3.92422	3.9626	-1.02696	0.729849	1297663
Erbb3	chr10	-	128006423	128026557	0.0818904	0.14171	-0.206282	0.0817188	1.56417	1.54377	1.54068	1.48105	0.43983	0.282605	0.317364	0.43942	5.02212	4.91757	1.07517	0.39458	1299056
Col9a2	chr4	+	120712170	120727930	-0.478441	-0.95677	-0.737934	-0.50827	1.86363	1.80936	1.9352	1.84713	0.793638	0.676397	0.742395	0.866497	6.39092	6.47593	-1.0607	0.12964	1300808
Lgr6	chr1	-	136882929	137001853	-0.737205	-0.60369	-1.76173	-0.526203	1.74627	1.61256	1.77425	1.72913	-0.0615356	-0.14392	0.0277946	0.0656632	5.30913	5.32253	-1.00933	0.849289	1303246
Wnt9a	chr11	+	59120431	59147054	-0.526789	-0.359999	0.0816561	-0.0304673	2.02033	2.06683	1.84962	2.05708	0.226559	0.0358665	0.153663	0.289043	5.46952	5.50253	-1.02315	0.168248	1303554
2700089I24Rik	chr19	+	59567625	59635294	-0.264726	-0.805488	-0.754661	-0.558911	1.37007	0.955943	1.16889	1.1328	0.429614	0.00536372	0.252573	0.339683	NA	NA	NA	NA	1303736
1110032A04Rik	chr3	-	69623460	69663818	-0.421581	-0.398039	-0.454456	-0.753053	1.1458	1.23076	1.88839	1.75671	-0.0589619	-0.461162	0.137889	0.0888973	2.99942	2.89632	1.07408	0.460647	1304643
Trpv3	chr11	+	73081121	73110702	-0.0475263	-0.837546	-0.679291	-0.448908	1.12614	0.208774	0.603169	0.584287	0.326938	-0.0198814	0.357509	0.350645	4.07822	4.1826	-1.07503	0.444787	1305293
4930474M22Rik	chr17	-	14526113	14535949	-0.421581	-0.469453	-0.72623	-0.970907	0.540261	1.06744	0.709153	0.400029	0.657237	0.404448	-0.077572	0.287725	4.85006	4.73478	1.08319	0.322745	1305554
Gjb3	chr4	-	127002478	127008080	-0.35964	-0.178283	-1.13953	-0.753053	0.169132	0.609875	1.50714	1.65579	0.114049	0.263205	1.304	1.32575	6.16347	5.82453	1.26483	0.195208	1306088
Kcnj10	chr1	+	174271340	174304216	-1.05027	-0.546489	-0.304001	-0.35526	1.73212	1.78211	1.68659	1.81293	0.353216	0.0877695	0.259234	0.289254	4.82956	4.93152	-1.07324	0.33852	1307083
Slc24a2	chr4	-	86629029	86876444	-1.0125	-0.635432	-0.656978	-1.04903	1.47871	1.72263	1.58771	1.60975	-0.0217007	-0.394523	-0.13284	-0.0475802	3.96628	3.95747	1.00613	0.838738	1307157
Adam23	chr1	+	63492477	63643089	-0.949286	-0.52796	-0.629191	-0.477915	1.83523	1.77415	1.8019	1.79511	0.209152	-0.205217	0.293273	0.301442	4.5275	4.59301	-1.04645	0.622435	1307346
Zfp781	chr10	-	81364655	81393225	0.0950981	-0.255329	0.103661	-0.231302	0.938743	0.167344	0.71589	1.09328	-0.557252	-0.974613	-0.523652	-0.421902	5.34527	5.28554	1.04227	0.420937	1308187
Pigz	chr16	+	31933936	31946132	0.320692	0.0961045	0.524864	0.25696	1.33792	1.66028	1.46774	1.34707	0.330212	0.463469	0.294146	0.373154	6.07816	5.91292	1.12135	0.221186	1310064
Gm10863	chr15	+	78996495	79046831	-0.923393	-0.741424	-1.01339	-0.57823	1.62261	1.55514	1.71519	1.73894	0.0275644	-0.165658	0.13242	0.162269	NA	NA	NA	NA	1310576
Rasgef1a	chr6	+	118016402	118041564	-0.300061	-0.273826	-0.336368	-0.448908	1.56417	1.28749	2.03715	1.59245	0.192203	-0.0840283	0.123817	0.234974	3.77915	3.76242	1.01166	0.801954	1311443
Mgat3	chr15	+	80004150	80045949	-0.495618	-0.469453	-0.72623	-0.57823	2.16075	1.90908	2.01791	2.13223	0.595633	0.221678	0.519755	0.630811	4.73693	4.76591	-1.02028	0.50575	1312099
Lipg	chr18	-	75098975	75120917	-0.421581	-0.293345	-0.585122	-0.558911	2.14786	1.88296	2.08698	2.12705	0.575893	0.459815	0.526501	0.574938	3.96591	3.99807	-1.02254	0.614117	1312527
Wdr72	chr9	+	73958140	74131010	-0.838317	-0.887366	-1.48565	-1.15167	1.66017	1.26119	1.1434	1.45405	0.0579415	-0.380408	-0.162795	-0.0355083	3.8724	3.84466	1.01941	0.285591	1313027
Stab2	chr10	-	86303954	86470687	-0.972047	-0.837546	-0.705899	-0.558911	0.403853	0.778694	0.949434	0.691984	-0.193384	-0.422779	-0.0704258	-0.0375056	5.27065	5.32145	-1.03584	0.567921	1313268
4932413F04Rik	chr9	+	103459419	103468221	-0.923393	-0.805488	-0.881828	-0.700845	1.13798	0.992707	1.24673	1.16278	0.469743	0.388312	0.430777	0.676268	NA	NA	NA	NA	1313274
4933434I20Rik	chr8	+	85872370	85903301	-0.712933	-0.866895	-0.902575	-0.753053	0.830848	0.236032	0.849262	0.897407	-0.00529451	-0.242452	0.133091	0.126449	2.90229	2.8457	1.04001	0.490828	1313299
Arhgap20	chr9	+	51573456	51661164	0.0610197	-0.264892	-0.363981	-0.202948	1.8194	1.85883	1.88211	1.93136	0.0830001	-0.212062	0.248266	0.30786	3.15939	3.04074	1.08572	0.220515	1313447
Htr4	chr18	+	62483857	62627456	-0.526789	-0.482176	-0.780421	-1.01131	1.96505	1.97595	1.84331	1.89553	0.263205	-0.290541	0.0917895	0.114278	5.08724	5.14888	-1.04365	0.212315	1316795
Homer2	chr7	-	88745366	88851811	-0.461676	-0.413316	0.287286	-0.381789	2.07945	1.97595	1.94443	2.0568	0.262259	0.0322864	0.0414743	0.246143	5.28401	5.37293	1.08382	0.662793	1320146
Lrig3	chr10	+	125403274	125452415	-0.00623429	-0.440779	-0.363981	-0.197286	1.31666	1.35838	1.61189	1.69092	-0.258233	-0.364127	-0.189801	-0.0834343	4.63404	4.54588	1.06301	0.145919	1324223
Susd5	chr9	+	113966471	114007851	-0.800461	-0.593967	-0.679291	-0.57823	2.09871	1.93707	2.15152	1.99502	0.5294	0.0486341	0.427301	0.548216	NA	NA	NA	NA	1325617
1110012J17Rik	chr17	-	66686321	66799090	0.208145	-0.264892	-0.424823	-0.0304673	1.88805	1.93118	2.10665	2.15429	0.351986	0.0319185	0.258271	0.375744	5.08712	5.06984	1.01205	0.436588	1328866
Ces3a	chr8	+	107572498	107582314	-1.13856	-0.689817	-0.424823	-0.922313	1.16405	1.04814	0.906419	0.885525	1.02315	0.719113	0.679982	0.8048	5.44448	5.51882	-1.05288	0.643862	1329051
Umodl1	chr17	+	31091627	31147655	-0.818813	-0.934298	-0.977654	-0.809415	0.664029	0.872641	0.810066	0.790691	-0.203245	-0.31199	-0.181774	-0.212059	4.40934	4.37972	1.02074	0.543004	1329869
Grm8	chr6	-	27225120	28084369	-0.584485	-0.30027	-0.847983	-0.381789	1.6451	1.84229	1.5265	1.8058	-0.505918	-0.810404	-0.548516	-0.490775	3.68602	3.66628	1.01378	0.749357	1333351
Arsj	chr3	+	126066769	126143292	-0.478441	-0.805488	-0.705899	-0.922313	1.39159	1.28749	1.57554	1.62963	-0.511057	-0.616872	-0.139533	-0.184125	4.5986	4.60743	-1.00614	0.812713	1333924
Ninl	chr2	-	150760254	150835134	0.0818904	-0.334317	-0.183909	-0.122028	1.87993	1.88296	1.91825	1.94943	-0.25359	-0.30929	-0.105207	-0.028519	5.04014	5.15579	-1.08346	0.215834	1334520
Htr7	chr19	-	36033218	36131850	0.0676864	-0.30027	-0.629191	-0.57823	1.95267	1.82302	1.9327	1.82478	-0.327909	-0.590735	-0.314314	-0.22381	4.38253	4.4144	-1.02234	0.533231	1334624
Trpv1	chr11	+	73051760	73074009	-0.108199	-0.452901	-0.5656	-1.09436	0.819606	0.935337	0.996762	1.00443	0.333587	0.0193322	0.199271	0.331808	4.659	4.60774	1.03617	0.313951	1334654
Nt5e	chr9	+	88222446	88266927	-0.818813	-0.106085	-0.183909	-0.337373	1.68726	1.51417	1.24058	1.38257	-0.0905258	-0.387174	-0.354099	-0.255528	4.88125	4.72858	1.11163	0.0778158	1340016
Cdk15	chr1	+	59313750	59409213	-0.374353	-0.674392	-0.538312	-1.01131	1.05152	1.02601	0.71589	0.730751	-0.238678	-0.468416	-0.361039	-0.316062	3.84466	3.84466	1	1	1342319
Smok3b	chr5	+	138478451	138491861	-0.584485	-0.837546	-0.902575	-1.09436	0.779951	0.464576	0.61729	0.544313	0.19497	-0.333162	-0.0133991	0.170432	NA	NA	NA	NA	1342857
Wnt11	chr7	+	105987354	106003257	-0.625241	-0.716937	-1.05119	-0.461171	2.11937	2.19333	2.2148	2.23614	0.608031	0.587536	0.436239	0.660204	5.17434	5.25951	-1.06081	0.138088	1343799
A3galt2	chr4	+	128436501	128446542	-0.461676	-0.614383	-1.13953	-0.970907	0.733787	0.572699	0.432188	0.540878	-0.00987281	0.143959	-0.055152	0.217881	4.96005	4.85834	1.07304	0.373451	1348636
Cadm1	chr9	+	47338434	47661468	-0.495618	0.0582979	-1.05119	-0.421126	1.62261	1.97595	1.88839	1.94657	0.0588038	-0.246901	0.0907421	0.156824	5.566	5.68673	-1.08729	0.128715	1354913
Ikzf4	chr10	-	128069470	128083049	-0.28029	-0.0763843	0.0674435	-0.381789	0.677048	0.257176	0.971195	0.837029	-0.195571	-0.110653	0.00452001	0.104508	6.82078	6.63631	1.1364	0.12558	1355548
Fbxl2	chr9	-	113886075	113935869	-0.341562	-0.0562657	-0.271688	0.134933	1.7197	1.52808	1.74796	1.61566	0.0129097	-0.161712	-0.170381	-0.0351286	5.48004	5.56367	-1.05968	0.506104	1356219
Grp	chr18	+	66033147	66046233	-0.649909	-0.50992	-0.557091	-0.50827	2.00904	1.91351	2.13104	1.99889	0.797475	0.495673	0.903281	0.950484	4.45844	4.42465	1.02369	0.111365	1357134
1700049E15Rik	chr6	+	147638762	147650896	-0.972047	-1.70717	-0.881828	-0.624533	0.844728	0.992707	0.996762	0.946496	0.861567	0.467821	1.00848	0.858606	NA	NA	NA	NA	1357491
Col5a1	chr2	+	27741944	27895030	-0.461676	-0.352165	-0.168303	-0.264467	2.18535	2.01187	2.05817	2.22235	0.142522	-0.0293016	0.149869	0.21295	6.21759	6.28957	-1.01259	0.436588	1359131
D10Bwg1379e	chr10	-	18307816	18463564	-0.526789	-0.614383	-0.238032	-0.24591	0.752761	1.02601	0.810066	0.859743	-0.66434	-0.773223	-0.701332	-0.681929	4.97287	5.12206	-1.10895	0.0663973	1361056
Ccdc65	chr15	+	98538657	98553764	-0.421581	-0.52796	-0.238032	-0.32014	0.677048	1.08349	1.0042	0.928901	0.234975	0.107944	0.276642	0.376714	4.25145	4.29975	-1.03405	0.388663	1365129
Agphd1	chr9	+	54765096	54797731	-0.0304355	-0.255329	0.103661	-0.142039	1.01651	0.935337	0.949434	0.928901	-0.148379	-0.418411	-0.0635919	-0.0825817	4.86175	4.83025	1.02208	0.592183	1366504
Sim2	chr16	+	94085504	94348638	-0.64157	-0.293345	-0.972918	-0.603879	2.54152	2.59498	2.3288	2.48393	-0.408501	-0.750069	-0.538363	-0.178555	4.52572	4.50028	1.01779	0.418401	1369685
1810041L15Rik	chr15	-	84209632	84277527	-0.421581	-0.50992	-0.629191	-0.922313	1.79227	1.94779	1.60552	1.74425	-0.062009	-0.231057	-0.356087	-0.106036	4.45687	4.41341	1.03058	0.318628	1370876
Ucp1	chr8	+	85814246	85822355	-0.449398	-0.452901	-0.705899	-0.809415	1.85836	1.87302	1.65391	1.71269	0.909742	0.684272	0.852701	0.944661	3.62393	3.61922	1.00327	0.436588	1371423
Trim67	chr8	+	127316918	127358604	-0.712933	-0.359999	-1.0966	-0.558911	2.16961	2.28106	2.10665	2.35706	0.816359	0.641533	0.642431	0.803197	5.40207	5.37366	1.01989	0.56058	1371440
6330512M04Rik	chr7	-	149512014	149558164	-0.35964	-0.482176	-0.881828	-0.303226	1.70123	1.66947	1.04131	1.19501	-0.185127	-0.0375069	-0.312422	-0.286604	5.9039	5.95552	-1.03643	0.534957	1372980
Gm15997	chr5	-	150291630	150340605	-0.12211	-0.52796	-0.902575	-0.461171	0.986316	0.802438	1.191	1.12607	-0.406484	-0.529135	-0.363693	-0.252468	NA	NA	NA	NA	1374337
D630003M21Rik	chr2	-	158008268	158054958	-0.701649	-0.309781	-0.398032	-0.526203	1.50563	1.1568	1.15847	1.24751	-0.260825	-0.281917	-0.318969	-0.221538	4.94265	4.91744	1.01763	0.154909	1377227
Unc80	chr1	+	66515020	66745722	-0.663435	-0.614383	-0.881828	-0.809415	1.58178	1.70758	1.48772	1.55817	-0.363227	-0.672074	-0.517376	-0.394611	4.74759	4.70383	1.0308	0.696898	1377753
Wnt4	chr4	+	136833549	136855416	-0.857674	-0.741424	-0.811126	-0.624533	1.99826	1.96958	2.15367	2.02646	0.706448	0.536196	0.668686	0.741689	6.14398	6.13672	1.01726	0.833305	1379144
Frem2	chr3	-	53317859	53461277	-0.526789	-0.334317	-1.36501	-0.57823	2.16642	2.06192	2.08261	2.13206	0.0755882	-0.167408	0.0437438	0.150598	5.25916	5.14874	1.07954	0.25645	1380645
Glp1r	chr17	+	31038811	31073455	-0.28029	-0.593967	-0.847983	-0.386073	1.893	1.95874	1.70293	1.82966	0.537867	0.326123	0.336636	0.426089	4.22043	4.24305	-1.0158	0.58226	1382685
E030019B06Rik	chr7	-	146786849	146802228	-0.737205	-0.793265	-0.847983	-1.43441	1.23949	1.56661	0.962524	1.10756	0.829775	0.670226	0.678742	0.827891	4.66848	4.58854	1.05698	0.255833	1382952
Efhd1	chr1	+	89160938	89207366	-0.341562	-0.415985	-0.509425	-0.280011	1.86689	2.18337	1.9109	2.0517	0.165773	0.0361688	0.177762	0.160214	4.35026	4.32439	1.0181	0.882927	1390948
3110099E03Rik	chr2	-	115319248	115337937	-0.857674	-1.0788	-1.05119	-1.01131	0.790095	0.397676	0.759102	0.74335	-0.0440225	-0.526342	0.0117916	-0.0197691	NA	NA	NA	NA	1390967
Hecw2	chr1	-	53863717	54251878	-0.449398	-0.132488	-0.538312	0.0477169	1.67383	1.44356	1.70293	1.64508	-0.563837	-0.76249	-0.696297	-0.663857	4.19721	4.2385	-1.02903	0.345984	1394482
Syngr1	chr15	+	79921763	79949931	0.232958	0.294433	0.121894	0.287869	1.4109	1.37417	1.13228	1.51123	0.0995829	-0.00668414	-0.0452558	0.0998016	5.9264	6.20106	-1.20971	0.133608	1394486
Siah3	chr14	+	75855788	75925948	-0.678597	-0.689817	-0.424823	-0.724675	1.70568	1.66947	1.75773	1.61566	0.0340789	-0.272413	-0.0690888	0.0195207	5.30105	5.35369	-1.03716	0.560315	1395721
A930038C07Rik	chr6	+	65621604	65656924	0.179584	0.418352	0.242865	0.142075	1.11468	0.935337	1.1434	1.32832	-0.131398	-0.335192	-0.233222	-0.171935	5.05041	4.78228	1.20424	0.481686	1397690
Azgp1	chr5	+	138422748	138431460	-0.526789	-0.95677	-0.398032	-0.828031	0.71078	0.872641	0.692096	0.90781	0.953493	0.476738	0.510809	0.818804	4.25789	4.22175	1.02537	0.638694	1398560
Dscam	chr16	-	96813686	97392342	-0.231521	-0.178283	-0.336368	-0.00458437	1.75711	1.70758	1.45517	1.26655	-0.172805	-0.465109	-0.301662	-0.345061	4.3858	4.41218	-1.01845	0.209865	1399787
Grik4	chr9	-	42328494	42752454	-0.249212	-0.452901	-1.36501	-0.197286	1.66751	1.82989	1.41828	1.8761	0.244206	0.0018004	0.152377	0.24091	4.5449	4.55237	-1.00519	0.918965	1399797
Sim1	chr10	+	50615456	50708958	-0.526789	-1.034	-1.01339	-0.50827	2.20612	2.27679	2.17496	2.10297	0.484862	0.044489	0.413798	0.425645	4.73857	4.67465	1.0453	0.387024	1401606
Nov	chr15	+	54577482	54585316	-0.461676	-0.908735	-0.705899	-0.778766	1.25862	0.778694	1.31414	1.35177	0.65851	0.285521	0.765151	0.806592	5.23924	4.86613	1.29513	0.305247	1402682
Cth	chr3	-	157557211	157588027	-0.712933	-0.614383	-0.754661	-0.57823	1.597	1.89345	1.86299	1.81619	0.501322	0.110964	0.568591	0.539847	4.63015	4.58048	1.03503	0.252775	1402694
Npas3	chr12	+	54349663	55173162	-0.701649	-0.60369	-2.85155	-1.15167	2.21365	2.07389	1.92246	2.13623	-0.140793	-0.526237	0.0367834	0.0475815	4.33263	4.23496	1.04271	0.510321	1403470
Moxd1	chr10	+	23943322	24022589	-0.374353	-0.413316	-0.902575	-0.809415	1.85836	1.66028	1.54068	1.70463	-0.172239	-0.619319	-0.495239	-0.383925	3.75253	3.89045	-1.10032	0.318045	1405686
P2rx5	chr11	+	72974031	72986189	-0.584485	-0.689817	0.103661	-0.624533	1.85836	2.02055	1.98244	1.88044	0.586177	0.618824	0.530977	0.443751	4.65309	4.68724	-1.02395	0.632407	1412383
Esm1	chr13	+	113999866	114008312	-0.461676	-0.60369	-0.398032	-0.35526	1.38592	0.935337	0.575624	0.482399	0.572972	0.323753	0.115963	0.0234829	3.57761	3.99577	-1.33622	0.0804495	1413150
Il17rd	chr14	+	27852186	27920472	-0.374353	0.195799	-0.0806327	-0.0738371	1.71735	1.90908	1.68004	1.76323	0.150987	-0.0449998	-0.00344739	0.111671	4.75859	4.6853	1.05211	0.470163	1413289
Hrasls	chr16	+	29209780	29230616	-0.857674	-0.52796	-0.811126	-0.603879	1.85836	1.51417	1.62133	1.53208	0.376715	-0.339769	0.124156	0.275982	4.06948	4.18018	-1.07975	0.52208	1414088
Zfp804a	chr2	+	81893814	82100035	-1.06349	-0.65209	-1.0966	-0.753053	1.85836	1.44356	1.65823	1.65268	-0.870353	-1.1928	-1.02409	-1.07514	4.07766	4.0649	1.00888	0.708474	1414702
Csmd3	chr15	-	47412183	48623535	-0.818813	-1.034	-0.605211	-0.558911	1.87993	1.52808	1.76117	1.77056	-1.078	-1.21932	-1.14375	-1.1725	4.4858	4.53338	1.01158	0.285591	1415093
St6gal2	chr17	+	55585014	55638524	-0.995924	-1.034	-0.629191	-0.922313	1.70568	1.73644	1.83678	1.84202	-0.103353	-0.580279	-0.276332	-0.245423	3.59474	3.59077	1.00276	0.962047	1415715
0610010O12Rik	chr18	+	36508277	36553024	0.0576101	0.0303542	-0.0501069	-0.134705	1.38592	1.24666	1.41828	1.48848	-0.0406884	-0.148275	-0.204835	-0.0704233	5.16391	5.23989	-1.05408	0.348508	1416674
Gjc3	chr5	-	138395036	138404187	-1.05027	-0.635432	-0.5656	-0.57823	0.892102	0.778694	0.971195	0.897052	0.738281	0.161036	0.736187	0.687981	3.66969	3.93422	-1.20125	0.21234	1417121
Maml2	chr9	+	13424432	13513977	1.08774	-0.0253616	0.783568	-0.0209038	0.994572	1.24666	1.30337	0.800549	-0.753286	-0.672464	-0.625489	-0.741859	7.6924	7.3931	1.23055	0.461121	1418009
Ryr2	chr13	-	11645369	12199212	-0.818813	-0.60369	-1.48565	-0.970907	1.893	1.82302	2.03715	1.87927	-0.466695	-0.677218	-0.646886	-0.464036	4.48296	4.52555	-1.02996	0.436588	1422303
9230115E21Rik	chr9	-	51647597	51683990	-0.949286	-1.12116	-0.847983	-0.57823	1.028	0.727153	0.928172	1.03598	0.0744234	-0.236663	0.0985557	0.146781	4.33842	4.5046	-1.12208	0.192082	1423981
4933427G17Rik	chr7	+	128126022	128158301	0.412315	0.121296	0.000956559	0.11884	1.78671	1.82989	1.83678	1.76714	0.382196	0.219649	0.478578	0.548099	4.47779	4.45047	1.01911	0.733056	1424016
Cdr2	chr7	-	128100549	128125826	0.320692	0.116116	0.0573611	0.108124	1.67968	1.73644	1.79661	1.71724	0.121322	0.0904416	0.304844	0.28388	5.51648	6.39402	-1.83724	0.0352242	1424212
Lpl	chr8	+	71404453	71430831	-0.249212	-0.424892	-0.48375	-0.142039	1.71199	1.66028	1.6315	1.72307	0.180657	-0.084127	0.00738709	0.113561	4.9458	5.37378	-1.34535	0.066913	1424612
Fam70b	chr8	+	13435458	13461451	-0.564975	-0.614383	-0.363981	-0.809415	1.73212	1.93118	1.77425	1.55318	0.534015	0.446213	0.434983	0.41441	4.97857	5.02262	-1.03101	0.212013	1424773
Smoc2	chr17	+	14416512	14541797	-0.753922	-0.452901	-0.811126	-1.01131	2.24558	1.97595	2.17116	2.0568	0.427739	0.0988826	0.0792116	0.227534	4.56799	4.56987	-1.00131	0.930192	1424991
Slc6a2	chr8	+	95484945	95525566	-0.881013	-0.65209	-0.363981	-0.448908	1.93327	1.92347	1.81079	1.8476	0.154155	-0.0710082	0.0183098	0.0571193	4.6317	4.62605	1.00393	0.279732	1425280
Chrna5	chr9	+	54828686	54855586	-0.433306	-0.273826	-1.05119	-0.303226	1.893	1.78759	2.11629	1.79087	0.391826	0.27291	0.728103	0.708296	3.20575	3.32915	-1.0893	0.0581652	1430094
Adam12	chr7	-	141074882	141416780	-0.421581	-0.320695	-0.656978	-0.753053	1.64305	1.90498	1.73679	1.83485	-0.297762	-0.508382	-0.239137	-0.177967	4.28495	4.26946	1.0108	0.855633	1434767
Morn4	chr19	-	42149428	42160860	0.267053	-0.0138279	-0.656978	-0.333694	-0.484985	0.338347	1.22795	1.06242	-0.251325	0.0174805	0.176656	0.240149	6.38317	6.03566	1.27236	0.245858	1438355
Myrip	chr9	+	120213190	120383952	-0.449398	-0.50992	-1.62485	-0.386073	2.04605	2.05353	2.23239	2.22879	0.0114644	-0.210307	0.0847267	0.111896	5.58201	5.56935	1.00881	0.822642	1438884
Mpdz	chr4	-	80924403	81088709	-0.35964	0.018083	-0.413309	-0.231302	0.630886	0.778694	1.40056	1.30342	-0.795373	-0.786833	-0.671221	-0.600172	5.86708	5.42573	1.35788	0.0815322	1440034
Gpr98	chr13	-	81234066	81772143	-0.949286	-0.50992	-0.902575	-0.724675	1.82846	1.59236	1.66935	1.81821	-0.180131	-0.568219	-0.139218	-0.134711	3.32562	3.32562	1	1	1441260
Atoh8	chr6	-	72156171	72185571	-0.200165	-0.0763843	-0.0289204	-0.0517096	1.97076	1.94779	2.16257	2.09566	0.725969	0.622679	0.653473	0.689971	5.6577	5.76385	-1.07635	0.237362	1443313
Rimklb	chr6	-	122403626	122436323	-0.513826	-0.289915	-1.26356	-0.309242	1.84451	2.11984	1.9109	1.94186	0.336937	-0.0402952	0.529327	0.475485	3.73575	3.67902	1.04011	0.479869	1443600
Bmp3	chr5	+	99283457	99309979	-0.701649	-0.359999	-0.454456	-0.809415	2.24558	1.94331	1.85474	1.99879	0.769373	0.416696	0.544734	0.678426	4.85018	4.832	1.01268	0.260497	1444768
4732490B19Rik	chr11	-	113064628	113070983	-1.13856	-0.866895	-0.585122	-0.778766	0.752761	1.08349	0.61729	0.75355	0.495148	0.659229	0.521718	0.477678	NA	NA	NA	NA	1446126
Gpc6	chr14	+	117324536	118378751	-0.300061	-0.112896	-0.811126	-1.22143	1.63403	1.84229	1.82937	1.95518	-0.606152	-0.774011	-0.683563	-0.588789	4.85673	4.91926	-1.04429	0.573821	1446208
Bmper	chr9	+	23027519	23289646	-0.237605	-0.0972036	-0.304001	-0.264467	1.60657	1.99557	1.76117	1.71309	-0.551839	-0.660921	-0.489843	-0.464317	4.68875	4.65922	1.02068	0.436588	1448444
Msi1	chr5	+	115879693	115904211	-0.712933	-0.240117	-0.881828	-0.341207	1.98964	2.00688	1.98244	2.06407	0.834753	0.626915	0.752816	0.947746	4.78217	5.02383	-1.18236	0.0407806	1450289
2610035D17Rik	chr11	-	112905219	113063152	-0.35964	-0.424892	-0.304001	-0.205688	1.59297	1.73644	1.47961	1.6671	-0.163419	-0.274006	-0.059174	0.0143232	NA	NA	NA	NA	1453957
Cdc42bpb	chr12	-	112531182	112615929	1.05787	0.909723	0.287286	0.491991	1.63817	1.82302	2.06712	2.04983	-0.351705	-0.387079	-0.0695748	-0.00143586	6.23584	6.13001	1.07612	0.050703	1455982
Tnfsf11	chr14	-	78677252	78707850	-0.779667	-0.499458	-0.939127	-0.367187	1.06374	0.912738	1.33584	1.41942	-0.339286	-0.291704	-0.136522	-0.00386863	6.19543	6.14708	1.03407	0.677134	1456337
Pcdhac2	chr18	+	37303622	37347311	-0.604562	-0.192053	-0.881828	-0.421126	1.82624	2.04619	1.8454	2.12956	0.525198	0.22414	0.209149	0.363485	NA	NA	NA	NA	1457333
Chrnd	chr1	+	89087226	89096645	-0.949286	-0.934298	-0.48375	-1.09436	1.40297	1.18805	1.49474	1.31256	0.976652	0.790165	1.03231	1.14644	4.73533	4.6418	1.06698	0.146524	1457908
Pacsin1	chr17	+	27792626	27848051	-0.421581	-0.52796	-0.363981	-0.558911	0.770074	0.300507	0.653127	0.830489	-0.0347663	-0.0889281	-0.22337	0.00722991	4.93045	5.08505	-1.11312	0.174743	1458361
Cyp3a13	chr5	-	138334160	138362847	-1.13856	-1.4906	-0.939127	-0.922313	1.35202	0.894828	1.08348	0.906414	0.689249	0.199755	0.672887	0.510748	3.30166	3.16924	1.09613	0.340699	1458461
Lmo1	chr7	-	116282085	116313822	-1.23888	-0.689817	-0.847983	-0.700845	1.58178	1.64075	1.67494	1.79408	0.12221	-0.198234	0.2454	0.370266	5.75366	5.69655	1.04038	0.66964	1459754
Macf1	chr4	-	123026875	123361603	-0.495618	-0.580453	-0.538312	-0.558911	1.26513	1.20363	1.81079	1.48122	-0.639158	-0.647279	-0.519304	-0.49436	8.15152	7.95523	1.14575	0.051579	1460904
Fam19a1	chr6	+	96063147	96607192	-0.604562	-0.866895	-0.454456	-1.15167	0.878706	1.04814	0.874574	0.935326	-0.400394	-0.743065	-0.642374	-0.515137	4.08282	4.21365	-1.09492	0.254835	1465311
Gm10549	chr18	+	33623816	33634364	-0.374353	0.169312	-0.585122	0.00389022	0.900867	0.609875	1.0042	1.07383	0.423875	-0.00123376	0.539096	0.434156	4.81971	4.76496	1.03868	0.487395	1467783
D0H4S114	chr18	-	33596672	33623683	-0.461676	0.165384	-0.509425	0.0241047	0.986316	0.827507	1.03403	1.07019	-0.171543	-0.248665	0.123279	0.167368	5.93441	5.99979	-1.04636	0.635986	1467916
Pdgfb	chr15	-	79826305	79845238	0.125124	-0.00326177	-0.679291	-0.0802702	1.15913	1.58272	1.5265	1.58179	-0.0888049	0.0861925	0.16393	0.371948	5.29059	5.29297	-1.00165	0.869351	1471011
Sntg2	chr12	-	30859421	31058240	-0.5505	-0.289915	-1.0966	-0.412332	0.914135	1.04814	0.835303	0.97605	-0.290782	-0.626689	-0.519993	-0.301614	5.08409	5.16281	-1.05608	0.205499	1471538
Agtr1a	chr13	+	30428224	30474736	-0.923393	-0.389551	-1.0966	-0.412332	1.09358	1.28749	1.42674	1.52121	-0.178754	-0.338222	0.0492931	0.108498	5.32434	6.10012	-1.71211	0.0420192	1476584
Tectb	chr19	+	55255374	55270803	-0.64157	-0.778612	-1.0966	-0.477915	0.804966	0.955943	0.941549	0.908505	0.626911	0.110491	0.675478	0.70131	4.73542	4.70375	1.0222	0.788241	1478327
Wtip	chr7	-	34894566	34918287	-0.495618	0.0258458	-0.847983	-0.280011	1.32773	0.955943	1.50714	1.59908	0.00519713	-0.304401	0.0162152	0.160035	5.76991	5.87914	-1.07865	0.297332	1479060
4930447C04Rik	chr12	-	73982095	74018752	-1.23888	-0.741424	-1.42953	-0.603879	1.01651	1.20363	0.800025	1.26325	-0.215393	-0.678542	0.00333015	-0.0533448	6.21215	6.08039	1.09563	0.380421	1479359
Zdbf2	chr1	+	63319842	63361149	-1.29857	-1.034	-1.2239	-0.603879	1.83523	2.03678	1.99896	1.85275	0.347722	0.0441447	0.444559	0.408456	3.51252	3.4308	1.05828	0.249502	1479981
Clip3	chr7	+	31076771	31093386	-0.686025	-0.144623	-0.271688	-0.624533	0.677048	0.257176	0.962524	0.988192	-0.166211	-0.14322	-0.163425	0.0594045	7.4124	7.16677	1.18562	0.57695	1481491
1700028P14Rik	chr19	-	23633249	23727302	-1.0125	-0.908735	-0.977654	-1.28004	1.24978	0.727153	1.21523	1.20787	-0.267052	-0.585386	-0.0621	-0.0079963	2.72517	2.6932	1.02241	0.472324	1482127
Anks1b	chr10	+	89336253	90435729	-0.564975	-0.689817	-0.304001	-0.461171	1.1999	1.80424	1.63748	1.71269	-0.102359	-0.479896	-0.234062	-0.161426	4.5105	4.51159	-1.00076	0.972928	1482948
Gas6	chr8	-	13465373	13494535	-0.355633	-0.334317	-0.424823	-0.432836	0.878706	0.894828	0.785341	1.03568	-0.124625	-0.227386	-0.25646	-0.120099	6.09269	5.89686	1.14539	0.584046	1483850
Htr3b	chr9	-	48743112	48773095	-0.584485	-1.0788	-1.26356	-0.603879	1.09358	1.23076	1.07316	1.04906	0.643969	0.353595	0.574739	0.644707	4.51927	4.57599	-1.0401	0.368161	1486910
Col6a3	chr1	-	92663434	92740548	-0.433306	-0.95677	-0.780421	-0.970907	0.869535	1.138	1.0042	1.07764	0.641674	0.375596	0.363191	0.494349	5.08462	5.08462	1	1	1487767
Chsy3	chr18	+	59334993	59570990	0.535986	0.537544	-0.142516	0.179291	1.32773	1.39882	1.61189	1.77959	-0.607621	-0.891705	-0.563383	-0.48914	4.89685	4.83828	1.04143	0.592511	1491920
Prlr	chr15	+	10106992	10278935	-0.0914001	-0.546489	-0.0289204	-0.477915	1.13798	1.43543	1.191	1.41181	-0.451949	-0.755338	-0.639167	-0.4689	3.66274	3.63162	1.0218	0.436588	1493219
Nalcn	chr14	-	123675862	124026366	-1.13856	-0.674392	-1.36501	-0.879986	0.613564	1.00795	0.668492	0.976371	-0.514199	-0.836431	-0.733389	-0.731003	4.11787	4.13068	-1.00892	0.436588	1493540
Plcb1	chr2	+	134611899	135300994	0.208145	0.0303542	-0.679291	-0.645827	1.028	0.778694	1.56052	1.47938	-0.611962	-0.761171	-0.482673	-0.503263	4.69347	4.60916	1.06018	0.257731	1495508
Baiap3	chr17	-	25379603	25393309	-0.64157	-0.452901	-0.538312	-0.461171	1.78707	1.57584	1.46774	1.73881	0.793924	0.6451	0.546387	0.848246	5.4805	5.46514	1.0107	0.436588	1497450
Chrnb4	chr9	-	54875962	54896351	-0.139483	-0.334317	-1.36501	-0.50827	1.1458	1.08349	1.35077	1.36106	0.528369	0.178491	0.698511	0.720263	5.34581	5.33088	1.0104	0.867745	1497759
Iqca	chr1	-	91938706	92049976	-0.701649	-0.424892	-0.780421	-0.753053	0.888573	0.778694	0.356747	0.667845	0.484541	0.178732	0.386845	0.469127	4.75847	4.59409	-1.01958	0.457284	1498086
D930020B18Rik	chr10	+	121078756	121130970	-0.495618	-0.273826	-0.737934	-0.0111414	1.36076	1.64075	1.35077	1.48157	-0.235141	-0.261421	-0.416642	-0.251719	4.45209	4.46202	-1.0069	0.946793	1500311
Slc44a5	chr3	+	153636399	153934684	-1.09565	-0.741424	-0.509425	-0.778766	1.96001	2.06683	2.11629	2.16888	-0.0700173	-0.377067	-0.0279637	-0.00529636	2.99789	2.99932	-1.00099	0.975044	1503605
Insc	chr7	+	121889279	121993894	-0.421581	-0.716937	-0.557091	-0.526203	1.4109	1.138	1.44696	1.36066	-0.174633	-0.348725	-0.106888	-0.0799533	4.89083	4.99555	-1.07529	0.288371	1503808
Pcdhac1	chr18	+	37249789	37347311	-0.449398	-0.546489	-0.454456	-0.879986	1.83303	1.82989	1.55603	1.55581	0.205825	-0.174477	-0.0901568	0.0845731	NA	NA	NA	NA	1511166
Kank1	chr19	+	25311691	25508986	-1.22288	-0.320695	-0.585122	-0.202948	1.89731	1.93707	1.9352	1.98025	0.60401	0.268221	0.500143	0.570098	4.62574	4.50101	1.09031	0.182017	1511169
Wscd1	chr11	+	71564204	71603148	-1.06349	-0.741424	-0.705899	-0.662679	2.17698	2.22961	2.15924	2.1093	0.980625	0.711781	0.48573	0.750593	4.79934	4.70047	1.07094	0.0832731	1512685
Ankrd34b	chr13	+	93195923	93211613	-0.433306	-0.580453	-0.679291	-0.333694	2.17347	2.13518	2.16526	2.13344	0.683918	0.613652	0.800085	0.867779	5.74566	5.73281	1.00894	0.879773	1514986
Tmem108	chr9	-	103385265	103664167	-0.386484	-0.334317	-0.656978	-0.778766	1.93653	2.0788	1.9109	2.03098	0.249657	-0.0878911	0.185161	0.263628	3.99088	4.15146	-1.11774	0.383423	1518022
Cpne8	chr15	-	90317911	90509819	0.232958	0.48929	-0.336368	-0.137027	0.24689	1.04814	1.05723	1.48848	-0.710478	-0.876776	-0.681536	-0.537017	6.52458	6.53197	-1.00514	0.955759	1522685
Lmod1	chr1	+	137221389	137264642	-0.5505	-0.469453	-1.01339	-0.603879	1.28088	0.894828	1.1434	1.20174	0.150547	-0.188038	-0.128816	0.0886051	5.42768	5.39336	1.02407	0.792863	1522782
Snhg11	chr2	+	158201373	158211881	-0.753922	-0.934298	-0.780421	-0.778766	2.09249	1.94142	2.05817	1.87228	0.899704	0.750378	0.734168	0.865563	4.92477	5.08236	-1.11542	0.0682939	1523642
Tnxb	chr17	+	34807479	34856760	-1.05027	-0.50992	-0.939127	-0.421126	2.15817	2.45055	2.05817	2.34144	0.559852	0.489704	0.308644	0.48787	5.17667	5.12746	1.0347	0.586561	1524687
Extl1	chr4	-	133912287	133928462	0.0676864	-0.546489	-0.206282	-0.24591	1.68308	1.77732	1.76874	1.70734	0.402839	0.454932	0.495617	0.578458	5.61223	5.5743	1.02664	0.738777	1525939
Kank3	chr17	+	33947467	33959859	-0.386484	-0.469453	-0.679291	-0.0475368	0.694204	1.1568	0.584643	0.590929	0.237283	0.339993	0.117002	0.201561	5.90857	5.69316	1.16103	0.327888	1525967
Jazf1	chr6	-	52718061	53018618	-0.0304355	0.21715	-0.902575	-0.0062962	1.01651	1.02601	1.49474	1.35459	-0.426666	-0.550819	-0.425231	-0.409674	5.88888	5.53549	1.27756	0.103329	1535019
Cntnap4	chr8	+	115093942	115406607	-1.13856	-0.674392	-0.605211	-0.970907	1.09358	1.46588	0.759102	0.902371	-0.639096	-0.877462	-0.871428	-0.842982	4.86688	4.88069	-1.00962	0.889617	1536162
Rph3a	chr5	-	121390508	121459527	-1.22288	-0.499458	-1.36501	-0.558911	1.63817	1.74047	1.50714	1.46853	0.651284	0.331082	0.404738	0.478885	5.4374	5.43928	-1.0013	0.769325	1538046
Gpr1	chr1	-	63229267	63260783	-1.23888	-0.95677	-0.847983	-0.778766	1.52281	1.21755	1.71519	1.37747	0.274415	-0.0883026	0.387463	0.432472	4.14717	4.15167	-1.00312	0.966326	1539040
Khdrbs2	chr1	+	32229650	32714583	-1.13856	-1.4906	-1.44981	-1.09436	1.58178	1.45567	1.35077	1.39625	-0.922853	-1.06951	-0.999719	-0.992313	3.45722	3.4753	-1.01261	0.436588	1539413
Htr3a	chr9	-	48707317	48719204	-0.495618	-0.866895	-0.737934	-0.778766	1.46708	1.21755	1.24673	1.45656	0.858901	0.574942	0.684463	0.756826	4.17499	4.10096	1.05265	0.212416	1540801
Krt222	chr11	-	99094411	99105381	-1.23888	-0.76684	-0.754661	-0.753053	1.13798	0.992707	1.45517	1.2294	0.722741	0.237098	0.600906	0.540387	4.98956	4.86019	1.09381	0.139005	1541387
Ric3	chr7	-	116177832	116226838	0.125124	-0.309781	-0.629191	-0.421126	1.08471	0.428121	1.45517	1.32535	-0.426839	-0.666956	-0.111154	-0.183801	4.7293	4.65688	1.05148	0.495299	1546738
Hdgfrp3	chr7	-	89026141	89079345	0.784962	0.81602	-0.5656	0.133671	1.028	0.642207	1.91825	1.84748	-0.802223	-0.725302	-0.239604	-0.309487	7.15917	6.90651	1.19141	0.0647796	1547680
Oplah	chr15	-	76127032	76137675	-0.737205	-0.580453	-0.538312	-1.01131	0.819606	1.23076	0.356747	0.519708	0.0532746	0.304114	-0.300528	0.0235601	5.17624	5.12195	1.03834	0.37406	1548240
Cxcr7	chr1	+	92100577	92112863	-0.678597	-0.805488	-0.538312	-0.477915	1.84783	1.48702	0.584643	0.897407	0.704247	0.572975	0.190534	0.179994	4.18884	4.2463	-1.04063	0.359598	1548687
Mfsd7c	chr12	+	87087488	87154535	-0.264726	-0.378667	-0.142516	-0.280011	1.28988	1.64075	1.40993	1.43075	-0.29958	-0.337923	-0.159229	-0.199416	4.7798	4.69672	1.05928	0.0737526	1552457
Slc30a2	chr4	+	133898960	133910399	-0.901747	-0.866895	-0.902575	-0.526203	1.83959	1.95375	2.05171	1.98147	0.599729	0.488071	0.53193	0.744188	4.94053	4.9862	-1.03217	0.122007	1555441
Cdh13	chr8	+	120807654	121847348	-0.712933	-0.934298	-1.26356	-1.28004	2.04861	1.57584	1.63748	1.77545	-0.0646543	-0.414848	-0.527493	-0.383371	4.93326	5.02621	-1.06655	0.374495	1556895
Lrfn5	chr12	+	62625618	62946245	-0.753922	-0.674392	-1.01339	-0.540116	1.75711	1.79562	1.58001	1.70666	-1.07787	-1.19773	-1.13663	-1.2123	4.03235	4.03471	-1.00164	0.950036	1559140
Gm20063	chr12	-	62600646	62622807	-0.972047	-0.887366	-1.62485	-1.09436	1.36076	1.32499	1.28224	1.36292	-0.333835	-0.734415	-0.601428	-0.601248	NA	NA	NA	NA	1561951
Wnt9b	chr11	-	103588676	103611135	-0.949286	-1.0788	-0.679291	-0.724675	2.48751	2.24823	2.26396	2.20028	0.99156	0.629566	0.839546	0.900122	5.39063	5.39525	-1.00321	0.918784	1561969
Alox5	chr6	-	116360088	116411196	-0.461676	-0.580453	-0.304001	-0.237379	1.58688	1.56661	1.18355	1.29827	-0.0203753	-0.420793	-0.345328	-0.121457	5.59336	5.60319	-1.00684	0.967238	1567160
Clec2l	chr6	+	38613068	38630864	-0.374353	-0.200358	0.15128	-0.327425	1.87621	1.76149	1.69253	1.58864	0.503924	0.332177	0.288711	0.325727	5.09713	5.15117	-1.03817	0.572301	1568231
Hspg2	chr4	+	137024717	137126545	-0.584485	-0.225678	0.121894	-0.24591	0.677048	1.06744	0.709153	1.03628	-0.169306	-0.279377	-0.14652	0.0288729	5.68856	5.69976	-1.00779	0.436588	1570312
Gm628	chr15	-	73617365	73670101	-0.495618	-0.452901	-0.939127	-0.231302	2.0627	2.14711	1.35077	1.73659	0.136749	-0.106978	-0.177386	-0.0709516	6.37003	6.39783	1.00026	0.997359	1573867
Kcnk18	chr19	+	59294137	59311860	-1.3639	-0.580453	-0.939127	-1.28004	1.04219	0.894828	0.928172	1.04877	0.352464	0.0639946	0.295068	0.390797	4.35325	4.33136	1.01529	0.428743	1577224
Jakmip3	chr7	+	146132432	146269875	-1.17458	-0.793265	-0.847983	-0.879986	2.15426	2.08252	2.27466	2.17542	0.391521	0.0416891	0.278187	0.400782	3.95495	4.06571	-1.07979	0.564126	1579192
Pcdha12	chr18	+	37179883	37347311	-0.972047	-0.805488	-0.454456	-0.879986	1.45217	1.1568	1.0152	1.18469	-0.0281287	-0.381439	-0.302785	-0.105462	NA	NA	NA	NA	1581072
Aldh1a2	chr9	+	71063595	71144050	-0.737205	-0.674392	-1.17557	-0.850295	2.03599	1.92347	2.05817	2.02019	0.326583	-0.0392217	0.606489	0.45528	3.52475	3.46328	1.04353	0.681432	1581514
Prss12	chr3	+	123149830	123209520	-0.564975	-0.378667	-0.754661	-0.432836	1.96305	2.00688	2.04867	2.05433	-0.114718	-0.248016	0.0491185	0.147828	5.17945	5.12862	1.03586	0.447785	1583011
Bace2	chr16	+	97578334	97660619	-0.216798	-0.30027	-0.0501069	-0.397083	1.19051	1.20363	1.19774	1.44095	-0.16495	-0.393843	-0.157189	-0.104383	3.93567	4.02469	-1.12083	0.13313	1585779
Gm1564	chr11	+	102526901	102543551	-1.13856	-0.805488	-1.26356	-1.28004	1.43153	1.72263	1.49474	1.87033	0.365313	-0.135855	0.680085	0.626112	2.11804	2.07956	1.02703	0.234703	1586141
Krt23	chr11	-	99339286	99354424	-0.5505	-0.76684	-0.5656	-0.700845	1.4472	1.06744	0.884508	0.956167	0.736185	0.39797	0.505431	0.576037	3.91225	3.88141	1.0216	0.756674	1586332
Apba1	chr19	+	23833365	24024087	0.320692	0.169312	0.103661	0.157565	1.50679	1.47574	1.66935	1.52071	-0.0487825	-0.364011	0.0436312	0.155168	4.74726	4.7325	1.01028	0.893915	1588190
Fgg	chr3	+	82811817	82818971	-0.800461	-0.50992	-1.2239	-0.700845	1.06374	0.778694	1.1434	1.03387	0.894574	0.693812	1.08865	1.02144	3.72733	3.5398	1.13881	0.0582417	1590406
Pcdha11	chr18	+	37170511	37347311	-0.901747	-0.793265	-1.0966	-0.778766	1.17762	0.992707	0.774597	1.19866	-0.000850182	-0.376716	-0.280963	-0.0817968	NA	NA	NA	NA	1590444
Apcdd1	chr18	+	63081980	63112849	0.00500768	0.46353	0.0941875	0.422803	1.01651	1.5353	0.446262	0.720647	-0.060875	-0.0596544	-0.394287	-0.312307	5.19674	5.35398	-1.11515	0.0936447	1594029
Klrg2	chr6	-	38576659	38587239	-0.237605	-0.264892	-0.939127	-0.359262	1.73954	1.81575	2.10283	1.94441	0.710984	0.563429	0.726442	0.930682	5.28159	5.40583	-1.08994	0.157477	1594060
Pcdha10	chr18	+	37164973	37347311	-0.800461	-1.12116	-2.09165	-0.850295	1.31666	1.34858	0.897083	1.22986	0.0227364	-0.345142	-0.251377	-0.0506761	4.1023	4.11629	-1.00975	0.364968	1595982
St8sia2	chr7	-	81084005	81158568	0.00500768	0.261481	-0.454456	-0.0304673	1.61696	1.44356	1.72693	1.91758	-0.0105892	-0.370608	0.130036	0.249525	5.46538	5.3251	1.10212	0.350767	1598753
Gdf11	chr10	-	128321601	128328774	0.42082	0.274589	0.266209	0.22748	1.11468	1.12288	1.43062	1.22846	0.43916	-0.0109413	0.503019	0.482851	5.63007	5.55379	1.0543	0.377844	1601273
Gpx3	chr11	+	54716354	54723889	-0.300061	-0.805488	-0.424823	-0.421126	0.958643	1.18805	0.962524	0.923736	0.418291	0.408338	0.425284	0.33981	4.97293	5.2809	-1.23796	0.130619	1602496
Kirrel	chr3	-	86882513	86978669	-0.649909	-0.320695	-0.847983	-0.603879	1.7197	1.72968	1.99896	1.99363	-0.0665137	-0.216478	0.097358	0.20446	5.02992	5.01873	1.00779	0.835377	1603211
Pcdha9	chr18	+	37157533	37347311	-0.857674	-0.76684	-0.38271	-1.28004	0.958643	1.20363	0.835303	1.07355	0.0531297	-0.318969	-0.234557	-0.0261249	NA	NA	NA	NA	1603422
Bnc1	chr7	-	89111547	89137185	-0.712933	-0.580453	-1.17557	-0.778766	2.01227	2.18337	2.09726	2.07316	0.72928	0.534728	0.965416	0.868379	3.80262	3.76987	1.02296	0.720928	1605520
Rgs17	chr10	+	4424140	4520877	-1.09565	-0.482176	-1.01339	-0.700845	2.01615	1.89834	1.95756	1.86211	-0.0473589	-0.583951	-0.0404427	-0.01386	3.38379	3.38379	1	1	1608475
Ptpru	chr4	-	131324371	131394193	-0.0914001	-0.0481525	0.0573611	-0.177901	1.99826	1.9261	1.85803	2.08582	0.199549	0.018986	0.271442	0.395106	5.21241	5.22666	-1.00992	0.646384	1609052
Col11a1	chr3	+	113733457	113923244	-0.663435	-0.65209	-1.01339	-1.09436	1.49089	1.35838	1.60552	1.64202	-0.806487	-0.983271	-0.896566	-0.905746	5.30047	5.2642	1.02545	0.145396	1611181
Tfap2b	chr1	+	19198994	19228815	-1.09565	-1.5908	-1.13953	-1.87982	1.66751	1.61256	1.33584	1.53208	1.10284	0.782495	0.842561	0.98353	NA	NA	NA	NA	1611688
Col18a1	chr10	-	76514923	76629275	-0.678597	-0.469453	-0.705899	-0.309242	1.73954	1.75223	1.29176	1.47711	-0.180463	-0.254653	-0.284198	-0.202634	5.73058	5.78956	-1.04173	0.110285	1612225
Ephb4	chr5	+	137791336	137815750	0.252411	0.0582979	-0.538312	-0.197286	1.54555	1.56661	1.81079	1.94066	-0.167849	-0.332654	-0.017101	0.0380084	4.97123	5.03061	-1.04201	0.730278	1612829
Zfp385b	chr2	-	77248688	77654873	-0.753922	-0.469453	-1.26356	-0.753053	1.88805	1.69094	1.84962	1.8455	-0.0708855	-0.412708	-0.236176	-0.110015	4.37537	4.27846	1.06948	0.227815	1615021
Zbtb16	chr9	-	48462401	48644050	0.570071	0.594756	0.826867	0.901623	1.35202	1.63315	1.12476	1.58147	-0.457797	-0.374689	-0.603855	-0.406457	5.88656	6.04476	-1.1159	0.519333	1615955
Dlx6as1	chr6	-	6770545	6819533	-1.06349	-1.27913	-0.977654	-0.970907	1.77277	1.82989	1.68323	1.42054	1.05542	0.692811	0.837247	0.929898	NA	NA	NA	NA	1615999
Ppfia3	chr7	-	52594495	52622389	-0.678597	-0.200358	-0.0806327	0.00865637	1.92762	2.09296	1.65823	1.82705	0.896835	0.731225	0.684757	0.808583	4.31467	4.44808	-1.09688	0.0894848	1618738
Tub	chr7	+	116154393	116177973	-0.678597	-0.837546	-0.585122	-0.724675	2.05207	2.09296	1.85803	1.97847	0.46703	0.168736	0.536037	0.558407	4.77418	4.75144	1.01589	0.789558	1619183
Miat	chr5	-	112642247	112657968	-0.663435	-0.413316	-0.206282	-0.50827	1.92409	2.01187	2.09726	2.08821	0.558963	0.603844	0.371103	0.551801	NA	NA	NA	NA	1625739
Pcdha7	chr18	+	37133577	37347311	-0.421581	-0.65209	-0.48375	-0.879986	0.844728	0.208774	0.732093	0.905361	0.0224006	-0.327331	-0.262209	-0.0290189	NA	NA	NA	NA	1627378
Csmd1	chr8	-	15892544	17535385	-0.995924	-0.452901	-0.454456	-0.970907	1.51812	1.58272	1.33584	1.51677	-0.819913	-0.962098	-0.978319	-0.977291	4.41081	4.44151	-1.0215	0.332996	1628059
Gm18756	chr7	-	15116002	15207827	-0.341562	-0.0617477	-0.0289204	0.167121	1.08471	1.32499	0.928172	1.09887	-0.770336	-0.811656	-0.918048	-0.876938	NA	NA	NA	NA	1628480
Kcnmb4	chr10	-	115854923	115910579	-0.183514	-0.320695	-0.110735	0.0377473	1.80933	2.02055	1.85474	1.80457	0.208144	-0.00897941	0.0666904	0.186511	4.80382	4.86035	-1.03996	0.668703	1629895
Notch4	chr17	+	34701239	34725488	-0.64157	-1.12116	-1.29964	-0.753053	0.760047	1.10471	0.276537	0.305122	0.130469	-0.022198	0.0460489	0.0361695	5.34509	5.34509	1	1	1630927
Zfp964	chr8	+	72178454	72188352	0.157831	0.274589	-0.509425	-0.0111414	0.525429	0.0408015	0.874574	1.08153	-0.00995176	-0.195481	0.107719	0.317464	NA	NA	NA	NA	1632013
Kcna4	chr2	+	107130745	107138661	-0.513826	-1.4906	-0.424823	-0.412332	1.43922	1.38418	1.44696	1.35237	0.644928	0.184875	0.744797	0.71544	3.32167	3.43912	-1.08481	0.420576	1633153
Pcdha6	chr18	+	37127409	37347311	-0.584485	-0.50992	-0.881828	-1.35515	0.779951	0.642207	0.692096	0.849108	0.030713	-0.328318	-0.24932	-0.0210042	NA	NA	NA	NA	1633546
Pcdha5	chr18	+	37120093	37347311	-0.508834	-0.76684	-1.05119	-0.879986	0.938743	1.20363	0.653127	0.879952	0.045642	-0.319962	-0.24629	-0.0148863	NA	NA	NA	NA	1640862
Krt20	chr11	-	99289716	99299467	-0.923393	-0.95677	-0.679291	-1.28004	1.15913	0.609875	0.774597	0.996974	1.05478	0.440721	0.801339	0.758228	4.26497	4.27826	-1.00925	0.893215	1641289
Pde10a	chr17	+	8994609	9179513	-0.139483	-0.264892	-0.902575	-0.327425	2.23304	2.22043	2.32315	2.41868	-0.0709495	-0.251722	-0.0848197	-0.0253406	5.20109	5.75927	-1.47242	0.0249987	1642146
Itga7	chr10	+	128370868	128395340	-0.564975	-0.452901	-0.363981	-0.448908	2.07525	2.2401	2.0282	2.10696	0.567805	0.362358	0.457768	0.60748	4.92569	4.87733	1.03409	0.588437	1643367
Pop5	chr5	+	115685859	115690979	-0.5505	-0.0440277	0.194125	0.0987626	1.30781	0.912738	1.09898	1.13413	0.277776	0.529208	0.277205	0.409725	6.79502	7.03342	-1.17968	0.154109	1644123
Cdkl1	chr12	-	70847834	70891694	0.00500768	-0.0253616	0.0391578	-0.167778	1.24978	0.912738	1.1434	1.1486	-0.297444	-0.368314	-0.425498	-0.375308	3.3139	3.53881	-1.1687	0.131506	1647695
4930512B01Rik	chr12	+	70891330	70942867	-0.0304355	-0.0440277	0.0674435	-0.183355	1.13798	0.967429	1.19774	1.13439	-0.409429	-0.59405	-0.424055	-0.426299	4.87545	4.88763	-1.00848	0.494815	1648059
Pcdha4-g	chr18	+	37112394	37999854	-1.07693	-0.837546	-0.206282	-0.778766	1.17762	0.802438	0.884508	1.00111	-0.202201	-0.536547	-0.39603	-0.192273	NA	NA	NA	NA	1648561
Pcdha4	chr18	+	37112342	37347311	-1.05027	-0.934298	-0.142516	-0.778766	1.16405	0.609875	0.800025	0.98977	0.0470188	-0.295802	-0.242304	-0.00452053	NA	NA	NA	NA	1648613
Tpd52l1	chr10	-	31052185	31165727	-0.397509	-0.0700253	-0.0501069	-0.248972	1.05152	0.300507	0.859866	1.09244	-0.525228	-0.778415	-0.485898	-0.402869	4.35339	4.35938	-1.00416	0.794032	1649434
Pcdha3	chr18	+	37105860	37347311	-0.564975	-0.793265	-1.01339	-1.22143	0.830848	0.572699	0.54306	0.804926	0.0615832	-0.297707	-0.245476	-0.0010127	NA	NA	NA	NA	1655095
Tmem117	chr15	+	94459615	94926528	-0.341562	-0.593967	0.000956559	-0.173116	1.60303	1.74395	1.62133	1.51559	-0.320958	-0.649754	-0.565097	-0.41651	4.28986	4.27489	1.01043	0.646359	1656356
Frmpd1	chr4	+	45197777	45298808	-0.264726	-0.273826	-0.238032	-0.248972	1.85836	2.08252	2.10037	2.02389	0.288383	0.0351892	0.31983	0.390553	3.57998	3.55505	1.01743	0.436588	1659109
Arhgap40	chr2	+	158338531	158376364	-0.64157	-0.793265	-0.656978	-1.04903	0.970317	0.802438	0.415115	0.765404	0.427042	0.244282	0.367613	0.389287	4.8339	4.92347	-1.06405	0.141528	1660800
Kdelr3	chr15	+	79346837	79358169	-0.0758761	-0.359999	-0.679291	-0.309242	2.27124	2.15585	2.16526	2.17559	1.04577	0.701442	0.848248	0.927326	4.5858	4.82815	-1.18292	0.050349	1660918
Pcdha2	chr18	+	37098858	37347314	-0.64157	-0.700957	-0.881828	-0.662679	0.677048	0.609875	0.528728	1.02756	0.0519336	-0.287102	-0.230102	0.00811437	NA	NA	NA	NA	1662097
Slc35f4	chr14	-	49918194	50145512	-0.495618	-1.034	-0.780421	-1.87982	1.4109	1.42731	1.20718	1.11069	-0.364853	-0.697824	-0.675692	-0.523884	4.41517	4.46629	-1.03607	0.323529	1662617
Vwa3a	chr7	+	127883070	127949054	-0.20817	-0.716937	0.000956559	-1.04903	1.30781	1.44356	0.949434	0.98157	0.306475	-0.00873544	0.314648	0.366389	4.10961	4.14913	-1.02777	0.665424	1666968
Shc4	chr2	-	125453182	125549884	-0.625241	-0.378667	-0.538312	-0.558911	1.55906	1.39882	1.23745	1.47441	-0.154534	-0.362058	-0.355742	-0.287143	4.15825	4.16369	-1.00378	0.436588	1667345
Krt28	chr11	-	99226320	99236217	-0.737205	-0.996707	-1.01339	-1.22143	1.22151	1.30367	0.874574	0.981252	1.16189	0.818526	0.944663	0.882297	3.2673	3.27943	-1.00844	0.934133	1672223
Edn3	chr2	+	174586273	174609543	-0.564975	-0.674392	-0.424823	-0.386073	1.08471	1.39882	1.0152	0.933635	-0.159542	-0.364279	-0.258334	-0.242301	5.15475	5.15713	-1.00165	0.790176	1673121
Tmem22	chr9	-	100452606	100471504	-0.183514	0.0631354	-0.304001	-0.24591	1.4472	1.42731	1.49987	1.65594	-0.0269147	-0.0972075	0.0945689	0.210867	5.00246	5.00094	1.00105	0.994227	1674637
Cacna1h	chr17	-	25511231	25570728	-0.995924	-0.65209	-0.754661	-0.461171	2.0592	2.05353	1.97612	2.17251	0.755827	0.469343	0.495148	0.681906	5.13454	5.21077	-1.05426	0.274238	1674869
Ldlrad2	chr4	-	137126790	137131095	-0.564975	-0.741424	-0.363981	-0.778766	0.869535	0.704428	0.584643	0.522814	0.352301	0.479396	0.196124	0.579406	4.92864	4.83064	1.07029	0.203326	1676690
Btnl6	chr17	-	34644879	34654297	-0.5505	-0.887366	-0.509425	-0.753053	1.4109	1.1568	1.55603	1.24729	1.00657	0.647204	1.0849	1.02672	NA	NA	NA	NA	1677869
Nptxr	chr15	-	79616780	79635139	-0.663435	0.0258458	-0.398032	-0.0758513	2.16642	2.01707	2.256	2.23424	0.727916	0.600101	0.714746	0.943517	NA	NA	NA	NA	1681110
Prodh2	chr7	+	31278676	31298421	-0.838317	-0.593967	-0.754661	-0.970907	1.48309	1.407	1.0152	1.20222	0.764784	0.387213	0.594295	0.655473	5.42242	5.3752	1.03327	0.285591	1683396
Spats2	chr15	+	98957275	99042897	-0.146717	-0.0481525	-0.509425	-0.0062962	1.36076	1.63315	1.67494	1.76714	0.155999	-0.165505	0.257827	0.271548	3.84537	3.95057	-1.07564	0.459316	1683560
Fam154a	chr4	-	86090601	86204207	-0.5505	-1.33659	-0.705899	-0.662679	0.664029	0.500198	1.02263	0.841911	-0.0738796	-0.463794	-0.218301	-0.10947	3.35494	3.2976	1.04055	0.571431	1684010
Oas1h	chr5	+	121311430	121323514	-0.663435	-0.674392	-1.05119	-0.558911	0.970317	0.727153	1.06504	0.849486	0.488552	0.301734	0.403225	0.493208	3.59068	3.62065	-1.02099	0.817239	1686143
Mark1	chr1	-	186720302	186823428	-0.949286	-0.517185	-1.17557	-0.753053	2.02828	1.83464	2.22599	1.9656	0.0353705	-0.254758	0.108859	0.0314373	4.27489	4.2809	-1.00418	0.942365	1686405
Krt10	chr11	-	99246568	99250678	-0.838317	-0.837546	-1.26356	-1.09436	1.41949	1.37417	1.10967	1.08831	0.96515	1.05362	1.01524	0.89549	5.54245	5.43633	1.07633	0.279495	1686684
C130060K24Rik	chr6	+	65331287	65408144	-0.508834	-0.440779	-0.679291	-0.432836	1.4794	1.64075	1.56798	1.51106	-0.432702	-0.561636	-0.410606	-0.362398	4.49301	4.39134	1.07302	0.196029	1688007
Dab1	chr4	+	104040175	104417447	-0.712933	-0.996707	-0.705899	-1.04903	1.87993	1.78211	1.8019	1.94045	0.00769292	-0.36192	-0.369381	-0.187777	3.92298	3.91523	1.00538	0.84559	1690553
Lhfpl3	chr5	+	22252010	22781415	-0.800461	-0.934298	-0.424823	-0.624533	2.13593	1.96288	1.92246	1.91315	-0.15433	-0.613338	-0.423776	-0.338998	4.82592	4.86231	-1.02554	0.673142	1691500
Mx1	chr16	-	97668641	97684513	-0.216798	-0.440779	0.103661	-0.173116	-0.258904	-0.010331	1.60552	1.32852	-0.322715	-0.495902	-0.312156	-0.318965	3.96871	4.47229	-1.41773	0.029252	1691958
Alpl	chr4	-	137297646	137352292	-0.495618	-0.546489	-1.0966	-0.645827	1.91394	1.68339	2.28379	2.10151	0.222127	0.151243	0.464944	0.491708	4.90753	4.8757	1.02232	0.726002	1692278
Cabp1	chr5	-	115618699	115636130	-0.649909	-0.635432	-0.424823	-0.386073	1.87993	1.45567	1.65823	1.71988	0.722302	0.592922	0.44507	0.575619	4.36789	4.35311	1.01029	0.836486	1693852
1600021P15Rik	chr16	-	28826261	28929784	0.336961	0.389307	-0.271688	0.00116835	1.13798	1.27249	1.83133	1.84342	-0.518065	-0.496181	-0.214246	-0.144592	4.81792	4.83966	-1.01519	0.612493	1694084
Lrat	chr3	-	82696503	82707896	-0.421581	-0.887366	-0.754661	-1.01131	2.05012	1.43543	1.62786	1.83485	0.710844	0.358006	0.714329	0.777612	4.03568	4.02529	1.00723	0.29133	1694327
Edil3	chr13	+	88961076	89462830	-0.604562	-0.593967	-0.780421	-0.386073	1.66751	1.81575	1.82937	1.66849	-0.893343	-1.10068	-0.847505	-0.851898	3.47928	3.42704	1.03687	0.653855	1694632
Gm884	chr11	-	103395890	103476053	-0.972047	-1.034	-0.754661	-0.879986	0.869535	0.704428	1.15064	0.928901	-0.24801	-0.51354	-0.13965	-0.149349	2.46906	2.45668	1.00862	0.867523	1697051
Btnl5	chr17	-	34624350	34634374	-0.64157	-0.689817	-0.509425	-0.645827	1.29606	0.741637	1.36615	1.18518	1.11853	0.610215	1.0724	1.05078	5.96897	6.05682	-1.00616	0.964016	1697792
Casr	chr16	-	36493781	36562220	-0.564975	-0.805488	-0.811126	-1.15167	1.80761	2.0011	1.84331	1.86747	-0.0866721	-0.210382	-0.0152387	0.0685783	4.47404	4.52077	-1.03292	0.263463	1698657
Oas1f	chr5	+	121297375	121307995	-0.495618	-1.5908	-0.398032	-0.677822	0.986316	0.704428	0.680627	0.736806	0.592805	0.472249	0.39968	0.528627	4.32346	4.41892	-1.06841	0.309952	1700198
Gm1082	chr7	+	31300140	31307212	-0.800461	-0.95677	-1.0966	-0.970907	0.643934	1.14886	1.03403	1.14474	0.586927	0.616546	0.470258	0.585278	6.00041	5.944	1.03988	0.663616	1704860
Esrp1	chr4	-	11259184	11313930	-0.513826	-0.866895	-0.48375	-0.540116	2.23586	2.12645	2.22599	2.44073	0.48745	0.221475	0.719458	0.676148	3.73084	3.79773	-1.04745	0.285591	1705398
Slc25a21	chr12	-	57813620	58298459	-0.678597	-0.255329	-1.01339	-0.173116	1.08471	1.57584	1.40056	1.41049	-0.0249691	-0.472587	-0.391375	-0.268024	4.34314	6.69175	-5.09332	0.0047543	1705615
Stk30	chr12	-	112046007	112079149	0.0818904	0.306815	0.207987	0.568268	0.855272	0.704428	0.800025	0.830489	0.00863909	-0.199672	-0.209619	-0.0865009	4.42581	4.54328	-1.08483	0.164598	1712905
Far2	chr6	+	147995937	148131282	-0.972047	-0.580453	-0.737934	-0.526203	1.77277	1.66947	1.65391	1.58194	-0.0898604	-0.427454	-0.108578	-0.018052	4.56942	4.46774	1.07302	0.552236	1714666
Astn1	chr1	+	160292434	160621917	-0.838317	-0.95677	-1.0966	-0.922313	1.74875	1.56661	1.18355	1.21499	0.0876542	-0.388899	-0.451274	-0.26949	4.65049	4.60082	1.03503	0.205668	1717141
Ccdc3	chr2	+	5058821	5151912	-0.397509	-0.934298	-0.977654	-1.04903	1.893	1.91899	1.91825	1.74594	0.131175	-0.227776	0.0456383	0.0939966	4.48924	4.52388	-1.0243	0.768577	1717556
Tfap2d	chr1	+	19093102	19156413	-1.28157	-0.76684	-1.0966	-1.04903	1.38592	1.26119	1.26618	1.35257	-0.207871	-0.581497	-0.636197	-0.311375	NA	NA	NA	NA	1717580
4930506M07Rik	chr19	-	59047847	59150559	-0.495618	-0.225678	-1.01339	-0.421126	1.33219	1.1568	1.78303	1.77082	-0.298431	-0.506567	0.0392561	0.0314168	6.03849	6.33661	-1.22954	0.156712	1720802
Slc26a4	chr12	-	32204683	32244834	-0.64157	-0.499458	-0.977654	-0.477915	1.90464	1.81248	1.88839	1.89054	0.428949	0.0764624	0.308434	0.410106	3.74299	3.7707	-1.0194	0.710238	1721071
4930554C24Rik	chr9	+	84668004	84677958	-0.800461	-1.15672	-1.48565	-1.01131	0.504891	0.704428	0.859866	0.633958	0.17988	-0.358829	-0.0882371	-0.1763	NA	NA	NA	NA	1721407
4930564K09Rik	chr3	+	82680626	82747560	-0.663435	-1.12116	-1.13953	-0.879986	1.73954	1.64075	1.7421	1.84084	0.250012	-0.317016	0.35531	0.334075	NA	NA	NA	NA	1721597
Rbm46	chr3	-	82641154	82680405	-0.753922	-1.034	-1.23991	-1.01131	1.69322	1.6513	1.78303	1.79049	0.0934714	-0.339471	0.168073	0.100762	4.08389	4.09787	-1.00974	0.830903	1721818
Fam5b	chr1	-	160175399	160286391	-0.701649	-0.560979	-0.780421	-0.778766	1.83303	1.94779	1.35077	1.61802	0.0393787	-0.45159	-0.352088	-0.160246	4.35547	4.35517	1.00021	0.990533	1723184
Aim1	chr10	-	43670112	43724652	0.313075	0.671884	0.366391	0.461341	1.78707	1.54377	2.22057	2.1849	-0.268233	-0.254246	-0.319358	-0.122893	6.15204	6.21371	-1.04368	0.343672	1726501
Synpo2	chr3	-	122779436	122939067	-0.00623429	-0.200358	-0.238032	-0.177901	0.677048	1.138	0.575624	0.558355	-0.546793	-0.566112	-0.585468	-0.670411	5.55022	5.47679	1.05221	0.592699	1726665
Plxna4	chr6	-	32094558	32538192	0.0170231	0.205795	-0.206282	-0.177901	1.34359	1.20363	1.56052	1.58818	-0.198613	-0.462032	-0.146475	-0.0908375	5.43742	5.34285	1.06775	0.432701	1734047
Eppk1	chr15	-	75931917	75950625	-0.712933	-0.452901	-0.629191	-0.359262	1.07128	1.32499	1.26618	1.40725	0.557908	0.633689	0.909469	0.919623	5.3267	5.30997	1.01166	0.716597	1735290
Igf2bp2	chr16	-	22059081	22163372	-0.0599223	-0.0481525	-0.509425	-0.151717	1.94665	1.94779	2.05817	2.16381	-0.340494	-0.365285	-0.302507	-0.175767	5.79995	5.82939	-1.02062	0.879734	1736940
Gjc1	chr11	-	102660791	102681000	-1.53044	-0.741424	-0.629191	-0.432836	1.77277	1.96958	1.84331	1.81978	0.823069	0.481537	0.809956	0.752814	4.05069	4.05319	-1.00174	0.94124	1740240
Tmeff1	chr4	+	48598064	48676003	-0.341562	0.0501296	-0.737934	-0.0286534	1.23222	1.34858	1.47961	1.4814	-0.404054	-0.522936	-0.330503	-0.274003	4.38543	4.35936	1.01823	0.628523	1741174
Pax5	chr4	-	44544377	44723312	-0.712933	-0.95677	-0.679291	-0.432836	2.20811	2.01187	2.3038	2.11533	0.689138	0.433844	0.594513	0.677817	5.44336	5.35529	1.06294	0.265031	1744059
Cav1	chr6	+	17256334	17291328	-0.0208601	-0.440779	-0.780421	-0.412332	1.32773	1.24666	1.47961	1.44816	-0.256076	-0.491051	-0.151677	-0.122345	4.33763	4.30702	1.02144	0.810548	1750335
9430076C15Rik	chr6	+	53237288	53347210	-0.0304355	-0.211143	-0.271688	-0.270973	1.93327	2.10814	2.3803	2.15636	-0.251905	-0.452192	-0.216082	-0.252258	NA	NA	NA	NA	1753689
Col11a2	chr17	+	34176381	34203187	-0.537704	-0.805488	-1.0966	-0.700845	1.028	1.30367	1.03403	0.981888	-0.277805	-0.241726	-0.398509	-0.335138	6.38786	6.33459	1.03761	0.278829	1754881
Galnt14	chr17	-	73843090	74059791	-0.397509	-0.716937	-0.972918	-0.700845	2.14516	2.18755	2.08261	2.23509	0.461883	0.0816958	0.383395	0.404445	4.17416	4.24961	-1.05369	0.274222	1754985
Pgap1	chr1	-	54529843	54614528	0.243992	0.0582979	-0.0501069	0.164313	0.819606	0.539341	1.04948	1.03628	-0.572854	-0.693527	-0.321604	-0.386284	3.98622	4.10955	1.01306	0.930074	1757132
Speer4a	chr5	-	26360809	26366045	0.258309	-0.635432	-0.363981	-0.57823	1.20803	0.955943	0.759102	0.495007	1.06598	1.02347	0.742076	0.612797	3.36247	3.44801	-1.06109	0.56045	1758861
Slc4a10	chr2	+	61884571	62164800	-0.701649	-0.689817	-1.0966	-0.432836	1.23222	0.872641	1.32716	1.17783	-0.784592	-0.950732	-0.802418	-0.785083	4.11494	4.07136	1.03067	0.0927781	1759171
Tmem132c	chr5	+	127722195	128046160	-0.737205	-0.793265	-1.17557	-1.04903	2.09508	2.13518	1.87702	2.05689	0.11211	-0.227483	-0.301512	-0.101903	4.93616	4.85915	1.05484	0.369337	1766172
Mme	chr3	+	63099793	63186153	-1.23888	-0.320695	-1.05119	-1.01131	1.75711	1.41566	1.28224	1.49911	-0.488053	-0.741136	-0.807268	-0.651625	3.49485	3.62246	-1.09248	0.295422	1769818
Pdpn	chr4	-	142857324	142889410	-0.779667	-1.15672	-0.629191	-0.645827	2.02506	1.80936	1.82494	1.87587	0.0851515	-0.187178	-0.0494483	0.0736327	5.09	4.98957	1.07209	0.323035	1774215
Ccbe1	chr18	-	66216509	66451492	-0.237605	-0.716937	-0.629191	-0.526203	2.00904	2.13968	2.23239	2.05531	-0.0613992	-0.420308	-0.015645	0.0502675	4.71586	4.73581	-1.01393	0.14417	1775479
AI118078	chr9	+	55174755	55286151	0.232958	0.42733	-0.424823	0.0169323	0.465893	0.894828	1.32325	1.14395	-0.226027	-0.292212	-0.135073	-0.133079	3.81318	3.73633	1.05471	0.207448	1776163
Slit1	chr19	-	41674746	41818346	-1.74938	-0.424892	-1.05119	-0.624533	2.13961	1.93707	2.00883	2.0517	0.637347	0.381831	0.474791	0.577194	4.99413	4.98194	1.00848	0.672767	1780869
Rnf152	chr1	-	107173493	107253287	0.519134	0.286628	0.0816561	0.278061	1.46708	1.32499	1.69253	1.71255	-0.0513387	-0.461517	0.0250715	0.0543027	3.91264	3.92807	-1.01075	0.548508	1781825
Rap1gap	chr4	+	137237617	137285782	-0.495618	-0.546489	-0.881828	-0.558911	1.94076	1.72968	1.90356	2.08839	0.282605	-0.111272	0.437869	0.616541	5.06376	5.06477	-1.0007	0.991253	1783212
Nav1	chr1	-	137331156	137481932	-0.584485	-0.482176	-0.183909	-0.24591	1.37007	1.26119	0.747141	0.916131	-0.431719	-0.569067	-0.538222	-0.49017	7.09745	7.07947	1.00467	0.947189	1783325
Timp3	chr10	+	85763156	85812250	-0.584485	-0.264892	-0.197865	-0.412332	1.34359	1.56661	1.56798	1.412	-0.274034	-0.289095	-0.179723	-0.150996	7.15545	7.2344	-1.05625	0.918971	1784051
Sh3gl3	chr7	+	89319727	89455927	-0.513826	-0.170681	-0.183909	-0.309242	1.45908	1.57584	1.45517	1.50786	-0.42541	-0.406312	-0.237938	-0.203411	4.42876	4.57021	-1.10301	0.195037	1788062
Asphd2	chr5	-	112814465	112821233	-0.300061	-0.469453	-0.629191	-0.922313	1.94665	1.66947	1.49987	1.64969	0.838037	0.961471	0.337968	0.465503	4.49429	4.37437	1.08668	0.437996	1789004
Camsap2	chr1	-	138164699	138242681	0.70829	0.648626	0.216869	0.449513	1.06374	1.02601	1.32325	1.09356	-0.424321	-0.576558	-0.377151	-0.450202	NA	NA	NA	NA	1790395
Kif6	chr17	+	49754496	50049172	0.433063	0.357631	-0.454456	-0.32014	0.00990028	0.397676	1.0042	1.01529	-0.147627	-0.39603	-0.0831692	0.0429376	5.24222	5.2823	1.16567	0.0546323	1791981
Ahnak	chr19	+	9063773	9151409	-0.151836	-0.234661	-0.183909	-0.0475368	0.855272	0.827507	0.603169	1.06599	-0.579174	-0.578845	-0.655744	-0.664562	5.91619	6.1651	-1.18831	0.0975157	1795026
Gfra1	chr19	-	58311181	58528956	-0.397509	-0.0138279	-0.110735	-0.0111414	2.18339	2.06192	1.8019	2.19181	0.0757927	-0.139377	-0.267272	-0.182607	5.21203	5.23875	-1.0187	0.285591	1795251
St8sia1	chr6	-	142770060	142912972	0.0950981	-0.152135	0.216869	0.204119	1.39159	1.48702	0.962524	1.05445	-0.591154	-0.584401	-0.600052	-0.680325	4.19305	4.53654	-1.26882	0.0769361	1800061
Ptprb	chr10	+	115738429	115826594	-0.838317	-1.0788	-0.538312	-0.850295	1.68726	1.35838	1.8019	1.70504	-0.135105	-0.432371	0.151242	0.152175	4.69943	4.71638	-1.01182	0.929015	1802045
Upk1a	chr7	-	31388110	31397493	-0.406106	-0.580453	-0.847983	-0.879986	0.830848	0.753493	1.15064	0.965585	0.747618	0.425091	0.795245	0.849333	5.3214	5.1514	1.12506	0.0608361	1802213
Bmp8a	chr4	-	122989892	123020046	-0.108199	-0.0972036	0.0391578	-0.0694934	1.79689	1.96288	1.77425	2.02019	0.394308	0.381061	0.379655	0.531607	5.61171	5.55655	1.03897	0.404206	1802461
C130074G19Rik	chr1	-	186695804	186706915	-0.779667	-0.413316	-0.705899	-0.677822	1.90873	2.03025	2.05171	1.94964	0.896637	0.593682	0.862765	0.983963	5.27195	5.28799	-1.01118	0.625736	1802918
Pvrl3	chr16	-	46394970	46497080	0.267053	0.322499	0.207987	0.197266	1.45908	1.60155	1.99382	1.81232	-0.562418	-0.775364	-0.405006	-0.418407	4.67766	4.67056	1.00493	0.827238	1802968
Unc5d	chr8	-	29757188	30330108	-1.15304	-1.33659	-1.48565	-0.753053	1.72716	1.12288	1.38083	1.47711	-0.795055	-1.00224	-1.05132	-1.03469	5.45666	5.37141	-1.02837	0.734216	1805769
Hcn1	chr13	+	118391126	118769835	-1.06349	-0.674392	-0.679291	-0.603879	1.854	1.78211	1.84331	1.89285	-0.760652	-0.922299	-0.786733	-0.769337	3.38226	3.37342	1.00615	0.436588	1806784
Rims1	chr1	-	22278502	22812563	-0.5505	-0.805488	-1.01339	-0.526203	1.71735	1.70128	1.73159	1.68833	-0.411032	-0.788645	-0.712377	-0.572897	4.72521	4.67732	1.03375	0.590733	1808044
Gm10471	chr5	-	26408711	26415804	0.456419	-0.152135	0.438792	-0.183355	1.51812	1.56661	1.15847	0.764985	0.829613	0.678938	0.437283	0.332983	2.29435	2.25552	-1.01552	0.436588	1808620
Nr3c2	chr8	+	79426406	79767538	0.412315	0.521038	0.278361	0.215631	0.938743	0.827507	1.72134	1.49289	-0.642768	-0.80915	-0.603538	-0.548005	4.53918	4.64145	-1.07346	0.165958	1808847
Dlgap2	chr8	+	14095874	14847686	-1.28157	-0.95677	-0.939127	-1.22143	2.16075	2.31635	2.11629	2.19529	0.134488	-0.183538	-0.228997	-0.0627012	4.62605	4.54136	1.06046	0.237889	1811448
2810468N07Rik	chr17	+	25707755	25711988	0.10522	0.0837402	-0.0806327	-0.309242	1.61696	1.85883	1.60139	1.94689	0.808114	0.843066	0.800423	1.33518	NA	NA	NA	NA	1811896
Daam2	chr17	-	49595346	49703662	-0.838317	-0.614383	-1.05119	-1.04903	2.00632	1.89345	1.82937	1.91271	0.178186	-0.100551	0.152471	0.214456	4.20992	4.29789	-1.06288	0.43742	1812327
Actl6b	chr5	+	137994782	138010801	-0.701649	-0.320695	-0.238032	-0.448908	1.71735	1.68339	1.29176	1.4384	0.671372	0.245068	0.339225	0.492881	4.69347	4.79565	-1.07339	0.128521	1816275
Erich1	chr8	-	14027564	14090327	0.51309	0.612094	0.335562	0.231588	1.52281	0.979763	1.43062	1.11178	-0.628004	-0.561469	-0.455923	-0.470595	7.04806	6.83475	1.15935	0.418057	1816995
Rgs6	chr12	+	83718024	84259799	-1.13856	-0.593967	-1.2239	-0.753053	1.99826	1.89834	2.00883	1.89285	0.0757265	-0.333971	0.057155	0.128844	3.4161	3.34865	1.04787	0.572622	1817003
Tsku	chr7	-	105499177	105509838	0.0576101	-0.178283	0.257222	-0.526203	1.74254	1.55514	1.70293	1.79087	0.925121	0.86527	0.887504	1.02556	5.53033	5.54829	-1.01252	0.817793	1821315
Me3	chr7	+	96781327	97002869	-0.0758761	-0.178283	-0.679291	-0.24591	1.45217	1.42731	1.65391	1.2294	-0.222719	-0.498472	-0.123566	-0.10863	6.47791	6.42381	-1.04698	0.277583	1824434
Lrrc38	chr4	+	142939652	142960931	-0.995924	-0.837546	-0.939127	-0.624533	2.36264	2.26937	2.23898	2.10922	0.837826	0.755384	0.715216	0.774588	4.30095	4.46645	-1.12156	0.212113	1824457
Glt8d2	chr10	-	82113177	82153395	-0.625241	-0.866895	-0.454456	-0.386073	1.23949	1.47574	1.62575	1.38121	-0.141732	-0.379643	-0.143344	-0.122974	4.67004	4.56706	1.07399	0.524771	1825706
Magi2	chr5	+	18732863	20210609	0.631747	0.600283	-0.679291	-0.421126	1.34359	1.50478	1.87352	1.90651	-0.679078	-0.861391	-0.772344	-0.712083	4.70869	4.75235	-1.03073	0.731499	1827643
Fam184b	chr5	-	45920943	46030740	-0.478441	-0.499458	-0.629191	-0.57823	1.79732	1.5353	1.75773	1.65806	-0.0692588	-0.463909	-0.0780549	-0.00569589	4.81764	4.83535	-1.01235	0.203124	1830219
Adamts19	chr18	+	58996417	59213332	-0.64157	-0.499458	-0.656978	-0.724675	1.96505	1.91351	2.01219	1.96911	-0.295275	-0.695135	-0.546202	-0.366605	4.82393	4.83755	-1.00949	0.790124	1830496
Ildr1	chr16	+	36694123	36726827	-0.625241	-0.517185	-0.977654	-0.540116	0.137551	0.118714	1.33584	1.13307	-0.320896	-0.52136	-0.111935	-0.181541	4.86727	4.91054	-1.03044	0.285591	1830560
Tmprss2	chr16	-	97786288	97832802	-0.495618	-0.866895	-0.605211	-0.603879	2.07525	1.96288	1.9109	2.11936	0.366256	-0.172244	0.212949	0.315772	4.65895	4.61095	1.03383	0.378808	1840247
Syt17	chr7	-	125525369	125587066	-0.678597	-0.837546	-1.2239	-0.526203	1.72716	1.80936	1.41828	1.54675	0.365776	0.0633016	0.292735	0.345189	4.54146	4.519	1.01569	0.813162	1840535
Gm10220	chr5	-	26441303	26447965	0.276131	-0.334317	0.496774	-0.270973	1.33219	1.45567	0.919064	0.614443	1.02215	0.955356	0.659136	0.598689	3.06759	3.05223	1.0107	0.668285	1840781
Slc1a6	chr10	+	78243240	78277570	-0.0208601	-0.0562657	-0.509425	-0.24591	1.28088	0.704428	1.57554	1.57949	0.095481	-0.307534	0.0978162	0.131976	4.64223	4.67301	-1.02156	0.545671	1841794
Slc26a3	chr12	+	32123165	32158584	-1.3639	-0.887366	-0.902575	-1.22143	0.726479	0.300507	0.919064	0.775909	0.189334	0.0150818	0.218535	0.311656	3.38051	3.39345	-1.00901	0.769095	1842740
Slc17a6	chr7	+	58877199	58926496	-1.28157	-0.908735	-1.05119	-1.22143	1.67968	1.38418	1.38584	1.1989	0.305269	-0.19417	-0.111984	0.0938985	3.36971	3.30199	1.04806	0.495236	1843490
Tc2n	chr12	-	102886811	102956712	0.188847	0.195799	-0.398032	-0.167778	0.790095	0.609875	1.2725	1.05728	-0.458544	-0.762637	-0.168919	-0.268235	3.55535	3.1752	1.30147	0.252994	1843568
Sema5a	chr15	+	32174567	32626096	-0.712933	-0.183113	-0.881828	-0.50827	1.53916	1.59236	1.68004	1.86292	-0.265719	-0.610201	-0.546216	-0.349971	4.14035	4.02331	1.08451	0.0785734	1851699
Fam189a2	chr19	-	24047239	24105509	-0.421581	-0.689817	-0.881828	-0.35526	1.8194	1.72968	1.71519	1.84354	0.0962623	-0.276332	0.210621	0.287243	5.12833	5.27977	-1.11068	0.169454	1860334
Adarb1	chr10	-	76753471	76881018	0.611152	0.656053	0.121894	0.34171	1.2746	1.05676	1.35924	1.24158	-0.354464	-0.409284	-0.337236	-0.268811	6.26492	5.96687	1.22948	0.404683	1863968
Gm17769	chr10	+	76881120	76883684	0.622519	0.674959	0.15128	0.358799	1.23949	0.967429	1.24058	1.22822	0.746947	0.370748	0.669426	0.369851	NA	NA	NA	NA	1864070
Lingo2	chr4	-	35653896	36898777	-0.300061	-0.635432	-1.05119	-0.309242	2.08875	2.11984	2.14342	2.00987	-0.885209	-1.0838	-1.00605	-0.970349	5.14961	5.17028	1	1	1867497
Fgf12	chr16	-	28160183	28753288	-1.15304	-0.837546	-1.2239	-0.724675	1.74627	1.715	1.28224	1.39491	-0.371911	-0.700758	-0.449145	-0.382585	4.33335	4.28258	1.03582	0.550933	1870580
Fam174b	chr7	+	80885192	80921805	0.157831	-0.0253616	-0.142516	-0.202948	1.66751	1.78211	1.97612	1.78506	-0.0942636	-0.268425	0.0114605	0.16884	6.77893	6.62312	1.11404	0.280551	1872129
Dgkh	chr14	-	78969415	79124896	-0.0599223	0.00411686	-0.206282	-0.159112	1.11986	1.37417	1.42674	1.44924	-0.549785	-0.62279	-0.512284	-0.547288	5.09682	4.94433	1.11149	0.295874	1873383
Mosc1	chr1	-	186610645	186635192	-0.737205	-0.837546	-0.754661	-0.724675	1.23406	1.46588	1.06504	1.17026	0.181163	0.232596	0.0502655	0.106939	4.98325	5.03058	-1.03336	0.321419	1874641
Fzd3	chr14	-	65811277	65881300	0.232958	0.180189	0.257222	0.148943	1.37007	1.44356	2.05817	1.63572	-0.347709	-0.553295	-0.0982272	-0.141915	5.7503	5.35473	1.31545	0.115021	1879175
2410022L05Rik	chr8	-	13884787	13890271	0.0676864	-0.0828654	-0.183909	-0.0802702	0.830848	0.428121	1.45517	0.963307	0.76497	0.264708	0.769375	0.724542	7.54489	7.70181	-1.1149	0.229055	1879586
Adamts20	chr15	-	94100593	94234781	-0.663435	-0.389551	-0.754661	-0.197286	1.87621	1.97595	2.05817	1.92435	-0.11098	-0.492168	-0.0904272	-0.0613274	4.36233	4.39608	-1.02367	0.805881	1881190
Thbs4	chr13	-	93521540	93564773	-0.901747	-0.866895	-0.939127	-1.01131	1.94076	1.91351	1.8454	1.94636	0.42581	0.313536	0.599896	0.635799	4.44501	4.38953	1.03921	0.363949	1883836
Tgfb3	chr12	-	87397692	87419991	-0.249212	-0.0787703	-0.605211	-0.108134	0.304743	0.675704	0.509882	0.723479	-0.199882	-0.247405	-0.309491	-0.211452	4.91945	4.99519	-1.05391	0.820467	1884960
Fbn1	chr2	-	125126329	125332174	0.0170231	-0.211143	0.15128	-0.142039	1.68308	1.82302	1.96352	1.88899	-0.486539	-0.658067	-0.556224	-0.536165	4.97694	4.92806	-1.03454	0.510032	1885055
Pgm5	chr19	-	24752750	24936332	-0.995924	-0.517185	-0.656978	-0.724675	1.62261	1.63315	1.54741	1.67728	-0.332288	-0.614915	-0.412424	-0.398164	3.49486	3.34987	1.10572	0.439693	1886528
1700019E19Rik	chr12	+	87423510	87503409	0.0576101	0.0258458	0.000956559	-0.108134	1.26513	0.827507	1.23745	1.1989	-0.055367	-0.307102	-0.128374	-0.0216432	6.22672	6.04265	1.13609	0.382786	1888479
Irf4	chr13	+	30841126	30858796	-0.320469	-0.348209	-0.585122	-0.753053	1.71199	1.85301	1.97612	1.87067	0.392345	0.282076	0.760951	0.677206	4.15508	4.38896	-1.17599	0.335467	1889486
Kif21a	chr15	-	90763706	90880379	0.313075	0.339932	-0.48375	-0.0868267	0.855272	0.935337	1.32325	1.5432	-0.783309	-0.77015	-0.607997	-0.419427	5.03276	4.71278	1.24831	0.0754211	1893245
Sdk1	chr5	+	141717487	142689745	-0.374353	-0.255329	-0.780421	-0.381789	2.14516	2.22961	2.23544	2.28687	-0.0228776	-0.325895	-0.0493738	0.0480713	4.85207	4.89835	-1.0326	0.341595	1896175
Pitpnm3	chr11	-	71861029	71949391	-0.972047	-0.716937	-0.902575	-0.645827	1.96001	2.07389	2.10427	2.16668	0.740874	0.483095	0.630484	0.673761	5.3764	5.34631	1.02107	0.436588	1897872
Rasal1	chr5	+	121098830	121129602	-0.800461	-0.255329	0.135597	0.188542	1.51137	1.02601	0.774597	0.737678	0.610643	0.554007	0.0315448	0.124158	5.54753	5.56937	-1.01525	0.225118	1898743
Atp4a	chr7	+	31497250	31510553	-0.881013	-1.0788	-0.304001	-0.57823	0.970317	1.20363	1.19774	1.07383	0.688041	0.664496	0.558179	0.64608	5.3068	5.45406	-1.10746	0.144794	1901970
5730559C18Rik	chr1	-	138110098	138130857	0.167399	-0.30027	-0.5656	-0.0395276	0.71078	0.675704	0.835303	0.875217	0.275466	0.120758	0.142736	0.0978178	5.81075	5.81561	-1.00338	0.910444	1902219
Srgap1	chr10	-	121218046	121484371	0.0818904	0.267476	0.304765	0.475348	1.19051	1.04814	0.584643	0.861595	-0.531906	-0.595622	-0.593391	-0.615558	4.72684	4.8151	-1.06309	0.548562	1905926
Heyl	chr4	+	122910798	122927113	-0.421581	-0.580453	-0.780421	-0.724675	1.32773	0.935337	1.6315	1.52442	0.987001	0.826248	0.994896	1.13342	5.63897	5.61944	1.01363	0.802919	1911709
Elavl2	chr4	-	90917456	91066675	-1.43613	-0.76684	-0.902575	-1.74727	1.30407	1.08349	0.575624	0.988824	-0.150746	-0.563922	-0.516704	-0.291115	4.07561	3.90378	1.12649	0.233243	1913941
Oprd1	chr4	-	131666640	131700401	-0.173262	-0.65209	-0.605211	-0.526203	1.73212	1.6977	1.50714	1.54937	0.541459	0.217882	0.444601	0.539095	5.39891	5.35811	1.02868	0.285591	1915260
D430036J16Rik	chr9	+	81525536	81538763	0.232958	0.326899	0.103661	0.15182	1.37769	1.6513	1.43904	1.52171	0.395684	0.238726	0.229426	0.523708	NA	NA	NA	NA	1918199
3632451O06Rik	chr14	-	50301693	50403042	-0.737205	-0.674392	-0.629191	-0.753053	1.15913	1.41566	1.33584	1.34089	-0.339617	-0.584946	-0.490353	-0.401823	3.63535	3.67028	-1.0245	0.86358	1920147
Robo2	chr16	-	73892550	74411157	-0.995924	-0.580453	-0.605211	-0.724675	1.74254	1.59236	1.51493	1.74737	-0.910476	-1.06533	-0.965489	-0.956499	4.15833	4.16663	-1.00577	0.897998	1931055
2610019F03Rik	chr8	-	13952007	13974777	-0.995924	-0.320695	-1.26356	-1.28004	1.92409	1.55514	1.70293	2.07013	0.742937	0.555193	0.807916	0.91733	4.48153	4.60924	-1.09255	0.148653	1932545
Gli3	chr13	+	15555555	15821858	-0.216798	-0.560979	-0.939127	-0.381789	1.82846	1.73644	1.73159	1.91603	-0.416888	-0.665472	-0.293261	-0.262205	4.94972	4.74625	1.15147	0.0884283	1934036
Hspa12a	chr19	-	58870240	58935474	-0.300061	-0.273826	-0.737934	-1.09436	2.23978	2.21063	2.08698	2.06718	0.335932	0.010617	0.267118	0.367613	4.43315	4.49413	-1.04317	0.593205	1935887
Prss23	chr7	-	96656294	96666096	-0.374353	-0.320695	-0.509425	-0.558911	1.7197	1.47574	1.72134	1.5923	0.853287	0.435898	0.905455	0.863687	4.98682	5.25367	-1.20318	0.0673163	1939665
Pmaip1	chr18	+	66618257	66625212	-0.341562	-0.0763843	0.617151	0.49607	1.87173	1.52808	0.653127	1.04966	1.37315	0.78332	0.408853	0.73122	5.06037	5.31746	-1.19507	0.0890382	1942244
Tcte2	chr17	-	13853442	13898401	0.79464	1.04931	0.103661	0.322415	0.914135	0.872641	1.42674	1.64954	-0.165232	-0.322393	-0.00692594	0.0771033	4.39057	4.43071	-1.02822	0.5237	1943102
Nt5c1a	chr4	+	122878795	122893450	-1.29857	-0.76684	-0.881828	-0.879986	1.80416	1.80424	1.8193	1.75456	0.865263	0.721023	0.977855	1.00813	3.82383	3.93825	-1.08254	0.354219	1943712
Mllt4	chr17	+	13897547	14042801	0.776296	1.00116	0.179408	0.340894	0.914135	0.704428	1.62133	1.67504	-0.701581	-0.746491	-0.624393	-0.552762	6.97323	6.77752	1.1453	0.0963835	1943956
Fbln5	chr12	-	102984774	103057265	-0.712933	-0.334317	-0.183909	-0.270973	1.68308	1.82302	1.71519	1.70734	-0.0657052	-0.375992	-0.0722034	-0.0547597	5.49011	5.70611	-1.16151	0.0486209	1944121
Tecta	chr9	-	42137704	42208012	-1.29857	-0.580453	-1.26356	-0.645827	0.752761	0.300507	1.19774	0.980933	0.49804	0.0804418	0.474195	0.498664	4.78373	4.84082	-1.04036	0.467224	1944239
CK137956	chr4	-	127604835	127648085	-0.584485	-0.65209	-1.0966	-0.970907	2.00421	1.88838	1.42674	1.60718	0.411394	0.229714	-0.235976	0.0880611	4.74379	4.57551	1.12372	0.435823	1946093
Kirrel3	chr9	+	34296315	34843892	-0.35964	-0.517185	-0.705899	-0.558911	2.08295	2.04998	2.05436	1.95984	0.272535	-0.153777	-0.189221	-0.0331506	4.98033	4.85626	1.0898	0.45074	1949243
Adamtsl3	chr7	+	89484203	89762958	-0.5505	-0.866895	-1.05119	-1.35515	2.11161	1.95874	2.06353	2.08893	-0.146056	-0.421466	-0.157434	-0.123624	3.49139	3.48377	1.0053	0.911707	1952538
Rora	chr9	+	68501608	69226835	0.440173	0.126423	-1.36501	-0.753053	1.48309	1.51417	1.62786	1.96169	-0.558953	-0.614495	-0.481853	-0.394931	5.82664	5.82838	-1.00121	0.981937	1955788
Myocd	chr11	-	64990071	65083491	-1.19966	-1.33659	-1.13953	-1.22143	1.66751	1.42731	1.21523	1.4844	0.205586	-0.226223	-0.39442	-0.14153	4.0598	4.13758	-1.05539	0.517888	1957553
Cxadr	chr16	+	78301935	78360030	0.0610197	0.189334	-0.754661	-0.173116	1.49829	1.78759	1.76117	1.77972	-0.0972595	-0.489603	0.076461	0.0669006	5.35195	5.4877	-1.09867	0.405176	1959719
Rragd	chr4	+	33069972	33109155	0.276131	0.0869508	-0.363981	-0.122028	1.07128	1.28749	1.16889	1.35177	0.0326642	-0.255162	-0.126062	-0.00692375	4.33087	4.372	-1.02893	0.34438	1961304
Nmur2	chr11	-	55838491	55854489	-0.526789	-0.805488	-0.629191	-0.922313	1.00957	1.00795	-0.129428	0.38081	0.249361	0.12102	0.0738394	0.198114	3.8626	3.86114	1.00101	0.977829	1962384
Col14a1	chr15	+	55139304	55352358	-0.818813	-0.614383	-0.585122	-0.490787	1.68308	1.63315	1.90356	1.87927	-0.192985	-0.548426	-0.0543429	0.0131759	5.3582	5.42737	-1.04912	0.348104	1964504
Tmem130	chr5	-	145496783	145522447	-1.09565	-0.908735	-1.01339	-0.540116	1.62863	1.59236	1.83133	1.68211	0.389843	0.110089	0.315073	0.406825	4.21625	4.16289	1.03768	0.577243	1965858
[truncated: 985 more rows]
