# Supplementary material for: C/EBPα Is Required for Long-Term Self-Renewal and Lineage Priming of Hematopoietic Stem Cells and for the Maintenance of Epigenetic Configurations in Multipotent Progenitors
Source: PLoS Genet. 2014 Jan 9;10(1):e1004079. doi: 10.1371/journal.pgen.1004079 (PMC3886906; doi:10.1371/journal.pgen.1004079)
Supplement: Table S8 — GO-term analysis of bivalent genes in cluster 6. The significance of enriched GO terms was assessed using hypergeometric tests. In order to account for multiple testing, p-values were corrected by Bonferroni correction. (XLSX) [file pgen.1004079.s013.xlsx]

## Sheet: Sheet1
GOID	Ontology Source	GOTerm	GOLevels	GOGroups	Nr. Genes	% Associated Genes	Term PValue	Term PValue Corrected with Bonferroni	Group PValue	Group PValue Corrected with Bonferroni	Associated Genes Found	All Associated Genes	OverViewTerm
GO:0001505	GO_BiologicalProcess_01.11.2012_13h52	regulation of neurotransmitter levels	[3, 5, 6, 7]	[None]	47	40.8696	1.25063e-13	7.5163e-11	{None=NaN}	{None=NaN}	[Abat, Accn2, Cacna1a, Cacna1b, Cadps, Chat, Cplx1, Cplx2, Cplx3, Doc2b, Drd2, Edn3, Gabra2, Gad2, Gdnf, Gpm6b, Grm8, Kcnj10, Lin7a, Nat8l, Ngf, Nlgn1, Nos1, Nrxn2, Ntrk2, Otof, Pclo, Pfn2, Ppfia3, Prima1, Rims1, Rims2, Slc17a6, Slc6a4, Snap25, Snap91, Sncaip, Sncg, Spnb3, Stx1a, Syn1, Syn2, Synm, Syt1, Syt4, Unc13b, Wnt7a]	[Abat, Accn2, Ache, Adora2a, Agtpbp1, Aldh4a1, Aldh5a1, Aldh9a1, Ap2b1, Atp1a2, Brsk1, Cacna1a, Cacna1b, Cadps, Cadps2, Camk2a, Caps2, Celsr1, Chat, Chrna3, Cln3, Cln8, Colq, Comt, Cplx1, Cplx2, Cplx3, Cplx4, Dbh, Doc2a, Doc2b, Drd2, Drd4, Dvl1, Edn3, Gabra2, Gad1, Gad2, Gdnf, Gfap, Gpm6b, Grik5, Grm8, Hnmt, Ica1, Kcnc3, Kcnc4, Kcnj10, Lin7a, Lin7b, Lin7c, Maoa, Naalad2, Napa, Napb, Nat8l, Nf1, N…	TRUE
GO:0001525	GO_BiologicalProcess_01.11.2012_13h52	angiogenesis	[3, 4, 5, 7, 8, 9, 10]	[Group3]	91	25.5618	1.67764e-10	1.00826e-07	{Group3=1.282890910686409E-56}	{Group3=8.980236374804863E-56}	[Acvrl1, Adora2b, Angpt2, Angpt4, Anxa3, Arhgap22, Arhgap24, B4galt2, Bai1, Bai2, Bai3, Bmper, Cav1, Ccbe1, Col18a1, Col4a1, Col4a2, Col4a3, Col8a1, Col8a2, Cspg4, Cx3cl1, Ddah1, Dll4, Ednra, Efna1, Efnb2, Egf, Epas1, Epha2, Ephb1, Ephb2, Ephb3, Ephb4, Ereg, Esm1, F3, Fgf10, Fgf2, Fgf9, Fgfr1, Fgfr2, Flt1, Flt4, Fn1, Gata6, Gpld1, Gpr124, Hhip, Hspg2, Jam3, Kdr, Klf5, Lef1, Loxl2, Lrp4, Meox2, Mm…	[Acvr1, Acvrl1, Adam15, Adam8, Adamts1, Adm, Adm2, Adora2b, Adra2b, Aggf1, Ahr, Aimp1, Amot, Ang, Ang3, Ang4, Angpt1, Angpt2, Angpt4, Angptl3, Angptl6, Anpep, Anxa2, Anxa3, Apoh, Apold1, Aqp1, Arhgap22, Arhgap24, Atp5b, B4galt1, B4galt2, Bai1, Bai2, Bai3, Bmp4, Bmper, Btg1, C1galt1, C3, C3ar1, C5ar1, C6, Calcrl, Casp8, Cav1, Ccbe1, Ccl11, Ccl12, Ccl2, Ccl24, Ccl5, Ccr2, Ccr3, Ccr4, Cd200, Cd34, C…	FALSE
GO:0001568	GO_BiologicalProcess_01.11.2012_13h52	blood vessel development	[3, 5, 6, 7, 8]	[Group3]	136	26.6667	1.21708e-16	7.31467e-14	{Group3=1.282890910686409E-56}	{Group3=8.980236374804863E-56}	[Acvrl1, Adora2b, Agt, Agtr1a, Aldh1a2, Angpt2, Angpt4, Anxa3, Arhgap22, Arhgap24, Asb4, Atp7b, B4galt2, Bai1, Bai2, Bai3, Bmper, Cav1, Ccbe1, Cdh2, Cdx4, Chd7, Col18a1, Col1a1, Col1a2, Col4a1, Col4a2, Col4a3, Col5a1, Col8a1, Col8a2, Cspg4, Cx3cl1, Ddah1, Dll4, Ednra, Efna1, Efnb2, Egf, Epas1, Epha2, Ephb1, Ephb2, Ephb3, Ephb4, Ereg, Esm1, F3, Fgf10, Fgf2, Fgf9, Fgfr1, Fgfr2, Flt1, Flt4, Fn1, Fos…	[Acta2, Acvr1, Acvr2b, Acvrl1, Adam15, Adam8, Adamts1, Adm, Adm2, Adora2b, Adra2b, Aggf1, Agt, Agtr1a, Agtr1b, Ahr, Aimp1, Akt1, Aldh1a2, Amot, Ang, Ang3, Ang4, Angpt1, Angpt2, Angpt4, Angptl3, Angptl6, Ankrd17, Anpep, Anxa2, Anxa3, Apob, Apoe, Apoh, Apold1, Aqp1, Arhgap22, Arhgap24, Asb4, Atp5b, Atp7a, Atp7b, B4galt1, B4galt2, Bai1, Bai2, Bai3, Bmp4, Bmper, Bmpr2, Btg1, C1galt1, C3, C3ar1, C5ar1…	FALSE
GO:0006810	GO_BiologicalProcess_01.11.2012_13h52	transport	[2, 3]	[Group5]	498	17.7477	3.64238e-14	2.18907e-11	{Group5=4.172128638427132E-46}	{Group5=2.9204900468989926E-45}	[1700019E19Rik, 4930583H14Rik, AI317395, Abcc8, Abcc9, Abcg4, Accn1, Accn2, Acvr1c, Adcyap1r1, Add2, Adipoq, Adora1, Adora2b, Agt, Agtr1a, Akap12, Akap5, Amph, Ank1, Ank2, Ank3, Ano1, Ano2, Anxa3, Ap1b1, Ap3b2, Apba1, Apba2, Apc2, Apol6, Aqp3, Aqp6, Arg2, Arntl, Atcay, Atp13a4, Atp2b2, Atp4a, Atp6v1c2, Atp7b, Atp8a2, Atp8b1, Atp8b3, Atp9a, Avpr1b, Axin2, B4galt2, Bdkrb2, Bdnf, Bik, Bin1, Bmpr1a, …	[0610009B22Rik, 1110008J03Rik, 1110014N23Rik, 1110021L09Rik, 1190002N15Rik, 1190003J15Rik, 1300017J02Rik, 1500001M20Rik, 1500003O03Rik, 1600014K23Rik, 1700009N14Rik, 1700019E19Rik, 1700021K19Rik, 1700034H14Rik, 1700123L14Rik, 2010001E11Rik, 2010107G12Rik, 2010110P09Rik, 2300002M23Rik, 2310035K24Rik, 2400001E08Rik, 2610002M06Rik, 2810422J05Rik, 4930443G12Rik, 4930579C15Rik, 4930583H14Rik, 5430435G…	FALSE
GO:0006811	GO_BiologicalProcess_01.11.2012_13h52	ion transport	[3, 4]	[Group5]	213	25.448	9.63053e-23	5.78795e-20	{Group5=4.172128638427132E-46}	{Group5=2.9204900468989926E-45}	[AI317395, Abcc8, Abcc9, Accn1, Accn2, Adcyap1r1, Add2, Adora1, Akap5, Ank1, Ank2, Ano1, Ano2, Apba1, Arg2, Atp13a4, Atp2b2, Atp4a, Atp6v1c2, Atp7b, Atp8a2, Atp8b1, Atp8b3, Atp9a, Avpr1b, Bdkrb2, Bdnf, Bsnd, Cachd1, Cacna1a, Cacna1b, Cacna1e, Cacna1s, Cacna2d1, Cacna2d2, Cacnb4, Cacng3, Cacng4, Cacng5, Cacng7, Camk2b, Casq2, Casr, Cav1, Cav3, Cckar, Ccs, Cftr, Chrna6, Chrna7, Chrnb2, Clca2, Cnih3…	[1300017J02Rik, 1500003O03Rik, 1600014K23Rik, 2010001E11Rik, 2010110P09Rik, 2300002M23Rik, AI317395, Abca1, Abca4, Abca7, Abcb11, Abcb6, Abcc8, Abcc9, Abcg1, Abcg8, Accn1, Accn2, Accn3, Accn5, Acsl1, Acsl5, Ada, Adcyap1r1, Add2, Adora1, Adora2a, Adora3, Adrb2, Agxt, Ahcyl1, Akap5, Akt1, Akt2, Ank1, Ank2, Ano1, Ano2, Ano6, Ano7, Anxa1, Anxa6, Ap3b1, Ap3d1, Apba1, Apoa4, Apoc1, Apoc2, Apoc3, Apoe, …	FALSE
GO:0006836	GO_BiologicalProcess_01.11.2012_13h52	neurotransmitter transport	[3, 4]	[Group5]	47	44.7619	1.88732e-15	1.13428e-12	{Group5=4.172128638427132E-46}	{Group5=2.9204900468989926E-45}	[Accn2, Cacna1a, Cacna1b, Cadps, Cplx1, Cplx2, Cplx3, Doc2b, Drd2, Edn3, Gabra2, Gdnf, Gpm6b, Grm8, Kcnj10, Lin7a, Nat8l, Ngf, Nlgn1, Nos1, Nrxn2, Ntrk2, Otof, Pclo, Pfn2, Ppfia3, Rims1, Rims2, Rims4, Slc17a6, Slc6a2, Slc6a4, Snap25, Snap91, Sncaip, Sncg, Spnb3, Stx1a, Sv2b, Sv2c, Syn1, Syn2, Synm, Syt1, Syt4, Unc13b, Wnt7a]	[Accn2, Adora2a, Ap2b1, Arl2, Atp1a2, Brsk1, Cacna1a, Cacna1b, Cadps, Cadps2, Camk2a, Caps2, Celsr1, Chrna3, Cln8, Cplx1, Cplx2, Cplx3, Cplx4, Doc2a, Doc2b, Drd2, Drd4, Dvl1, Edn3, Gabra2, Gdnf, Gfap, Gpm6b, Grik5, Grm8, Ica1, Kcnc3, Kcnc4, Kcnj10, Lin7a, Lin7b, Lin7c, Napa, Napb, Nat8l, Nf1, Ngf, Nlgn1, Nos1, Nrxn1, Nrxn2, Nrxn3, Ntrk2, Otof, P2rx7, Park2, Park7, Pclo, Pfn2, Ppfia3, Ppox, Ppt1, …	FALSE
GO:0006935	GO_BiologicalProcess_01.11.2012_13h52	chemotaxis	[3, 4]	[None]	98	28.1609	6.52815e-14	3.92342e-11	{None=NaN}	{None=NaN}	[2610109H07Rik, Angpt2, Ank3, Apbb2, Arhgef16, Bcl11b, Bdnf, Boc, Cdh4, Chl1, Chn1, Cmtm2a, Cntn2, Cx3cl1, Cxadr, Cxcl16, Dcc, Dpysl5, Dscam, Edn3, Ednra, Ednrb, Efna5, Efnb2, Enah, Epha2, Epha3, Epha4, Epha5, Ephb1, Ephb2, Ephb3, Erbb2, Evl, F2rl1, F7, Fgf10, Flt1, Fzd3, Gap43, Gas6, Gfra3, Gli2, Gli3, Gpr124, Itga1, Itga9, Jam3, Kdr, Kif5c, Kitl, L1cam, Lef1, Lgi1, Lmx1a, Lpar1, Myh10, Nfasc, N…	[2610109H07Rik, Ablim1, Adam10, Adam17, Adam8, Ager, Aif1, Akt2, Alcam, Alkbh1, Amica1, Amot, Angpt1, Angpt2, Ank3, Apbb1, Apbb2, App, Arhgef16, Arhgef5, Arrb2, Artn, Arx, Atoh1, B3gnt2, Bcl11b, Bdnf, Bmpr1b, Boc, C3ar1, C5ar1, Calca, Camk1d, Ccl1, Ccl11, Ccl12, Ccl17, Ccl19, Ccl2, Ccl20, Ccl21a, Ccl21b, Ccl21c, Ccl22, Ccl24, Ccl25, Ccl28, Ccl3, Ccl4, Ccl5, Ccl6, Ccl7, Ccl8, Ccl9, Ccr1, Ccr10, Cc…	TRUE
GO:0007269	GO_BiologicalProcess_01.11.2012_13h52	neurotransmitter secretion	[3, 4, 5, 6, 7, 8]	[None]	34	45.3333	9.25382e-12	5.56155e-09	{None=NaN}	{None=NaN}	[Accn2, Cacna1a, Cacna1b, Cadps, Cplx1, Cplx2, Cplx3, Doc2b, Edn3, Grm8, Lin7a, Ngf, Nlgn1, Nrxn2, Ntrk2, Otof, Pclo, Pfn2, Ppfia3, Rims1, Rims2, Snap25, Snap91, Sncaip, Sncg, Spnb3, Stx1a, Syn1, Syn2, Synm, Syt1, Syt4, Unc13b, Wnt7a]	[Accn2, Adora2a, Ap2b1, Brsk1, Cacna1a, Cacna1b, Cadps, Cadps2, Camk2a, Caps2, Celsr1, Chrna3, Cplx1, Cplx2, Cplx3, Cplx4, Doc2a, Doc2b, Drd4, Dvl1, Edn3, Grik5, Grm8, Ica1, Kcnc3, Kcnc4, Lin7a, Lin7b, Lin7c, Napa, Napb, Nf1, Ngf, Nlgn1, Nrxn1, Nrxn2, Nrxn3, Ntrk2, Otof, P2rx7, Park2, Pclo, Pfn2, Ppfia3, Ppox, Ppt1, Psen1, Rab3a, Rims1, Rims2, Rims3, Scrib, Slc30a1, Snap25, Snap91, Snapin, Sncaip…	TRUE
GO:0007275	GO_BiologicalProcess_01.11.2012_13h52	multicellular organismal development	[2, 3]	[Group3]	805	21.421	1.28289e-56	7.71017e-54	{Group3=1.282890910686409E-56}	{Group3=8.980236374804863E-56}	[2610109H07Rik, 4930447C04Rik, 4930506M07Rik, 5830411N06Rik, A930038C07Rik, AW551984, Acan, Accn1, Ace, Acsl6, Actc1, Actl6b, Acvr1c, Acvrl1, Adam19, Adamts2, Adap2, Adcy1, Adcyap1r1, Add2, Adipoq, Adora2b, Adra1a, Adra1b, Agt, Agtr1a, Akap5, Aldh1a2, Aldh1a3, Alox12, Alpl, Alx1, Alx4, Angpt2, Angpt4, Ank1, Ank2, Ank3, Ankrd6, Ano1, Anxa3, Apba1, Apba2, Apbb2, Apcdd1, Aqp3, Aqp6, Ar, Arg2, Arhgap…	[0610007C21Rik, 1110008J03Rik, 2300002M23Rik, 2400003C14Rik, 2610109H07Rik, 4632434I11Rik, 4930444A02Rik, 4930447C04Rik, 4930506M07Rik, 4932438A13Rik, 4933409K07Rik, 5430435G22Rik, 5730469M10Rik, 5830411N06Rik, 5830415F09Rik, 6230427J02Rik, 6720456B07Rik, 9430031J16Rik, A26c2, A930038C07Rik, AI464131, AI848100, AW551984, Aacs, Aard, Aars, Aatf, Abca12, Abcb1a, Abcb1b, Abcb6, Abcg2, Abi1, Abi2, Ab…	FALS⍃
GO:0009653	GO_BiologicalProcess_01.11.2012_13h52	anatomical structure morphogenesis	[2, 3]	[Group5]	473	23.901	1.89813e-43	1.14078e-40	{Group5=4.172128638427132E-46}	{Group5=2.9204900468989926E-45}	[1700019E19Rik, 2610109H07Rik, 4930506M07Rik, 6030429G01Rik, Acan, Actc1, Acvrl1, Adcy1, Adipoq, Adora2b, Agt, Agtr1a, Akap5, Aldh1a2, Aldh1a3, Alpl, Alx1, Alx4, Angpt2, Angpt4, Ank3, Ankrd6, Antxr1, Anxa3, Apbb2, Aqp3, Aqp6, Ar, Arhgap22, Arhgap24, Asap1, Asb4, Atp2b2, Atp7b, Axin2, B4galt2, Bai1, Bai2, Bai3, Barx2, Bcl11b, Bcl2l11, Bdnf, Bmp6, Bmper, Bmpr1a, Boc, Brsk2, Bves, Cacna1a, Cacna1f, …	[0610037P05Rik, 1700019E19Rik, 1810043G02Rik, 2400003C14Rik, 2610109H07Rik, 2700049A03Rik, 4930506M07Rik, 4930579C15Rik, 6030429G01Rik, 6330545A04Rik, 9430031J16Rik, Abi1, Ablim1, Abr, Acan, Acd, Ache, Acta1, Actb, Actc1, Actg1, Actr3, Acvr1, Acvr2a, Acvr2b, Acvrl1, Ada, Adam15, Adam17, Adam8, Adam9, Adamts1, Adcy1, Add1, Adh1, Adipoq, Adm, Adm2, Adnp, Adora2a, Adora2b, Adra2b, Aff3, Afg3l2, Afp,…	TRUE
GO:0009887	GO_BiologicalProcess_01.11.2012_13h52	organ morphogenesis	[3, 4, 5, 6]	[Group3]	207	24.6722	2.1024e-20	1.26354e-17	{Group3=1.282890910686409E-56}	{Group3=8.980236374804863E-56}	[Acan, Actc1, Agt, Agtr1a, Aldh1a2, Aldh1a3, Alpl, Alx1, Alx4, Angpt2, Ankrd6, Anxa3, Aqp3, Aqp6, Ar, Atp2b2, Atp7b, Axin2, Barx2, Bcl11b, Bcl2l11, Bdnf, Bmp6, Bmpr1a, Calb1, Car8, Cav3, Cbs, Cckar, Cdh1, Cdsn, Cdx1, Chd7, Cnga3, Col11a1, Col11a2, Col13a1, Col1a1, Col1a2, Col2a1, Col5a1, Col5a2, Col8a1, Col8a2, Corin, Cpe, Cthrc1, Ctnna2, Dact1, Dll4, Dscam, Dscaml1, Dsp, Dspp, Duox1, Edaradd, Ed…	[Abr, Acan, Actc1, Acvr1, Acvr2b, Adam15, Adamts1, Adh1, Adm, Afp, Agt, Agtpbp1, Agtr1a, Agtr1b, Agtr2, Ahi1, Ahr, Ahsg, Aldh1a1, Aldh1a2, Aldh1a3, Aldoc, Alms1, Alpl, Alx1, Alx3, Alx4, Ambn, Amelx, Amtn, Angpt1, Angpt2, Ankrd11, Ankrd6, Anxa3, Apc, Apoa5, Apoh, Aqp1, Aqp3, Aqp5, Aqp6, Ar, Arid5b, Aspn, Atf2, Atic, Atoh1, Atp2b2, Atp6v1b1, Atp7a, Atp7b, Axin1, Axin2, Baat, Bak1, Barx2, Bax, Baz1b…	FALSE
GO:0009888	GO_BiologicalProcess_01.11.2012_13h52	tissue development	[3]	[Group5]	308	23.5654	1.41742e-26	8.51871e-24	{Group5=4.172128638427132E-46}	{Group5=2.9204900468989926E-45}	[AW551984, Acan, Actc1, Acvrl1, Adamts2, Adipoq, Agt, Agtr1a, Aldh1a2, Aldh1a3, Alox12, Alpl, Alx1, Alx4, Angpt2, Angpt4, Ankrd6, Apcdd1, Ar, Atp2b2, Atp7b, Axin2, B4galt2, Barx2, Bcl11b, Bmp3, Bmp6, Bmp8a, Bmp8b, Bmpr1a, Boc, Cacna1s, Cacna2d2, Cacnb4, Calb1, Car8, Cav1, Cav3, Cbs, Cdh1, Cdsn, Chat, Chrdl2, Chrnd, Cobl, Col11a1, Col11a2, Col18a1, Col19a1, Col1a1, Col1a2, Col2a1, Col4a1, Col5a1, …	[0610007C21Rik, 2300002M23Rik, 4932438A13Rik, AI464131, AW551984, Aacs, Aars, Abca12, Abcb1b, Abcb6, Acadm, Acan, Acat1, Acer1, Acta1, Acta2, Actc1, Acvr1, Acvr1b, Acvr2a, Acvr2b, Acvrl1, Adam15, Adam17, Adam8, Adam9, Adamts2, Adipoq, Adm, Adrb1, Adrb2, Adrm1, Afg3l2, Agap2, Agpat2, Agpat6, Agrn, Agt, Agtr1a, Agtr1b, Agtr2, Ahi1, Ahr, Ahsg, Aimp2, Akt1, Aldh1a1, Aldh1a2, Aldh1a3, Alms1, Alox12, A…	FALSE
GO:0009966	GO_BiologicalProcess_01.11.2012_13h52	regulation of signal transduction	[3, 4, 5]	[None]	314	19.8358	5.07571e-15	3.0505e-12	{None=NaN}	{None=NaN}	[2610109H07Rik, Acvrl1, Adamts20, Adap2, Adipoq, Adora1, Adra1a, Adra1b, Afap1, Afap1l2, Agpat9, Agt, Akap12, Akap5, Aldh1a3, Ankrd6, Apc2, Apcdd1, Ar, Arhgef12, Arhgef16, Arhgef17, Arhgef26, Arhgef37, Arhgef38, Arhgef7, Asap1, Asap3, Axin2, Bcl2l11, Bicc1, Bik, Bmf, Bmp6, Bmper, Bmpr1a, Bves, C1qtnf1, C1qtnf2, C1qtnf3, Cacng3, Cacng4, Cacng5, Cacng7, Camk2b, Car8, Card10, Cav1, Cav3, Cblc, Cbs, …	[1110008J03Rik, 1500003O03Rik, 1520402A15Rik, 1700001J03Rik, 1700018F24Rik, 1700123K08Rik, 2010110P09Rik, 2300002M23Rik, 2400001E08Rik, 2610109H07Rik, 2810002N01Rik, 2810408A11Rik, 4930449I24Rik, 4930474N05Rik, 4930596D02Rik, 4933421I07Rik, 5430435G22Rik, A430084P05Rik, A930001N09Rik, AI464131, Aak1, Abhd6, Abr, Abra, Acap1, Acap2, Acap3, Acvr1, Acvr1b, Acvr2a, Acvr2b, Acvrl1, Ada, Adam17, Adam8,…	TRUE
GO:0009968	GO_BiologicalProcess_01.11.2012_13h52	negative regulation of signal transduction	[3, 4, 5, 6]	[None]	133	23.7077	3.86158e-12	2.32081e-09	{None=NaN}	{None=NaN}	[2610109H07Rik, Adipoq, Adra1a, Adra1b, Agt, Ankrd6, Apc2, Apcdd1, Arhgef12, Axin2, Bicc1, Bmper, Camk2b, Cav1, Cav3, Cblc, Cd3e, Cdh2, Chrdl2, Cidea, Corin, Cthrc1, Cxxc4, Dab1, Dab2ip, Dact1, Ddit4l, Dkk2, Dkk3, Drd2, Dusp4, Dusp9, Epha2, Erbb3, Errfi1, Esr2, F2rl1, Fbn1, Fbn2, Fgf9, Fgfr3, Frzb, Gas6, Gdnf, Gdpd5, Gli3, Gm12824, Gpc1, Gpc3, Grb10, Grb14, Heyl, Hhip, Htra1, Htra3, Igf1, Igfbp5,…	[1110008J03Rik, 1500003O03Rik, 2610109H07Rik, 5430435G22Rik, A930001N09Rik, Acvr1, Ada, Adipoq, Adm, Adra1a, Adra1b, Adra1d, Adrb2, Adrbk1, Adrbk2, Aes, Agt, Agtr2, Ahsg, Aida, Akap10, Akt1, Akt1s1, Anapc2, Ankrd26, Ankrd6, Apc, Apc2, Apcdd1, Apod, Arap3, Arhgef1, Arhgef11, Arhgef12, Arrb1, Arrb2, Aspn, Asxl1, Atxn1, Atxn7, Axin1, Axin2, Bambi, Barx1, Bcl2l1, Bcl6, Bcl9l, Bicc1, Bicd1, Bmp2, Bmp5…	TRUE
GO:0010646	GO_BiologicalProcess_01.11.2012_13h52	regulation of cell communication	[3, 4]	[Group5]	397	21.7534	8.30508e-27	4.99135e-24	{Group5=4.172128638427132E-46}	{Group5=2.9204900468989926E-45}	[2610109H07Rik, 5330417C22Rik, Abcc8, Accn2, Acvr1c, Acvrl1, Adamts20, Adap2, Adipoq, Adora1, Adra1a, Adra1b, Afap1, Afap1l2, Agpat9, Agt, Akap12, Akap5, Aldh1a3, Ankrd6, Apc2, Apcdd1, Ar, Arhgef12, Arhgef16, Arhgef17, Arhgef26, Arhgef37, Arhgef38, Arhgef7, Asap1, Asap3, Atp2b2, Avpr1b, Axin2, Bcl2l11, Bdnf, Bicc1, Bik, Bmf, Bmp6, Bmper, Bmpr1a, Brsk2, Bves, C1qtnf1, C1qtnf2, C1qtnf3, Cacna1a, Ca…	[1110008J03Rik, 1500003O03Rik, 1520402A15Rik, 1700001J03Rik, 1700018F24Rik, 1700123K08Rik, 2010110P09Rik, 2300002M23Rik, 2400001E08Rik, 2610109H07Rik, 2810002N01Rik, 2810408A11Rik, 4930449I24Rik, 4930474N05Rik, 4930596D02Rik, 4933421I07Rik, 5330417C22Rik, 5430435G22Rik, A430084P05Rik, A930001N09Rik, AI464131, Aacs, Aak1, Abcc8, Abhd6, Abr, Abra, Acap1, Acap2, Acap3, Accn2, Acvr1, Acvr1b, Acvr1c, …	FALSE
GO:0010648	GO_BiologicalProcess_01.11.2012_13h52	negative regulation of cell communication	[3, 4, 5]	[Group5]	146	24.1322	7.44824e-14	4.4764e-11	{Group5=4.172128638427132E-46}	{Group5=2.9204900468989926E-45}	[2610109H07Rik, Adipoq, Adora1, Adra1a, Adra1b, Agt, Ankrd6, Apc2, Apcdd1, Arhgef12, Axin2, Bicc1, Bmper, Camk2b, Cav1, Cav3, Cblc, Cd3e, Cdh2, Chrdl2, Cidea, Corin, Cthrc1, Cxxc4, Dab1, Dab2ip, Dact1, Ddit4l, Dkk2, Dkk3, Drd2, Dusp4, Dusp9, Epha2, Erbb3, Errfi1, Esr2, F2rl1, Fbn1, Fbn2, Fgf9, Fgfr3, Frzb, Gas6, Gdnf, Gdpd5, Gli3, Glra1, Gm12824, Gpc1, Gpc3, Grb10, Grb14, Grik1, Grik2, Grik3, Hey…	[1110008J03Rik, 1500003O03Rik, 2610109H07Rik, 5430435G22Rik, A930001N09Rik, Abhd6, Acvr1, Ada, Adipoq, Adm, Adnp, Adora1, Adra1a, Adra1b, Adra1d, Adrb2, Adrbk1, Adrbk2, Aes, Agt, Agtr2, Ahsg, Aida, Akap10, Akt1, Akt1s1, Anapc2, Ankrd26, Ankrd6, Apc, Apc2, Apcdd1, Apod, Arap3, Arhgef1, Arhgef11, Arhgef12, Arrb1, Arrb2, Aspn, Asxl1, Atad1, Atxn1, Atxn7, Avp, Avpr1a, Axin1, Axin2, Bambi, Barx1, Bche…	FALSE
GO:0016477	GO_BiologicalProcess_01.11.2012_13h52	cell migration	[3, 4]	[Group4]	192	25.8412	2.22768e-21	1.33884e-18	{Group4=4.8474683013183655E-20}	{Group4=3.393227810922856E-19}	[A930038C07Rik, Acan, Ace, Acvrl1, Adarb1, Adipoq, Adora1, Agt, Alox12, Amotl1, Angpt2, Angpt4, Anxa3, Apbb2, Arhgef16, Astn1, B4galt2, Bmper, Cckar, Cdc42bpb, Cdh2, Celsr2, Cenpv, Chl1, Cmtm2a, Cntn2, Col18a1, Col1a1, Col5a1, Cspg4, Ctnna2, Cx3cl1, Cxadr, Cxcl16, D130043K22Rik, Dab1, Dcc, Dcdc2a, Dclk1, Dixdc1, Dll4, Dmrt1, Dpysl3, Drd2, Edn3, Ednra, Ednrb, Efna1, Efnb2, Egfr, Epha2, Epha3, Ephb…	[1810046J19Rik, 2610002I17Rik, 4930444A02Rik, A930038C07Rik, Abhd2, Abhd6, Abi2, Abi3, Abr, Acan, Ace, Acvr1, Acvrl1, Ada, Adam10, Adam17, Adam8, Adam9, Adarb1, Adipoq, Adora1, Adora3, Adra2a, Ager, Agt, Aif1, Aimp1, Akt1, Akt2, Alkbh1, Alox12, Amica1, Amot, Amotl1, Angpt1, Angpt2, Angpt4, Angptl3, Anks1, Anxa3, Apbb1, Apbb2, Apc, Apoa1, Apod, Apoe, Apoh, Aqp1, Arap3, Arc, Arhgap5, Arhgef16, Arhg…	TRUE
GO:0019226	GO_BiologicalProcess_01.11.2012_13h52	transmission of nerve impulse	[3, 4, 5]	[None]	179	34.0304	1.09235e-35	6.56505e-33	{None=NaN}	{None=NaN}	[Abat, Accn1, Accn2, Adipoq, Adora1, Adra1a, Agt, Amph, Ank3, Ap3b2, Apba1, Apba2, Atp2b2, Bdnf, C1ql3, Cacna1a, Cacna1b, Cacna1e, Cacna1g, Cacna2d2, Cacnb4, Cacng4, Cadps, Calb1, Camk2b, Camk4, Cdh2, Cdh8, Celf4, Chat, Chrm3, Chrna7, Chrnb2, Chrnb4, Cldn11, Clstn1, Cnr1, Cntn2, Cntnap1, Cpeb1, Cplx1, Cplx2, Cplx3, Crhr1, Cspg5, Ctnna2, Ctnnd2, Cx3cl1, Dlg2, Dmpk, Doc2b, Drd2, Edn3, Epha5, Ephb1,…	[2300002M23Rik, 5930434B04Rik, Abat, Abhd6, Accn1, Accn2, Ache, Acp1, Adam22, Adipoq, Adnp, Adora1, Adora2a, Adra1a, Adrb1, Adrb2, Afg3l2, Agrn, Agt, Agtpbp1, Akt1, Akt2, Aldh4a1, Aldh5a1, Aldh9a1, Als2, Amigo1, Amph, Anapc2, Ank3, Ap2b1, Ap3b1, Ap3b2, Ap3d1, Ap3m1, Ap3m2, Ap3s1, Ap3s2, Apba1, Apba2, Apba3, App, Arc, Arhgef10, Arhgef15, Arrb2, Aspa, Atad1, Atp1a2, Atp2b2, Atxn1, Avp, Avpr1a, Baia…	TRUE
GO:0022603	GO_BiologicalProcess_01.11.2012_13h52	regulation of anatomical structure morphogenesis	[3, 4]	[Group5]	142	23.8655	4.12441e-13	2.47877e-10	{Group5=4.172128638427132E-46}	{Group5=2.9204900468989926E-45}	[Adipoq, Adora2b, Agt, Agtr1a, Akap5, Angpt2, Angpt4, Ankrd6, Anxa3, Ar, Asb4, Axin2, B4galt2, Bai1, Bai2, Bai3, Bdnf, Bmpr1a, Bves, Cacna1a, Camk2b, Cav3, Cdc42ep2, Cdc42ep5, Cdh1, Cdh2, Cdh4, Chn1, Chrnb2, Cntn2, Coch, Col1a1, Col4a2, Col4a3, Cthrc1, Cx3cl1, Dab1, Dact1, Ddah1, Dixdc1, Dscam, Ednra, Efna1, Epha2, Epha3, Epha4, Ephb2, Ephb3, F3, Fam40b, Fermt2, Fgf10, Fgf13, Fgf2, Fgfr1, Fgfr2, …	[2400003C14Rik, Ache, Adam9, Adamts1, Adipoq, Adm, Adm2, Adnp, Adora2b, Aggf1, Agt, Agtr1a, Agtr1b, Agtr2, Ahi1, Akap5, Amigo1, Amot, Anapc2, Angpt2, Angpt4, Angptl3, Ankrd6, Anxa3, Anxa7, Ap1ar, Apc, Apoh, Aqp1, Ar, Arap1, Arap3, Arc, Arhgap15, Arhgef18, Arpc2, Asb4, Aspn, Axin2, B4galt1, B4galt2, Bai1, Bai2, Bai3, Bambi, Barhl2, Bax, Bcl11a, Bcl2, Bcl9l, Bcor, Bdnf, Bhlhe23, Bmp10, Bmp2, Bmp4, …	FALSE
GO:0022604	GO_BiologicalProcess_01.11.2012_13h52	regulation of cell morphogenesis	[3, 4, 5, 6]	[None]	76	25.9386	2.64127e-09	1.5874e-06	{None=NaN}	{None=NaN}	[Akap5, Axin2, Bves, Cacna1a, Camk2b, Cdc42ep2, Cdc42ep5, Cdh2, Cdh4, Chn1, Chrnb2, Cntn2, Coch, Col1a1, Dab1, Dixdc1, Dscam, Efna1, Epha3, Epha4, Ephb2, Ephb3, Fam40b, Fermt2, Fgf13, Fgr, Fn1, Gdnf, Hck, Itga7, Kdr, Kitl, Kndc1, Lef1, Lrrc4c, Mapt, Mtap1b, Myh10, Ngf, Ntn1, Ntrk2, Ntrk3, Palm2, Palmd, Pax8, Pdpn, Plxna4, Plxnb1, Ptk2, Ptprf, Reln, Rhoj, Robo1, Robo2, Ryk, Sema3f, Sema4a, Sfrp1, …	[2400003C14Rik, Ache, Adnp, Akap5, Amigo1, Anapc2, Anxa7, Ap1ar, Arap1, Arap3, Arc, Arhgap15, Arhgef18, Arpc2, Axin2, Bambi, Barhl2, Bcl11a, Bcl9l, Bmp2, Brwd1, Brwd3, Bves, Cacna1a, Camk2b, Camk2d, Camsap1, Caprin1, Caprin2, Capzb, Ccl2, Ccl24, Ccl3, Ccr5, Cdc42ep2, Cdc42ep3, Cdc42ep4, Cdc42ep5, Cdc42se1, Cdc42se2, Cdh2, Cdh4, Cdk5, Cdk5r1, Cep110, Cep135, Cep250, Cfdp1, Cfl1, Chn1, Chrna3, Chrn…	TRUE
GO:0023051	GO_BiologicalProcess_01.11.2012_13h52	regulation of signaling	[2, 3]	[Group0]	396	21.7344	1.17416e-26	7.0567e-24	{Group0=1.1741604899691104E-26}	{Group0=8.219123429783773E-26}	[2610109H07Rik, Abcc8, Accn2, Acvr1c, Acvrl1, Adamts20, Adap2, Adipoq, Adora1, Adra1a, Adra1b, Afap1, Afap1l2, Agpat9, Agt, Agtr1a, Akap12, Akap5, Aldh1a3, Ankrd6, Apc2, Apcdd1, Ar, Arhgef12, Arhgef16, Arhgef17, Arhgef26, Arhgef37, Arhgef38, Arhgef7, Asap1, Asap3, Atp2b2, Avpr1b, Axin2, Bcl2l11, Bdnf, Bicc1, Bik, Bmf, Bmp6, Bmper, Bmpr1a, Brsk2, Bves, C1qtnf1, C1qtnf2, C1qtnf3, Cacna1a, Cacna1e, …	[1110008J03Rik, 1500003O03Rik, 1520402A15Rik, 1700001J03Rik, 1700018F24Rik, 1700123K08Rik, 2010110P09Rik, 2300002M23Rik, 2400001E08Rik, 2610109H07Rik, 2810002N01Rik, 2810408A11Rik, 4930449I24Rik, 4930474N05Rik, 4930596D02Rik, 4933421I07Rik, 5430435G22Rik, A430084P05Rik, A930001N09Rik, AI464131, Aacs, Aak1, Abcc8, Abhd6, Abr, Abra, Acap1, Acap2, Acap3, Accn2, Ache, Acvr1, Acvr1b, Acvr1c, Acvr2a, A…	TRUE
GO:0023056	GO_BiologicalProcess_01.11.2012_13h52	positive regulation of signaling	[2, 3, 4]	[Group0]	152	20.9078	2.29792e-09	1.38105e-06	{Group0=1.1741604899691104E-26}	{Group0=8.219123429783773E-26}	[Acvrl1, Adamts20, Adipoq, Adora1, Adra1a, Adra1b, Afap1l2, Agt, Agtr1a, Akap12, Akap5, Aldh1a3, Ankrd6, Ar, Bcl2l11, Bmp6, Bmper, Bmpr1a, Bves, C1qtnf1, C1qtnf3, Camk2b, Car8, Cav1, Cd3e, Cd40, Cdh2, Chrnb2, Cnksr2, Cntn2, Col1a1, Crhr1, Cth, Dact1, Dgki, Dixdc1, Drd2, Ednra, Egf, Egfr, Erbb2, Erbb4, Ereg, Evc, F2rl1, F3, F7, Fbxl15, Fgf10, Fgf2, Fgf9, Fgfr1, Fgfr2, Fgfr3, Fgfr4, Fgr, Flt1, Flt4…	[1520402A15Rik, 2010110P09Rik, 2400001E08Rik, A430084P05Rik, AI464131, Aak1, Abra, Acvr1, Acvr1b, Acvr2a, Acvr2b, Acvrl1, Ada, Adam17, Adam8, Adamts20, Adipoq, Adora1, Adora2a, Adora3, Adra1a, Adra1b, Adra1d, Adra2a, Adra2b, Adra2c, Adrb2, Adrb3, Adrm1, Afap1l2, Agap2, Agt, Agtr1a, Akap12, Akap5, Akt2, Aldh1a3, Angpt1, Ankrd6, Ar, Arl2bp, Arrb1, Arrb2, Arrdc3, Ascl1, Aspm, Asxl1, Asxl2, Atm, Atp2…	FALSE
GO:0023057	GO_BiologicalProcess_01.11.2012_13h52	negative regulation of signaling	[2, 3, 4]	[Group0]	147	24.4592	1.90425e-14	1.14446e-11	{Group0=1.1741604899691104E-26}	{Group0=8.219123429783773E-26}	[2610109H07Rik, Adipoq, Adora1, Adra1a, Adra1b, Agt, Ankrd6, Apc2, Apcdd1, Arhgef12, Axin2, Bicc1, Bmper, Camk2b, Cav1, Cav3, Cblc, Cd3e, Cdh2, Chrdl2, Cidea, Corin, Cthrc1, Cxxc4, Dab1, Dab2ip, Dact1, Ddit4l, Dkk2, Dkk3, Drd2, Dusp4, Dusp9, Epha2, Erbb3, Errfi1, Esr2, F2rl1, Fbn1, Fbn2, Fgf9, Fgfr3, Frzb, Gas6, Gdnf, Gdpd5, Gli3, Glra1, Gm12824, Gpc1, Gpc3, Grb10, Grb14, Grik1, Grik2, Grik3, Hey…	[1110008J03Rik, 1500003O03Rik, 2610109H07Rik, 5430435G22Rik, A930001N09Rik, Abhd6, Acvr1, Ada, Adipoq, Adm, Adnp, Adora1, Adra1a, Adra1b, Adra1d, Adrb2, Adrbk1, Adrbk2, Aes, Agt, Agtr2, Ahsg, Aida, Akap10, Akt1, Akt1s1, Anapc2, Ankrd26, Ankrd6, Apc, Apc2, Apcdd1, Apod, Arap3, Arhgef1, Arhgef11, Arhgef12, Arrb1, Arrb2, Aspn, Asxl1, Atad1, Atxn1, Atxn7, Avp, Avpr1a, Axin1, Axin2, Bambi, Barx1, Bche…	FALSE
GO:0023061	GO_BiologicalProcess_01.11.2012_13h52	signal release	[2, 3, 5]	[None]	94	30.2251	1.82328e-15	1.09579e-12	{None=NaN}	{None=NaN}	[Abcc8, Accn2, Acvr1c, Adora1, Apba1, Avpr1b, Bdnf, Bik, Brsk2, C1qtnf3, Cacna1a, Cacna1b, Cacna1e, Cacnb4, Cadps, Cckar, Cga, Chd7, Chrna6, Chrnb2, Cnr1, Cplx1, Cplx2, Cplx3, Doc2b, Drd2, Edn3, Efna5, Epha5, Fzd4, Ghrh, Glp1r, Gpld1, Grik1, Grin2b, Grm8, Hnf1b, Ildr2, Irs1, Kcnq1, Lep, Lin7a, Lrp2, Ltbp4, Mtnr1b, Myo6, Myrip, Ngf, Nlgn1, Nmu, Npy1r, Npy5r, Nrxn2, Ntrk2, O3far1, Oprm1, Otof, Pax8…	[Aacs, Abcc8, Accn2, Acvr1c, Acvr2a, Acvr2b, Adm, Adora1, Adora2a, Adora3, Adra2a, Anxa1, Ap2b1, Apba1, Apln, Aqp1, Arrb1, Avp, Avpr1a, Avpr1b, Bad, Bdnf, Bglap, Bglap2, Bik, Blk, Brsk1, Brsk2, C1qtnf3, Cacna1a, Cacna1b, Cacna1c, Cacna1e, Cacnb4, Cadps, Cadps2, Camk2a, Capn10, Capn8, Caps2, Cartpt, Cckar, Cckbr, Cd300a, Cd38, Cdk16, Celsr1, Cga, Chd3, Chd7, Chrna3, Chrna4, Chrna6, Chrnb2, Clcf1, …	TRUE
GO:0030154	GO_BiologicalProcess_01.11.2012_13h52	cell differentiation	[3]	[Group2]	547	21.1197	3.87091e-34	2.32642e-31	{Group2=3.870913015829226E-34}	{Group2=2.7096391110804582E-33}	[1100001G20Rik, 2610109H07Rik, 4930506M07Rik, 5830411N06Rik, A2m, A930038C07Rik, AW551984, Acan, Ace, Acsl6, Actc1, Acvr1c, Acvrl1, Adam19, Adamts20, Adcy1, Adcyap1r1, Adipoq, Agt, Akap5, Aldh1a2, Alox12, Alx1, Angpt2, Ank1, Ank2, Ank3, Antxr1, Apbb2, Ar, Arhgap22, Arhgap24, Asb4, Atcay, Atoh8, Atp2b2, Atp7b, Axin2, B4galt2, Barx2, Bcl11b, Bdnf, Bfsp1, Bin1, Bmp3, Bmp6, Bmp8a, Bmp8b, Bmpr1a, Boc,…	[0610007C21Rik, 1100001G20Rik, 1110008J03Rik, 1110017D15Rik, 1810020D17Rik, 2300002M23Rik, 2400003C14Rik, 2610109H07Rik, 4632434I11Rik, 4921513D23Rik, 4930444A02Rik, 4930506M07Rik, 4930579C15Rik, 4932438A13Rik, 4933421E11Rik, 5430435G22Rik, 5730469M10Rik, 5830411N06Rik, 5830415F09Rik, 6330406I15Rik, 9430031J16Rik, A26c2, A2m, A930038C07Rik, AI464131, AI848100, AW551984, Aacs, Abca12, Abca5, Abcb1…	FALSE
GO:0030155	GO_BiologicalProcess_01.11.2012_13h52	regulation of cell adhesion	[3, 4]	[None]	74	29.7189	4.512e-12	2.71171e-09	{None=NaN}	{None=NaN}	[A930038C07Rik, Acvrl1, Adipoq, Alox12, Angpt2, B4galnt2, Cdh1, Celsr2, Col1a1, Col8a1, Cx3cl1, Dab1, Dscam, Dscaml1, Edil3, Efna1, Efna5, Egfl6, Egflam, Emid2, Epha2, Epha3, Ephb3, Erbb2, Erbb3, Fbln2, Fzd4, Fzd7, Gm9573, Gpm6b, Has2, Jag2, Jam2, Kdr, Kif26b, L1cam, Lama1, Lama5, Lamb1, Lef1, Macf1, Mmp14, Myf5, Nid1, Npnt, Nrg1, Nuak1, Onecut2, Plg, Podxl, Prkg1, Prlr, Ptk2, Ret, Rhoc, Sdc4, Se…	[A930038C07Rik, Abi3bp, Acer2, Acvrl1, Ada, Adam10, Adam8, Adam9, Adipoq, Alox12, Angpt1, Angpt2, Ap1ar, Apc, Apod, Arhgap6, Arl2, Arpc2, Atp5b, Atxn3, B4galnt2, Bag4, Bcl2, Bcl6, Cask, Cbll1, Ccdc80, Ccl21b, Ccl5, Ccr5, Cd24a, Cd36, Cd44, Cd47, Cd63, Cdh1, Cdk6, Cdkn2a, Celsr2, Chrd, Cited2, Cml1, Cml2, Cml5, Col1a1, Col8a1, Csf1, Cx3cl1, Cxcl13, Cyr61, Cyth1, Cyth2, Cyth3, Cyth4, Cytip, Dab1, D…	TRUE
GO:0030534	GO_BiologicalProcess_01.11.2012_13h52	adult behavior	[3, 4]	[Group1]	45	35.4331	1.31275e-10	7.88962e-08	{Group1=1.8195760687083594E-21}	{Group1=1.2737032480958517E-20}	[Abat, Adra1b, Atp1a3, Cacna1a, Cacnb4, Chat, Chd7, Chl1, Chrna5, Chrna7, Chrnb2, Chrnb4, Cntn2, Dab1, Drd2, Epha4, Fgf12, Fgf14, Glra1, Glrb, Grik1, Grin2d, Grm7, Homer2, Kcnj10, Kcnma1, Klhl1, Mapt, Ngf, Nr4a3, Ntsr1, Oprd1, Oprm1, Scn1a, Scn8a, Scn9a, Slc1a2, Sncg, Spnb3, Spnb4, Synm, Tmod1, Tshr, Uchl1, Unc79]	[1190005F20Rik, Abat, Adam2, Adam22, Adh1, Adra1b, Agrp, Agtpbp1, App, Arrb2, Art2b, Atg7, Atp1a2, Atp1a3, Atxn1, Bbs1, Bbs2, Bbs4, Cacna1a, Cacna1c, Cacnb4, Cartpt, Cdk5, Chat, Chd3, Chd7, Chl1, Chrna3, Chrna4, Chrna5, Chrna7, Chrnb1, Chrnb2, Chrnb4, Cln8, Cnp, Cntn2, Crhbp, Cstb, Ctns, Cxcl12, Dab1, Dbh, Dclre1c, Dmbx1, Drd1a, Drd2, Drd3, Drd4, Efnb3, Epha4, Eps8, Fgf12, Fgf14, Foxa2, Fxn, Gabr…	FALSE
GO:0030900	GO_BiologicalProcess_01.11.2012_13h52	forebrain development	[3, 5, 6, 7, 8]	[Group3]	81	26.2987	3.91759e-10	2.35447e-07	{Group3=1.282890910686409E-56}	{Group3=8.980236374804863E-56}	[2610109H07Rik, Akap5, Aldh1a2, Aldh1a3, Anxa3, Atp7b, Bcl11b, Bmpr1a, Ccdc85c, Cckar, Cdh1, Chrnb2, Cntn2, Cntnap2, Dab1, Dclk1, Dixdc1, Drd2, Duox1, Egfr, Epha5, Ephb2, Ephb3, Erbb4, Fgf10, Fgf13, Fgf2, Fgfr1, Fgfr2, Fgfr3, Foxp2, Ghrh, Gli1, Gli2, Gli3, Gnao1, Grin2a, Grin2b, Htr5a, Id2, Lef1, Lmx1a, Lrp2, Myh10, Nfib, Notch3, Nr4a3, Ntrk2, Pcdh9, Pcsk1, Pgap1, Plcb1, Plxna4, Prkg1, Prox1, Ptp…	[2610109H07Rik, 4933409K07Rik, Agtpbp1, Ahsg, Akap5, Akr1c14, Aldh1a2, Aldh1a3, Anxa3, Apaf1, Aplp1, Aplp2, App, Aqp1, Arx, Ascl1, Aspm, Atg7, Atoh1, Atp7a, Atp7b, Atrx, Avpr1a, Avpr2, Axin1, Axl, Bax, Bbs1, Bbs2, Bbs4, Bcan, Bcl11b, Bhlhe22, Bmp2, Bmp4, Bmpr1a, Btg2, Ccdc85c, Cckar, Ccr5, Cdh1, Cdk5, Cdk5r1, Cdk5r2, Cdon, Cep120, Chrd, Chrnb2, Cntn2, Cntnap2, Creb1, Ctnnb1, Cx3cr1, Cxcl12, Cyp11…	FALSE
GO:0031344	GO_BiologicalProcess_01.11.2012_13h52	regulation of cell projection organization	[3, 4, 5]	[None]	75	27.5735	1.67074e-10	1.00411e-07	{None=NaN}	{None=NaN}	[A930038C07Rik, Akap5, Cacna1a, Camk2b, Cdc42ep2, Cdc42ep5, Cdh2, Cdh4, Chn1, Chrnb2, Cnr1, Cntn1, Cntn2, Cobl, D130043K22Rik, Dab1, Dixdc1, Dpysl3, Dscam, Efna1, Epha2, Epha3, Epha4, Ephb2, Ephb3, F2rl1, Fez1, Fgf13, Fgfr1, Gap43, Hap1, Inppl1, Kalrn, Kndc1, Lpar1, Lrrc4c, Mapt, Mtap1b, Myo3a, Myo3b, Ngf, Nlgn1, Nrcam, Ntm, Ntn1, Ntrk2, Ntrk3, Pcdha4, Plxna4, Plxnb1, Pmp22, Podxl, Prkd1, Ptk2, P…	[1700027A23Rik, 1810046J19Rik, 2400003C14Rik, A930038C07Rik, Abl2, Ache, Adnp, Akap5, Akt1, Amigo1, Anapc2, Apc, Aqp1, Arap1, Arf6, Atf1, Avil, Barhl2, Bbs4, Bcl11a, Bmp5, Cacna1a, Camk1, Camk1d, Camk2b, Camk2d, Caprin1, Caprin2, Cbfa2t2, Ccdc88a, Ccl19, Ccl21b, Ccr5, Ccr7, Cd24a, Cdc20, Cdc42, Cdc42ep2, Cdc42ep4, Cdc42ep5, Cdh2, Cdh4, Cdk5, Cdk5r1, Cep110, Cep135, Cep250, Chn1, Chrna3, Chrnb2, C…	TRUE
GO:0032879	GO_BiologicalProcess_01.11.2012_13h52	regulation of localization	[2, 3]	[Group5]	299	24.2892	4.07643e-28	2.44993e-25	{Group5=4.172128638427132E-46}	{Group5=2.9204900468989926E-45}	[Abcc8, Acan, Accn1, Accn2, Ace, Acvr1c, Acvrl1, Adarb1, Adcyap1r1, Adipoq, Adora1, Adora2b, Agt, Agtr1a, Akap5, Alox12, Amotl1, Amph, Angpt2, Angpt4, Ank2, Anxa3, Apc2, Ar, Arg2, Arhgef16, Atcay, Atp2b2, Atp4a, Avpr1b, Axin2, B4galt2, Bik, Bin1, Bmper, Bmpr1a, Brsk2, Btn1a1, C1qtnf2, C1qtnf3, Cacna1a, Cacna1b, Cacna1e, Cacna1h, Cacna2d1, Cacng3, Cacng4, Cacng5, Cacng7, Cadm1, Cadps, Camk2b, Camk…	[1500003O03Rik, 1700021K19Rik, 1810046J19Rik, 2010110P09Rik, 2300002M23Rik, 2400001E08Rik, 2610002I17Rik, 5730419I09Rik, 6330545A04Rik, 6720463M24Rik, A930001N09Rik, AF251705, Aacs, Aak1, Abca1, Abca2, Abcc8, Abcg1, Abcg5, Abcg8, Abhd2, Abhd5, Abhd6, Abi3, Abr, Acan, Accn1, Accn2, Ace, Acsl3, Acsl5, Actn1, Actn4, Acvr1c, Acvr2a, Acvrl1, Ada, Adam10, Adam17, Adam8, Adam9, Adarb1, Adcyap1, Adcyap1r…	FALSE
GO:0032940	GO_BiologicalProcess_01.11.2012_13h52	secretion by cell	[2, 3, 4, 5]	[Group5]	148	25.8741	9.3288e-17	5.60661e-14	{Group5=4.172128638427132E-46}	{Group5=2.9204900468989926E-45}	[Abcc8, Accn2, Acvr1c, Adora1, Adora2b, Agt, Agtr1a, Anxa3, Apba1, Avpr1b, B4galt2, Bdnf, Bik, Brsk2, Btn1a1, C1qtnf3, Cacna1a, Cacna1b, Cacna1e, Cacna1h, Cadm1, Cadps, Car8, Cbln4, Cckar, Cd40, Cga, Chd7, Chrna6, Chrna7, Chrnb2, Cmtm2a, Cnr1, Cplx1, Cplx2, Cplx3, Crhr1, Cx3cl1, Doc2b, Drd2, Edn3, Efna5, Egf, Epha5, F2rl1, Fgf10, Fgf2, Fgr, Fzd4, Gas6, Ghrh, Glp1r, Glra1, Glrb, Gpld1, Grin2b, Grm…	[1500003O03Rik, 4930579C15Rik, 6330545A04Rik, AF251705, Aacs, Abca1, Abcc8, Abr, Accn2, Acr, Acvr1c, Acvr2a, Acvr2b, Adam9, Adm, Adora1, Adora2a, Adora2b, Adora3, Adra2a, Adrbk1, Agt, Agtr1a, Aim2, Ang, Anxa1, Anxa3, Ap2b1, Apba1, Apbb1, Apln, Aqp1, Arfgap3, Arfgef2, Arfip1, Arhgap17, Arrb1, Avp, Avpr1a, Avpr1b, Axl, B4galt1, B4galt2, Bad, Bcr, Bdnf, Bglap, Bglap2, Bik, Blk, Bloc1s3, Brsk1, Brsk2…	FALSE
GO:0032989	GO_BiologicalProcess_01.11.2012_13h52	cellular component morphogenesis	[3, 4]	[None]	223	25.6028	3.72125e-24	2.23647e-21	{None=NaN}	{None=NaN}	[1700019E19Rik, 2610109H07Rik, 4930506M07Rik, 6030429G01Rik, Actc1, Adcy1, Akap5, Ank3, Antxr1, Apbb2, Asap1, Atp2b2, Atp7b, Axin2, Bcl11b, Bdnf, Boc, Brsk2, Bves, Cacna1a, Cacna1f, Cadm1, Camk2b, Cav3, Cckar, Cdc42ep2, Cdc42ep5, Cdh11, Cdh2, Cdh4, Celsr2, Chl1, Chn1, Chrnb2, Chst3, Cntn2, Cntnap1, Cobl, Coch, Col18a1, Col1a1, Ctnna2, D0H4S114, Dab1, Dact1, Dcc, Dcdc2a, Dclk1, Dixdc1, Dmrt1, Dpys…	[0610037P05Rik, 1700019E19Rik, 1810043G02Rik, 2400003C14Rik, 2610109H07Rik, 2700049A03Rik, 4930506M07Rik, 4930579C15Rik, 6030429G01Rik, 6330545A04Rik, 9430031J16Rik, Ablim1, Ache, Acta1, Actb, Actc1, Actg1, Actr3, Adam15, Adam8, Adcy1, Add1, Adm, Adnp, Adora2a, Afg3l2, Agfg1, Ahi1, Ahr, Ak7, Akap5, Alcam, Alms1, Als2, Amigo1, Anapc2, Ank3, Antxr1, Anxa7, Ap1ar, Apbb1, Apbb2, Apc, Apoa1, Apobec3, …	TRUE
GO:0035295	GO_BiologicalProcess_01.11.2012_13h52	tube development	[3, 4]	[Group3]	119	24.6377	3.7123e-12	2.23109e-09	{Group3=1.282890910686409E-56}	{Group3=8.980236374804863E-56}	[Acvrl1, Adamts2, Agt, Agtr1a, Aldh1a2, Alx1, Ar, Arg2, Atp7b, B4galt2, Bcl2l11, Bdnf, Bmper, Bmpr1a, Calb1, Cav3, Cdh1, Cftr, Chd7, Cobl, Cthrc1, Dll4, Ednra, Egf, Enah, Epas1, Epcam, Epha2, Errfi1, Fgf10, Fgf2, Fgf9, Fgfr1, Fgfr2, Fgfr3, Fgfr4, Flt1, Foxp2, Fzd3, Gata6, Gdf11, Gdnf, Gli1, Gli2, Gli3, Gpc3, Gpsm2, Grhl2, Grhl3, Heyl, Hhip, Hnf1b, Igf1, Insc, Jag1, Kdr, Kif26b, Lama1, Lama5, Lef1…	[Aard, Abca12, Acat1, Acvr1, Acvr2b, Acvrl1, Ada, Adamts2, Adm, Ager, Agt, Agtr1a, Agtr1b, Agtr2, Ahi1, Ahr, Aimp2, Aldh1a2, Alx1, Angpt1, Apaf1, Aqp1, Ar, Areg, Arg1, Arg2, Asah1, Ascl1, Atp7a, Atp7b, B4galt1, B4galt2, Bag6, Bbs4, Bcl10, Bcl2, Bcl2l11, Bdnf, Bmp2, Bmp4, Bmper, Bmpr1a, Bmpr2, Btrc, C2cd3, Calb1, Casp1, Casp8, Cav3, Ccl11, Ccm2, Ccr4, Cd24a, Cd44, Cdh1, Cebpa, Celsr1, Cer1, Cfc1, …	FALSE
GO:0035637	GO_BiologicalProcess_01.11.2012_13h52	multicellular organismal signaling	[3]	[None]	186	34.3173	1.24786e-37	7.49962e-35	{None=NaN}	{None=NaN}	[Abat, Accn1, Accn2, Adipoq, Adora1, Adra1a, Agt, Amph, Ank2, Ank3, Ap3b2, Apba1, Apba2, Atp2b2, Bdnf, C1ql3, Cacna1a, Cacna1b, Cacna1e, Cacna1g, Cacna2d2, Cacnb4, Cacng4, Cadps, Calb1, Camk2b, Camk4, Cdh2, Cdh8, Celf4, Chat, Chrm3, Chrna7, Chrnb2, Chrnb4, Cldn11, Clstn1, Cnr1, Cntn2, Cntnap1, Cpeb1, Cplx1, Cplx2, Cplx3, Crhr1, Cspg5, Ctnna2, Ctnnd2, Cx3cl1, Cxadr, Dlg2, Dmpk, Doc2b, Drd2, Edn3, …	[2300002M23Rik, 5930434B04Rik, Abat, Abhd6, Accn1, Accn2, Ache, Acp1, Adam22, Adipoq, Adnp, Adora1, Adora2a, Adra1a, Adrb1, Adrb2, Afg3l2, Agrn, Agt, Agtpbp1, Akt1, Akt2, Aldh4a1, Aldh5a1, Aldh9a1, Als2, Amigo1, Amph, Anapc2, Ank2, Ank3, Ap2b1, Ap3b1, Ap3b2, Ap3d1, Ap3m1, Ap3m2, Ap3s1, Ap3s2, Apba1, Apba2, Apba3, App, Arc, Arhgef10, Arhgef15, Arrb2, Aspa, Atad1, Atp1a2, Atp2b2, Atxn1, Avp, Avpr1a…	TRUE
GO:0040012	GO_BiologicalProcess_01.11.2012_13h52	regulation of locomotion	[2, 3]	[Group5]	106	25.8537	2.46175e-12	1.47951e-09	{Group5=4.172128638427132E-46}	{Group5=2.9204900468989926E-45}	[Acan, Ace, Acvrl1, Adarb1, Adipoq, Adora1, Agt, Alox12, Amotl1, Angpt2, Angpt4, Anxa3, Bmper, Bves, Col18a1, Col1a1, Cx3cl1, Cxcl16, Dll4, Dpysl3, Drd2, Dscam, Edn3, Ednra, Efna1, Efnb2, Egfr, Epha2, Erbb4, F2rl1, F3, F7, Fgf10, Fgf2, Fgr, Flt1, Flt4, Gas6, Gpld1, Gpr124, Has2, Hs3st5, Igf1, Igfbp5, Il33, Irs1, Jam3, Kdr, Lama1, Lama5, Lamb1, Lef1, Lmna, Lpar1, Lrp4, Macf1, Magi2, Mcc, Nexn, Ntn…	[1810046J19Rik, 2610002I17Rik, Abhd2, Abhd6, Abi3, Abr, Acan, Ace, Acvrl1, Ada, Adam10, Adam17, Adam8, Adam9, Adarb1, Adipoq, Adora1, Adora2a, Adora3, Adra2a, Ager, Agt, Aif1, Akt1, Akt2, Alox12, Amot, Amotl1, Angpt1, Angpt2, Angpt4, Angptl3, Anxa3, Ap1ar, Apc, Apod, Apoe, Apoh, Aqp1, Arap3, Arhgap5, Arrdc3, Artn, Bag4, Bbs1, Bbs2, Bbs4, Bcar1, Bcl2, Bcr, Bdkrb1, Bmp10, Bmp2, Bmp4, Bmper, Bmpr2, …	FALSE
GO:0042592	GO_BiologicalProcess_01.11.2012_13h52	homeostatic process	[3]	[None]	227	19.9473	2.63669e-11	1.58465e-08	{None=NaN}	{None=NaN}	[4930506M07Rik, Accn1, Accn2, Adam19, Adcyap1r1, Adipoq, Adora1, Adra1a, Adra1b, Agt, Agtr1a, Aifm3, Akap5, Alox12, Ank1, Ank2, Ank3, Aqp3, Atp12a, Atp2b2, Atp4a, Atp7b, Avpr1b, Bcl2l11, Bdkrb2, Brsk2, Bsnd, C1qtnf3, Cacna1a, Cacna1e, Cacna1f, Cacna1g, Cacnb4, Calcr, Casq2, Cav1, Cav3, Cckar, Cd40, Cdh1, Cdh2, Celf4, Chrna6, Chrna7, Chrnb2, Chrnb4, Chrnd, Chst3, Cidea, Cldn11, Clstn1, Cnr1, Cntn2…	[1300017J02Rik, 1500003O03Rik, 1500010J02Rik, 1600014K23Rik, 1600029I14Rik, 1810046J19Rik, 2010110P09Rik, 2300002M23Rik, 2400001E08Rik, 2700094K13Rik, 4930506M07Rik, Aacs, Abca1, Abca12, Abca2, Abcb5, Abcb7, Abcg1, Abcg5, Abcg8, Acaca, Acadl, Acadvl, Accn1, Accn2, Accn3, Acd, Acin1, Aco1, Acvr1b, Acvr2a, Ada, Adam17, Adam19, Adam22, Adam8, Adcyap1r1, Add1, Adipoq, Adm, Adnp, Adora1, Adora2a, Adra…	TRUE
GO:0044057	GO_BiologicalProcess_01.11.2012_13h52	regulation of system process	[3, 4]	[Group6]	154	35	2.26448e-32	1.36095e-29	{Group6=5.44063579706775E-31}	{Group6=3.808445057947425E-30}	[Accn1, Accn2, Adipoq, Adora1, Adora2b, Adra1a, Adra1b, Agt, Alox5, Ank2, Arg2, Atp2b2, Avpr1b, Bdnf, C1qtnf3, Cacna1a, Cacna1b, Cacna1e, Cacna1g, Cacna2d2, Calb1, Cald1, Camk2b, Casq2, Cav1, Cav3, Cdh2, Cftr, Chat, Chrm2, Chrm3, Chrna7, Chrnb2, Chrnb4, Cnr1, Cntn2, Corin, Cpeb1, Cplx2, Cplx3, Crhr1, Cspg5, Ctnnd2, Cx3cl1, Cxadr, Dmpk, Drd2, Edn3, Epas1, Ephb2, Erbb4, F2rl1, Fgf10, Fgfr1, Flt1, F…	[Abcg5, Abcg8, Abhd6, Accn1, Accn2, Acvr2a, Ada, Adipoq, Adm, Adnp, Adora1, Adora2a, Adora2b, Adra1a, Adra1b, Adra1d, Adra2b, Adrb1, Adrb2, Adrbk1, Agt, Agtr2, Ahr, Aif1, Akap1, Alox5, Anapc2, Ank2, Anpep, Anxa6, Apln, Apoa1, Apoa2, Apoa4, Aqp1, Arc, Arg2, Arrb2, Atad1, Atp1a1, Atp1a2, Atp2a1, Atp2a2, Atp2b2, Avp, Avpr1a, Avpr1b, Avpr2, Baiap2, Bcan, Bche, Bdnf, Bhlhe40, Bmp10, Bmpr2, C1qtnf3, Ca…	TRUE
GO:0044708	GO_BiologicalProcess_01.11.2012_13h52	single-organism behavior	[3]	[Group1]	119	31.9892	1.81958e-21	1.09357e-18	{Group1=1.8195760687083594E-21}	{Group1=1.2737032480958517E-20}	[Abat, Accn2, Adcy1, Adcy5, Adcy8, Adora1, Adra1b, Aff2, Amph, Apba1, Apba2, Astn1, Atp1a3, Atp2b2, Atp7b, Bdnf, Cacna1a, Cacna1b, Cacna1e, Cacnb4, Calb1, Camk4, Chat, Chd7, Chl1, Chrna5, Chrna7, Chrnb2, Chrnb4, Cnr1, Cntn2, Cntnap2, Crhr1, Ctnnd2, Dab1, Drd2, Dscam, Epha4, Ephb2, Fgf12, Fgf13, Fgf14, Fos, Fosl1, Foxp2, Fzd4, Gabra5, Ghrh, Glp1r, Glra1, Glrb, Gnao1, Gria1, Grik1, Grik2, Grin2a, G…	[1190005F20Rik, 4930444A02Rik, Aaas, Abat, Abi2, Accn2, Ada, Adam2, Adam22, Adcy1, Adcy5, Adcy8, Adh1, Adnp, Adora1, Adora2a, Adra1b, Adrb1, Aff2, Agrp, Agtpbp1, Alb, Als2, Amfr, Amph, Apba1, Apba2, Apbb1, Aplp2, App, Aprt, Arc, Arrb2, Arrdc3, Art2b, Asl, Astn1, Atad1, Atg7, Atp1a2, Atp1a3, Atp2b2, Atp7a, Atp7b, Atxn1, Atxn3, Avp, Avpr1a, Bbs1, Bbs2, Bbs4, Bche, Bcl2, Bdnf, Bsx, Btg2, Cacna1a, Ca…	TRUE
GO:0045595	GO_BiologicalProcess_01.11.2012_13h52	regulation of cell differentiation	[3, 4]	[None]	206	20.4163	2.75597e-11	1.65634e-08	{None=NaN}	{None=NaN}	[A930038C07Rik, Ace, Acvrl1, Adamts20, Adipoq, Akap5, Alox12, Ar, Asb4, Axin2, B4galt2, Bcl11b, Bdnf, Bmp6, Bmpr1a, Boc, Cacna1a, Camk2b, Cav1, Cav3, Cd83, Cdh2, Cdh4, Chn1, Chrnb2, Cnr1, Cntn1, Cntn2, Cntn4, Cobl, Col1a1, Cthrc1, D0H4S114, D130043K22Rik, Dab1, Dact1, Dixdc1, Dll4, Dmbt1, Dmpk, Dpysl3, Drd2, Dscam, Ednrb, Efemp1, Efna1, Efnb2, Epha3, Epha4, Ephb2, Ephb3, Erbb2, Ereg, Errfi1, Esrr…	[0610007C21Rik, 1810020D17Rik, 2400003C14Rik, 4933421E11Rik, 5430435G22Rik, 5730469M10Rik, 5830415F09Rik, 6330406I15Rik, A930038C07Rik, AI848100, Abca5, Abcg1, Abl2, Ace, Ache, Acin1, Acvr1, Acvr1b, Acvr2a, Acvr2b, Acvrl1, Ada, Adam8, Adamts20, Adamts9, Adig, Adipoq, Adm, Adnp, Adra2b, Adra2c, Adrb1, Adrm1, Agrn, Ahi1, Akap5, Akt1, Alms1, Alox12, Amigo1, Anapc2, Ankrd17, Ankrd26, Ankrd54, Ap1ar, …	TRUE
GO:0046903	GO_BiologicalProcess_01.11.2012_13h52	secretion	[3, 4]	[Group5]	177	26.5367	4.2944e-21	2.58094e-18	{Group5=4.172128638427132E-46}	{Group5=2.9204900468989926E-45}	[Abcc8, Accn2, Acvr1c, Adora1, Adora2b, Agt, Agtr1a, Anxa3, Apba1, Atp2b2, Atp7b, Avpr1b, B4galt2, Bdkrb2, Bdnf, Bik, Brsk2, Btn1a1, C1qtnf3, Cacna1a, Cacna1b, Cacna1e, Cacna1h, Cacnb4, Cadm1, Cadps, Car8, Cav1, Cbln4, Cckar, Cd40, Cdo1, Cga, Chd7, Chrna6, Chrna7, Chrnb2, Cmtm2a, Cnr1, Corin, Cplx1, Cplx2, Cplx3, Crhr1, Cx3cl1, Doc2b, Drd2, Edn3, Ednra, Efna5, Egf, Epha5, Erbb3, Erbb4, F2rl1, Fgf…	[1500003O03Rik, 4930579C15Rik, 6330545A04Rik, AF251705, Aacs, Abca1, Abcb1a, Abcb1b, Abcc8, Abr, Accn2, Acr, Acvr1c, Acvr2a, Acvr2b, Ada, Adam9, Adm, Adora1, Adora2a, Adora2b, Adora3, Adra2a, Adrb1, Adrbk1, Agpat6, Agr2, Agt, Agtr1a, Agxt, Aim2, Ang, Anpep, Anxa1, Anxa2, Anxa3, Ap2b1, Apba1, Apbb1, Apln, Aprt, Aqp1, Aqp5, Arfgap3, Arfgef2, Arfip1, Arhgap17, Arrb1, Atp2b2, Atp7b, Avp, Avpr1a, Avpr…	FALSE
GO:0048468	GO_BiologicalProcess_01.11.2012_13h52	cell development	[3, 4]	[Group2]	353	24.8942	1.14335e-35	6.87154e-33	{Group2=3.870913015829226E-34}	{Group2=2.7096391110804582E-33}	[2610109H07Rik, 4930506M07Rik, A930038C07Rik, Acan, Ace, Actc1, Adcy1, Adipoq, Agt, Akap5, Aldh1a2, Alx1, Angpt2, Ank1, Ank2, Ank3, Antxr1, Apbb2, Atcay, Atp2b2, Atp7b, Axin2, B4galt2, Bcl11b, Bdnf, Bfsp1, Bmp6, Bmp8a, Bmpr1a, Boc, Brsk2, Bves, Cacna1a, Cacna1f, Cacna1s, Cacna2d2, Cacnb4, Camk2b, Cav3, Cckar, Cdh1, Cdh11, Cdh2, Cdh4, Celsr2, Chat, Chl1, Chn1, Chrnb2, Chst3, Clmn, Cnga3, Cnr1, Cnt…	[2300002M23Rik, 2400003C14Rik, 2610109H07Rik, 4632434I11Rik, 4930506M07Rik, 4930579C15Rik, 4933421E11Rik, 5830415F09Rik, 9430031J16Rik, A26c2, A930038C07Rik, AI464131, Abcb1b, Abi2, Abl2, Ablim1, Acan, Ace, Ache, Acrbp, Acsl4, Acta1, Acta2, Actb, Actc1, Actg1, Acvr1, Adad1, Adam15, Adam22, Adcy1, Adipoq, Adm, Adnp, Adora2a, Adra2b, Adra2c, Adrb1, Adrm1, Aff4, Afg3l2, Ager, Agfg1, Agpat6, Agrn, Ag…	TRUE
GO:0048513	GO_BiologicalProcess_01.11.2012_13h52	organ development	[3, 4, 5]	[Group3]	536	21.5781	4.94333e-36	2.97094e-33	{Group3=1.282890910686409E-56}	{Group3=8.980236374804863E-56}	[2610109H07Rik, 5830411N06Rik, AW551984, Acan, Ace, Actc1, Acvrl1, Adam19, Adamts2, Adap2, Add2, Adipoq, Adra1a, Adra1b, Agt, Agtr1a, Akap5, Aldh1a2, Aldh1a3, Alpl, Alx1, Alx4, Angpt2, Ank1, Ank2, Ankrd6, Ano1, Anxa3, Apcdd1, Aqp3, Aqp6, Ar, Arg2, Asns, Atp2b2, Atp7b, Axin2, B4galt2, Barx2, Bcl11b, Bcl2l11, Bdnf, Bfsp1, Bik, Bmp3, Bmp6, Bmp8a, Bmp8b, Bmper, Bmpr1a, Boc, Bok, Cacna1a, Cacna1f, Cac…	[0610007C21Rik, 2300002M23Rik, 2610109H07Rik, 4632434I11Rik, 4930444A02Rik, 4932438A13Rik, 4933409K07Rik, 5430435G22Rik, 5730469M10Rik, 5830411N06Rik, AI464131, AW551984, Aacs, Aard, Aars, Abca12, Abcb1a, Abcb1b, Abcb6, Abi2, Abr, Acadm, Acan, Acat1, Ace, Acer1, Ache, Acin1, Acsbg1, Acsl3, Acta1, Acta2, Actc1, Actl6a, Acvr1, Acvr1b, Acvr2a, Acvr2b, Acvrl1, Ada, Adam15, Adam17, Adam19, Adam8, Adam…	FALSE
GO:0048514	GO_BiologicalProcess_01.11.2012_13h52	blood vessel morphogenesis	[3, 4, 6, 7, 8, 9]	[Group3]	119	26.7416	8.24515e-15	4.95534e-12	{Group3=1.282890910686409E-56}	{Group3=8.980236374804863E-56}	[Acvrl1, Adora2b, Angpt2, Angpt4, Anxa3, Arhgap22, Arhgap24, Asb4, B4galt2, Bai1, Bai2, Bai3, Bmper, Cav1, Ccbe1, Cdh2, Chd7, Col18a1, Col4a1, Col4a2, Col4a3, Col8a1, Col8a2, Cspg4, Cx3cl1, Ddah1, Dll4, Ednra, Efna1, Efnb2, Egf, Epas1, Epha2, Ephb1, Ephb2, Ephb3, Ephb4, Ereg, Esm1, F3, Fgf10, Fgf2, Fgf9, Fgfr1, Fgfr2, Flt1, Flt4, Fn1, Fzd4, Gata6, Gjc1, Gpld1, Gpr124, Hhip, Hpgd, Hspg2, Itga7, Ja…	[Acvr1, Acvrl1, Adam15, Adam8, Adamts1, Adm, Adm2, Adora2b, Adra2b, Aggf1, Ahr, Aimp1, Amot, Ang, Ang3, Ang4, Angpt1, Angpt2, Angpt4, Angptl3, Angptl6, Anpep, Anxa2, Anxa3, Apob, Apoe, Apoh, Apold1, Aqp1, Arhgap22, Arhgap24, Asb4, Atp5b, B4galt1, B4galt2, Bai1, Bai2, Bai3, Bmp4, Bmper, Btg1, C1galt1, C3, C3ar1, C5ar1, C6, Calcrl, Casp8, Cav1, Ccbe1, Ccl11, Ccl12, Ccl2, Ccl24, Ccl5, Ccm2, Ccr2, Cc…	FALSE
GO:0048518	GO_BiologicalProcess_01.11.2012_13h52	positive regulation of biological process	[1, 2, 3]	[Group5]	567	17.9772	1.89187e-17	1.13702e-14	{Group5=4.172128638427132E-46}	{Group5=2.9204900468989926E-45}	[4930583H14Rik, 5330417C22Rik, A2m, A930038C07Rik, Abcc8, Ablim2, Ablim3, Accn1, Ace, Acvrl1, Adamts20, Adarb1, Adcy1, Adcy2, Adcy4, Adcy7, Adcyap1r1, Adipoq, Adora1, Adora2b, Adra1a, Adra1b, Afap1l2, Agt, Agtr1a, Ahrr, Aifm3, Akap12, Akap5, Aldh1a2, Aldh1a3, Aldh3a1, Alk, Alox12, Alox5, Alx1, Alx4, Amotl1, Amph, Angpt2, Angpt4, Ank2, Ankrd6, Anxa3, Apbb2, Aqp3, Ar, Arhgef16, Arhgef7, Arnt2, Arnt…	[0610007C21Rik, 1190002H23Rik, 1500003O03Rik, 1500010J02Rik, 1520402A15Rik, 1810020D17Rik, 1810046J19Rik, 2010110P09Rik, 2400001E08Rik, 2400003C14Rik, 2610002I17Rik, 2810002N01Rik, 4930583H14Rik, 5033414D02Rik, 5330417C22Rik, 5430435G22Rik, 5430437P03Rik, 5730419I09Rik, 5930416I19Rik, 6330406I15Rik, 6720456B07Rik, A2m, A430084P05Rik, A930001N09Rik, A930038C07Rik, AF251705, AI182371, AI464131, AI8…	FALS槎
GO:0048519	GO_BiologicalProcess_01.11.2012_13h52	negative regulation of biological process	[1, 2, 3]	[Group5]	502	17.614	1.0778e-13	6.47757e-11	{Group5=4.172128638427132E-46}	{Group5=2.9204900468989926E-45}	[2610109H07Rik, A2m, A930038C07Rik, Abcc8, Acan, Accn1, Accn2, Acvr1c, Acvrl1, Adamts20, Adarb1, Adcyap1r1, Add2, Adipoq, Adora1, Adora2b, Adra1a, Adra1b, Agt, Agtr1a, Ahrr, Akap5, Aldh1a2, Alox12, Alox8, Alx1, Angpt2, Angpt4, Ank2, Ankrd6, Apbb2, Apc2, Apcdd1, Ar, Arg2, Arhgef12, Arnt2, Asns, Atcay, Atf3, Atp7b, Atp8b1, Axin2, B4galnt2, B4galt2, Bace2, Bahd1, Bai1, Bai2, Bai3, Barx2, Bcat1, Bcl1…	[0610007C21Rik, 1110008J03Rik, 1500003O03Rik, 1500015O10Rik, 1700021K19Rik, 1810020D17Rik, 1810046J19Rik, 1810074P20Rik, 2410004A20Rik, 2610109H07Rik, 3200002M19Rik, 4632434I11Rik, 4921515J06Rik, 4930547N16Rik, 4933421E11Rik, 5430435G22Rik, 5430437P03Rik, 5730590G19Rik, 5830415F09Rik, 5930416I19Rik, A2m, A930001N09Rik, A930038C07Rik, AY074887, Aars, Aatf, Abca5, Abcb1a, Abcc8, Abcg1, Abcg5, Abcg8…	FALSE
GO:0048522	GO_BiologicalProcess_01.11.2012_13h52	positive regulation of cellular process	[2, 3, 4]	[Group5]	506	17.7482	2.09616e-14	1.25979e-11	{Group5=4.172128638427132E-46}	{Group5=2.9204900468989926E-45}	[4930583H14Rik, 5330417C22Rik, A930038C07Rik, Ablim2, Ablim3, Accn1, Ace, Acvrl1, Adamts20, Adcy1, Adcy2, Adcy4, Adcy7, Adcyap1r1, Adipoq, Adora1, Adora2b, Adra1a, Adra1b, Afap1l2, Agt, Agtr1a, Ahrr, Aifm3, Akap12, Akap5, Aldh1a2, Aldh1a3, Aldh3a1, Alox12, Alx1, Alx4, Amotl1, Amph, Angpt4, Ankrd6, Anxa3, Apbb2, Ar, Arhgef16, Arhgef7, Arnt2, Arntl, Asb4, Asns, Atf3, Avpr1b, Axin2, B4galt2, BC04835…	[0610007C21Rik, 1190002H23Rik, 1500003O03Rik, 1500010J02Rik, 1520402A15Rik, 1810020D17Rik, 1810046J19Rik, 2010110P09Rik, 2400001E08Rik, 2400003C14Rik, 2610002I17Rik, 2810002N01Rik, 4930583H14Rik, 5330417C22Rik, 5430435G22Rik, 5430437P03Rik, 5730419I09Rik, 5930416I19Rik, 6330406I15Rik, 6720456B07Rik, A430084P05Rik, A930038C07Rik, AF251705, AI464131, AI848100, Aacs, Aadac, Aak1, Aatf, Abca1, Abcd2,…	FALSE
GO:0048523	GO_BiologicalProcess_01.11.2012_13h52	negative regulation of cellular process	[2, 3, 4]	[Group5]	448	17.3576	3.23943e-11	1.9469e-08	{Group5=4.172128638427132E-46}	{Group5=2.9204900468989926E-45}	[2610109H07Rik, A930038C07Rik, Abcc8, Acan, Accn1, Accn2, Acvr1c, Acvrl1, Adamts20, Adarb1, Adcyap1r1, Add2, Adipoq, Adora1, Adora2b, Adra1a, Adra1b, Agt, Agtr1a, Ahrr, Aldh1a2, Alox12, Alox8, Alx1, Angpt2, Angpt4, Ankrd6, Apbb2, Apc2, Apcdd1, Ar, Arhgef12, Arnt2, Asns, Atcay, Atf3, Atp7b, Atp8b1, Axin2, B4galnt2, B4galt2, Bace2, Bahd1, Barx2, Bcat1, Bcl11b, Bcl6b, Bdkrb2, Bdnf, Bicc1, Birc7, Bmp…	[0610007C21Rik, 1110008J03Rik, 1500003O03Rik, 1500015O10Rik, 1700021K19Rik, 1810020D17Rik, 1810046J19Rik, 1810074P20Rik, 2410004A20Rik, 2610109H07Rik, 3200002M19Rik, 4632434I11Rik, 4930547N16Rik, 4933421E11Rik, 5430435G22Rik, 5430437P03Rik, 5730590G19Rik, 5830415F09Rik, 5930416I19Rik, A930001N09Rik, A930038C07Rik, AY074887, Aars, Aatf, Abca5, Abcb1a, Abcc8, Abcg1, Abhd2, Abhd6, Abl1, Abr, Acaa2, …	FALSE
GO:0048583	GO_BiologicalProcess_01.11.2012_13h52	regulation of response to stimulus	[2, 3]	[Group5]	383	18.9416	5.2574e-15	3.1597e-12	{Group5=4.172128638427132E-46}	{Group5=2.9204900468989926E-45}	[2610109H07Rik, 5330417C22Rik, A2m, Ace, Acvrl1, Adamts20, Adap2, Adipoq, Adora1, Adora2b, Adra1a, Adra1b, Afap1, Afap1l2, Agpat9, Agt, Akap12, Akap5, Aldh1a3, Alk, Angpt2, Ankrd6, Apc2, Apcdd1, Ar, Arhgef12, Arhgef16, Arhgef17, Arhgef26, Arhgef37, Arhgef38, Arhgef7, Asap1, Asap3, Axin2, Bcl2l11, Bicc1, Bik, Bmf, Bmp6, Bmper, Bmpr1a, Brsk2, Bves, C1qc, C1qtnf1, C1qtnf2, C1qtnf3, C8a, C8b, Cacna1e…	[1110008J03Rik, 1500003O03Rik, 1520402A15Rik, 1700001J03Rik, 1700018F24Rik, 1700123K08Rik, 2010002M12Rik, 2010110P09Rik, 2300002M23Rik, 2400001E08Rik, 2610109H07Rik, 2810002N01Rik, 2810408A11Rik, 3110056O03Rik, 4930449I24Rik, 4930474N05Rik, 4930547N16Rik, 4930596D02Rik, 4933421I07Rik, 5330417C22Rik, 5430435G22Rik, 5430437P03Rik, 5730419I09Rik, A2m, A430084P05Rik, A930001N09Rik, AI182371, AI464131…	FALSE
GO:0048585	GO_BiologicalProcess_01.11.2012_13h52	negative regulation of response to stimulus	[2, 3, 4]	[Group5]	158	22.3164	6.40902e-12	3.85182e-09	{Group5=4.172128638427132E-46}	{Group5=2.9204900468989926E-45}	[2610109H07Rik, A2m, Adipoq, Adora1, Adra1a, Adra1b, Agt, Angpt2, Ankrd6, Apc2, Apcdd1, Arhgef12, Axin2, Bicc1, Bmper, Camk2b, Cav1, Cav3, Cblc, Cd3e, Cdh2, Chrdl2, Chrna7, Cidea, Corin, Crhr1, Cthrc1, Ctnna2, Cxxc4, Dab1, Dab2ip, Dact1, Ddit4l, Dkk2, Dkk3, Drd2, Dusp4, Dusp9, Epha2, Epha4, Erbb3, Errfi1, Esr2, F2rl1, Fbn1, Fbn2, Fgf2, Fgf9, Fgfr3, Frzb, Gas6, Gdnf, Gdpd5, Gli3, Gm12824, Gpc1, Gp…	[1110008J03Rik, 1500003O03Rik, 2610109H07Rik, 4930547N16Rik, 5430435G22Rik, A2m, A930001N09Rik, Abr, Acvr1, Ada, Adipoq, Adm, Adora1, Adora2a, Adra1a, Adra1b, Adra1d, Adrb2, Adrbk1, Adrbk2, Aes, Agt, Agtr2, Ahsg, Aida, Aif1, Akap10, Akt1, Akt1s1, Anapc2, Angpt2, Ankrd26, Ankrd6, Anxa1, Aoah, Apc, Apc2, Apcdd1, Apod, Apoe, Arap3, Arhgef1, Arhgef11, Arhgef12, Arrb1, Arrb2, Aspn, Asxl1, Atxn1, Atxn7…	FALSE
GO:0048646	GO_BiologicalProcess_01.11.2012_13h52	anatomical structure formation involved in morphogenesis	[2, 3, 4]	[Group5]	392	25.6042	6.83861e-43	4.11001e-40	{Group5=4.172128638427132E-46}	{Group5=2.9204900468989926E-45}	[1700019E19Rik, 2610109H07Rik, 4930506M07Rik, 6030429G01Rik, Actc1, Acvrl1, Adcy1, Adora2b, Agt, Agtr1a, Akap5, Aldh1a2, Aldh1a3, Alpl, Alx1, Alx4, Angpt2, Angpt4, Ank3, Ankrd6, Anxa3, Apbb2, Ar, Arhgap22, Arhgap24, Asap1, Asb4, Atp2b2, Atp7b, Axin2, B4galt2, Bai1, Bai2, Bai3, Bcl11b, Bcl2l11, Bdnf, Bmp6, Bmper, Bmpr1a, Boc, Brsk2, Cacna1a, Cacna1f, Cacna1s, Cadm1, Calb1, Camk2b, Car8, Cav1, Cav3…	[0610037P05Rik, 1700019E19Rik, 1810043G02Rik, 2400003C14Rik, 2610109H07Rik, 2700049A03Rik, 4930506M07Rik, 4930579C15Rik, 6030429G01Rik, 6330545A04Rik, 9430031J16Rik, Abi1, Ablim1, Abr, Ache, Acta1, Actb, Actc1, Actg1, Actr3, Acvr1, Acvr2b, Acvrl1, Ada, Adam15, Adam8, Adam9, Adamts1, Adcy1, Adm, Adm2, Adnp, Adora2a, Adora2b, Adra2b, Afg3l2, Agfg1, Aggf1, Agt, Agtpbp1, Agtr1a, Agtr1b, Agtr2, Ahi1, …	FALSE
GO:0048729	GO_BiologicalProcess_01.11.2012_13h52	tissue morphogenesis	[3, 4]	[Group5]	132	25.3359	2.55659e-14	1.53651e-11	{Group5=4.172128638427132E-46}	{Group5=2.9204900468989926E-45}	[Actc1, Acvrl1, Agt, Agtr1a, Aldh1a2, Aldh1a3, Alx1, Ankrd6, Ar, Atp7b, Bmpr1a, Car8, Cav3, Cdh1, Cdsn, Cobl, Col11a1, Col1a1, Col1a2, Col5a1, Cthrc1, Dact1, Dll4, Dsp, Dspp, Ednra, Egfr, Enah, Epha2, Errfi1, Esr2, Fgf10, Fgf2, Fgfr1, Fgfr2, Fgfr3, Flt1, Fras1, Frem2, Frzb, Fzd3, Gcm2, Gcnt4, Gdnf, Gli2, Gli3, Gpc3, Grhl2, Grhl3, Heyl, Hhip, Hnf1b, Igf1, Igfbp5, Jag1, Jag2, Kif26b, Klk14, Lama1, …	[Actc1, Acvr1, Acvrl1, Adam17, Adam8, Adm, Agt, Agtr1a, Agtr1b, Agtr2, Ahi1, Ahr, Aldh1a1, Aldh1a2, Aldh1a3, Alms1, Alx1, Angpt1, Ankrd6, Apaf1, Ar, Areg, Atp7a, Atp7b, Axin1, Bbs4, Bcl10, Bcl2, Bmp10, Bmp2, Bmp4, Bmpr1a, Bmpr2, Btrc, C2cd3, Car2, Car8, Car9, Casp8, Cav3, Ccl11, Ccm2, Ccr4, Cd44, Cdc42, Cdh1, Cdsn, Celsr1, Cfc1, Cfl1, Chrd, Chuk, Cited1, Cited2, Cobl, Col11a1, Col1a1, Col1a2, Col…	FALSE
GO:0048731	GO_BiologicalProcess_01.11.2012_13h52	system development	[3, 4]	[Group3]	733	22.5956	2.11865e-60	1.27331e-57	{Group3=1.282890910686409E-56}	{Group3=8.980236374804863E-56}	[2610109H07Rik, 4930506M07Rik, 5830411N06Rik, A930038C07Rik, AW551984, Acan, Accn1, Ace, Acsl6, Actc1, Actl6b, Acvrl1, Adam19, Adamts2, Adap2, Adcy1, Add2, Adipoq, Adora2b, Adra1a, Adra1b, Agt, Agtr1a, Akap5, Aldh1a2, Aldh1a3, Alpl, Alx1, Alx4, Angpt2, Angpt4, Ank1, Ank2, Ank3, Ankrd6, Ano1, Anxa3, Apbb2, Apcdd1, Aqp3, Aqp6, Ar, Arg2, Arhgap22, Arhgap24, Arhgef7, Arnt2, Asb4, Asns, Atcay, Atoh8, …	[0610007C21Rik, 1110008J03Rik, 2300002M23Rik, 2400003C14Rik, 2610109H07Rik, 4632434I11Rik, 4930444A02Rik, 4930506M07Rik, 4932438A13Rik, 4933409K07Rik, 5430435G22Rik, 5730469M10Rik, 5830411N06Rik, 5830415F09Rik, 6230427J02Rik, 9430031J16Rik, A930038C07Rik, AI464131, AW551984, Aacs, Aard, Aars, Abca12, Abcb1a, Abcb1b, Abcb6, Abi2, Abl2, Ablim1, Abr, Abt1, Acadm, Acan, Acat1, Accn1, Acd, Ace, Acer1,…	TRU_x000F_
GO:0048839	GO_BiologicalProcess_01.11.2012_13h52	inner ear development	[3, 6, 7, 8]	[Group3]	56	30.1075	1.02962e-09	6.18803e-07	{Group3=1.282890910686409E-56}	{Group3=8.980236374804863E-56}	[Atp2b2, Bdnf, Bmper, Cdh1, Chd7, Col11a1, Col2a1, Cthrc1, Duox1, Ephb2, Fgf10, Fgf9, Fgfr1, Fgfr2, Fgfr3, Frem2, Frzb, Fzd3, Gabra5, Gabrb2, Gabrb3, Gli2, Gli3, Gpr98, Grhl3, Igf1, Igfbp7, Itga8, Jag1, Jag2, Kcnk3, Kcnk9, Kcnma1, Kcnq4, Lgr5, Lhfpl5, Lin7a, Myo3a, Myo6, Nr4a3, Ntn1, Ntrk3, Otop1, Pax8, Pdgfa, Pdgfra, Prox1, Prrx1, Prrx2, Ror2, Sobp, Strc, Tbx18, Tgfb2, Tgfb3, Ush1c]	[Abr, Ahi1, Alms1, Anp32b, Atg5, Atoh1, Atp2b2, Atp6v1b1, Bcr, Bdnf, Bmp2, Bmp4, Bmper, C1qb, Ccm2, Cdh1, Cdh23, Cdkn1b, Cebpa, Celsr1, Cep290, Chd3, Chd7, Chrna10, Chrna9, Clic5, Clrn1, Col11a1, Col2a1, Cthrc1, Cux1, Cxcl14, Cytl1, Dfna5, Dicer1, Dll1, Dlx5, Dlx6, Duox1, Duox2, Dvl1, Dvl2, Dvl3, Ephb2, Eya1, Fgf10, Fgf20, Fgf3, Fgf8, Fgf9, Fgfr1, Fgfr2, Fgfr3, Flg, Foxg1, Foxi1, Foxi2, Foxi3, Fr…	FALSE
GO:0048858	GO_BiologicalProcess_01.11.2012_13h52	cell projection morphogenesis	[3, 4, 5, 6]	[None]	143	28.2051	8.60734e-20	5.17301e-17	{None=NaN}	{None=NaN}	[1700019E19Rik, 2610109H07Rik, 4930506M07Rik, 6030429G01Rik, Adcy1, Akap5, Ank3, Apbb2, Asap1, Atp7b, Bcl11b, Bdnf, Boc, Brsk2, Cacna1a, Cacna1f, Camk2b, Cckar, Cdh11, Cdh2, Cdh4, Celsr2, Chl1, Chn1, Chrnb2, Chst3, Cntn2, Cntnap1, Cobl, Ctnna2, D0H4S114, Dab1, Dact1, Dcc, Dcdc2a, Dclk1, Dixdc1, Dpysl5, Drd2, Dscam, Dzip1l, Efna1, Efna5, Enah, Epha3, Epha4, Epha5, Ephb1, Ephb2, Ephb3, Erbb2, Erbb3…	[0610037P05Rik, 1700019E19Rik, 1810043G02Rik, 2400003C14Rik, 2610109H07Rik, 2700049A03Rik, 4930506M07Rik, 6030429G01Rik, 6330545A04Rik, 9430031J16Rik, Ablim1, Ache, Actb, Actg1, Actr3, Adcy1, Adm, Adnp, Adora2a, Afg3l2, Ahi1, Ak7, Akap5, Alcam, Alms1, Als2, Amigo1, Anapc2, Ank3, Apbb1, Apbb2, Apc, Apoa1, Apobec3, Apod, Apoe, App, Arl3, Arl6, Artn, Arx, Asap1, Atg7, Atl1, Atoh1, Atp7a, Atp7b, Atxn…	TRUE
GO:0048870	GO_BiologicalProcess_01.11.2012_13h52	cell motility	[2, 3]	[Group4]	200	24.8139	4.84747e-20	2.91333e-17	{Group4=4.8474683013183655E-20}	{Group4=3.393227810922856E-19}	[A930038C07Rik, Acan, Ace, Acvrl1, Adarb1, Adipoq, Adora1, Agt, Alox12, Amotl1, Angpt2, Angpt4, Anxa3, Apbb2, Arhgef16, Astn1, B4galt2, Bmper, Cacna1e, Cckar, Cdc42bpb, Cdh2, Celf3, Celsr2, Cenpv, Chl1, Chrna7, Cmtm2a, Cntn2, Col18a1, Col1a1, Col5a1, Cspg4, Ctnna2, Cx3cl1, Cxadr, Cxcl16, D130043K22Rik, Dab1, Dcc, Dcdc2a, Dclk1, Dixdc1, Dll4, Dmrt1, Dnahc11, Dpysl3, Drd2, Edn3, Ednra, Ednrb, Efna1…	[1110034A24Rik, 1810046J19Rik, 2610002I17Rik, 4930444A02Rik, 4933424B01Rik, 6720456B07Rik, A930038C07Rik, Abhd2, Abhd6, Abi2, Abi3, Abr, Acan, Ace, Acvr1, Acvrl1, Ada, Adam10, Adam17, Adam8, Adam9, Adarb1, Adipoq, Adora1, Adora3, Adra2a, Ager, Agt, Aif1, Aimp1, Akap4, Akt1, Akt2, Alkbh1, Alox12, Amica1, Amot, Amotl1, Angpt1, Angpt2, Angpt4, Angptl3, Anks1, Anxa3, Ap1ar, Apbb1, Apbb2, Apc, Apoa1, …	FALSE
GO:0050793	GO_BiologicalProcess_01.11.2012_13h52	regulation of developmental process	[2, 3]	[Group5]	300	21.0674	4.8855e-18	2.93618e-15	{Group5=4.172128638427132E-46}	{Group5=2.9204900468989926E-45}	[A930038C07Rik, Accn1, Ace, Acvrl1, Adamts20, Adipoq, Adora2b, Agt, Agtr1a, Akap5, Alox12, Angpt2, Angpt4, Ankrd6, Anxa3, Ar, Asb4, Axin2, B4galt2, Bai1, Bai2, Bai3, Bcl11b, Bcl2l11, Bdnf, Bmp6, Bmpr1a, Boc, Bves, Cacna1a, Camk2b, Cav1, Cav3, Cd3e, Cd40, Cd83, Cdc42ep2, Cdc42ep5, Cdh1, Cdh2, Cdh4, Chn1, Chrnb2, Cnr1, Cntn1, Cntn2, Cntn4, Cobl, Coch, Col1a1, Col4a2, Col4a3, Creb3l1, Cthrc1, Cx3cl1…	[0610007C21Rik, 1810020D17Rik, 2400003C14Rik, 4933421E11Rik, 5430435G22Rik, 5730469M10Rik, 5830415F09Rik, 6330406I15Rik, A930038C07Rik, AI848100, Abca5, Abcg1, Abl2, Accn1, Ace, Ache, Acin1, Acvr1, Acvr1b, Acvr2a, Acvr2b, Acvrl1, Ada, Adam8, Adam9, Adamts1, Adamts20, Adamts9, Adig, Adipoq, Adm, Adm2, Adnp, Adora2b, Adra2b, Adra2c, Adrb1, Adrb2, Adrm1, Agap2, Aggf1, Agrn, Agt, Agtr1a, Agtr1b, Agtr…	FALSE
GO:0050808	GO_BiologicalProcess_01.11.2012_13h52	synapse organization	[3]	[Group5]	54	40	5.67833e-15	3.41268e-12	{Group5=4.172128638427132E-46}	{Group5=2.9204900468989926E-45}	[Accn1, Ank3, Atp2b2, Bdnf, C1ql3, Cacna1a, Cacna1s, Cacna2d2, Cacnb4, Cadm1, Camk2b, Cdh1, Cdh2, Chat, Chrnb2, Col4a1, Corin, Ctnna2, Dact1, Dmpk, Dok7, Drd2, Epha5, Ephb1, Ephb2, Ephb3, Erbb2, Erbb4, Fgfr2, Ky, Lrp4, Mtap1b, Myo6, Nfasc, Nlgn1, Nrg1, Nrxn2, Pdzrn3, Plxnd1, Ptk2, Pvrl1, Reln, Slit1, Snap25, Sncg, Snta1, Spnb3, Synm, Tmem90b, Tnc, Tnr, Unc13b, Wnt7a, Wnt7b]	[2300002M23Rik, Accn1, Ache, Adnp, Afg3l2, Agrn, Als2, Anapc2, Ank3, App, Arhgef15, Atp2b2, Bdnf, C1ql3, Cacna1a, Cacna1s, Cacna2d2, Cacnb4, Cadm1, Calca, Camk1, Camk2b, Camk2d, Cbln1, Cbln2, Cdc20, Cdh1, Cdh2, Cdk5, Chat, Chrna1, Chrnb2, Col4a1, Col4a5, Corin, Ctnna2, Ctnnb1, Dact1, Disc1, Dlg4, Dmpk, Dnaja3, Dok7, Dpm1, Drd1a, Drd2, Dvl1, Epha5, Ephb1, Ephb2, Ephb3, Erbb2, Erbb4, Etv5, F2r, Fgf…	FALSE
GO:0051049	GO_BiologicalProcess_01.11.2012_13h52	regulation of transport	[3, 4]	[Group5]	210	23.7557	1.19988e-18	7.21127e-16	{Group5=4.172128638427132E-46}	{Group5=2.9204900468989926E-45}	[Abcc8, Accn1, Accn2, Acvr1c, Adcyap1r1, Adipoq, Adora1, Adora2b, Agt, Agtr1a, Akap5, Amph, Ank2, Apc2, Arg2, Atp2b2, Atp4a, Avpr1b, Axin2, B4galt2, Bik, Bin1, Bmpr1a, Brsk2, Btn1a1, C1qtnf2, C1qtnf3, Cacna1a, Cacna1b, Cacna1e, Cacna1h, Cacna2d1, Cacng3, Cacng4, Cacng5, Cacng7, Cadm1, Cadps, Camk2b, Camk4, Car8, Casq2, Casr, Cav1, Cav3, Cckar, Cd40, Cdh1, Chd7, Chrna6, Chrna7, Chrnb2, Clip3, Cnih…	[1500003O03Rik, 1700021K19Rik, 2010110P09Rik, 2300002M23Rik, 2400001E08Rik, 5730419I09Rik, 6330545A04Rik, A930001N09Rik, AF251705, Aacs, Aak1, Abca1, Abca2, Abcc8, Abcg1, Abcg5, Abcg8, Abr, Accn1, Accn2, Acsl3, Acsl5, Actn4, Acvr1c, Acvr2a, Ada, Adam9, Adcyap1r1, Adipoq, Adora1, Adora2a, Adora2b, Adora3, Adra2a, Adrb1, Adrb2, Adrbk1, Agt, Agtr1a, Ahcyl1, Ahi1, Ahsg, Akap1, Akap5, Akt1, Akt2, Amph…	FALSE
GO:0051128	GO_BiologicalProcess_01.11.2012_13h52	regulation of cellular component organization	[2, 3]	[Group5]	251	21.3617	6.43839e-16	3.86947e-13	{Group5=4.172128638427132E-46}	{Group5=2.9204900468989926E-45}	[4930583H14Rik, 5330417C22Rik, A930038C07Rik, Accn1, Actr3b, Acvrl1, Add2, Adipoq, Agt, Akap5, Alox12, Amph, Apbb2, Ar, Arhgef16, Axin2, BC048355, Baiap2l1, Bcl2l11, Bdnf, Bik, Bin1, Bmf, Bves, C1ql3, Cacna1a, Camk2b, Cav1, Cav3, Cda, Cdc42ep2, Cdc42ep5, Cdh13, Cdh2, Cdh4, Cenpv, Cgref1, Chn1, Chrnb2, Clip3, Cnr1, Cntn1, Cntn2, Cobl, Coch, Col1a1, Col5a1, Ctcfl, Cth, Ctnna2, Cxcl16, D130043K22Rik…	[1700021K19Rik, 1700027A23Rik, 1810046J19Rik, 2400003C14Rik, 2410004A20Rik, 2810002N01Rik, 3200002M19Rik, 4930583H14Rik, 4932438A13Rik, 5330417C22Rik, 6330545A04Rik, 6720463M24Rik, A930038C07Rik, Aak1, Abl2, Abr, Accn1, Acd, Ache, Acsl4, Actn4, Actr3, Actr3b, Acvr1b, Acvrl1, Adam10, Adam17, Adam9, Add1, Add2, Adipoq, Adnp, Adnp2, Adrb1, Agrn, Agt, Ahi1, Ahr, Ahsg, Aicda, Akap5, Akt1, Alox12, Amig…	FALSE
GO:0051239	GO_BiologicalProcess_01.11.2012_13h52	regulation of multicellular organismal process	[2, 3]	[Group6]	404	22.6077	5.44064e-31	3.26982e-28	{Group6=5.44063579706775E-31}	{Group6=3.808445057947425E-30}	[A930038C07Rik, Accn1, Accn2, Ace, Acvr1c, Acvrl1, Adipoq, Adora1, Adora2b, Adra1a, Adra1b, Afap1l2, Agt, Agtr1a, Akap5, Alox12, Alox5, Angpt2, Angpt4, Ank2, Ankrd6, Anxa3, Ar, Arg2, Asb4, Atp2b2, Avpr1b, Axin2, Azgp1, B4galt2, Bai1, Bai2, Bai3, Bcl11b, Bdnf, Bmp6, Bmpr1a, Boc, Btn1a1, C1qtnf3, Cacna1a, Cacna1b, Cacna1e, Cacna1g, Cacna2d2, Cadm1, Calb1, Calcr, Cald1, Camk2b, Casq2, Cav1, Cav3, Cc…	[0610007C21Rik, 1520402A15Rik, 2400003C14Rik, 5430435G22Rik, 5730469M10Rik, 5830415F09Rik, A930038C07Rik, AF251705, AI848100, Abcg5, Abcg8, Abhd6, Abl2, Accn1, Accn2, Ace, Ache, Acin1, Acvr1, Acvr1b, Acvr1c, Acvr2a, Acvr2b, Acvrl1, Ada, Adam17, Adam33, Adam8, Adamts1, Adipoq, Adm, Adm2, Adnp, Adora1, Adora2a, Adora2b, Adora3, Adra1a, Adra1b, Adra1d, Adra2a, Adra2b, Adra2c, Adrb1, Adrb2, Adrb3, Ad…	FALSE
GO:0051240	GO_BiologicalProcess_01.11.2012_13h52	positive regulation of multicellular organismal process	[2, 3, 4]	[Group6]	120	24.5902	3.45488e-12	2.07638e-09	{Group6=5.44063579706775E-31}	{Group6=3.808445057947425E-30}	[Adipoq, Adora2b, Adra1a, Adra1b, Afap1l2, Agt, Agtr1a, Alox5, Avpr1b, B4galt2, Bmp6, Bmpr1a, Camk2b, Cav1, Cd3e, Cd40, Cd83, Cftr, Chd7, Chrm3, Chrna7, Chrnb2, Cnr1, Crhr1, Cx3cl1, Drd2, Edn3, Ednra, Epx, Erbb4, Ereg, F2rl1, F7, Fam20c, Fbn2, Fgf2, Fgf9, Fgfr1, Fgfr2, Flt4, Gas6, Gata6, Gdnf, Ghrh, Glp1r, Gm98, Gpld1, Gpm6b, Grik1, Grik2, Grin2b, Hcn2, Hrh1, Igf1, Il33, Kl, Lep, Lgi1, Lgr4, Lipg…	[0610007C21Rik, 1520402A15Rik, 5430435G22Rik, AI848100, Acvr1, Acvr2a, Acvr2b, Ada, Adam17, Adam8, Adipoq, Adm, Adora2a, Adora2b, Adora3, Adra1a, Adra1b, Adra1d, Adra2a, Adra2b, Adrb1, Adrb2, Adrb3, Afap1l2, Agpat1, Agpat2, Agt, Agtr1a, Agtr1b, Agtr2, Ahsg, Aif1, Aim2, Akirin2, Alb, Alox5, Ankrd42, Ano6, Apln, Apoa5, Apoh, Aqp1, Arfgef2, Arnt, Arrb2, Atf2, Atp1a1, Atp2a1, Atp6ap2, Avp, Avpr1a, Av…	FALSE
GO:0051270	GO_BiologicalProcess_01.11.2012_13h52	regulation of cellular component movement	[3, 4]	[Group5]	108	26.0241	9.73807e-13	5.85258e-10	{Group5=4.172128638427132E-46}	{Group5=2.9204900468989926E-45}	[Acan, Ace, Acvrl1, Adarb1, Adipoq, Adora1, Agt, Alox12, Amotl1, Angpt2, Angpt4, Ank2, Anxa3, B4galt2, Bmper, Chst3, Col18a1, Col1a1, Cx3cl1, Cxcl16, Dll4, Dpysl3, Drd2, Dscam, Edn3, Ednra, Efna1, Egfr, Epha2, Erbb4, F2rl1, F3, F7, Fgf10, Fgf2, Fgr, Flt1, Flt4, Gas6, Gpld1, Has2, Igf1, Igfbp5, Il33, Irs1, Jam3, Kdr, Lama1, Lama5, Lamb1, Lef1, Lmna, Lpar1, Lrp4, Macf1, Magi2, Mapt, Mcc, Mylk2, Nex…	[1810046J19Rik, 2610002I17Rik, Abhd2, Abhd6, Abi3, Abr, Acan, Ace, Actn1, Actn4, Acvrl1, Ada, Adam10, Adam17, Adam8, Adam9, Adarb1, Adipoq, Adora1, Adora3, Adra2a, Ager, Agt, Aif1, Akt1, Akt2, Alox12, Amot, Amotl1, Angpt1, Angpt2, Angpt4, Angptl3, Ank2, Anxa3, Ap1ar, Apc, Apod, Apoe, Apoh, Aqp1, Arap1, Arap3, Arhgap5, B4galt1, B4galt2, Bag4, Bbs1, Bbs2, Bbs4, Bcar1, Bcl2, Bcl6, Bcr, Bdkrb1, Bmp10…	FALSE
GO:0051969	GO_BiologicalProcess_01.11.2012_13h52	regulation of transmission of nerve impulse	[3, 4, 5, 6]	[None]	83	38.2488	8.84083e-21	5.31334e-18	{None=NaN}	{None=NaN}	[Accn2, Adipoq, Adora1, Adra1a, Agt, Atp2b2, Bdnf, Cacna1a, Cacna2d2, Calb1, Camk2b, Cdh2, Chat, Chrna7, Chrnb2, Cnr1, Cntn2, Cpeb1, Cplx2, Cplx3, Crhr1, Cspg5, Ctnnd2, Drd2, Edn3, Ephb2, Erbb4, Gdnf, Glra1, Gm98, Gpm6b, Grik1, Grik2, Grik3, Grin2a, Grin2b, Grm1, Grm3, Grm8, Jph3, Kcnj10, Kcnq4, Lgi1, Mgll, Mtap1b, Mylk2, Myo6, Nat8l, Neto1, Ngf, Nlgn1, Nmu, Nos1, Npy5r, Ntf3, Ntrk2, Odz4, Pcdha4…	[Abhd6, Accn2, Adipoq, Adnp, Adora1, Adora2a, Adra1a, Agt, Anapc2, Arc, Arrb2, Atad1, Atp2b2, Avp, Avpr1a, Baiap2, Bcan, Bche, Bdnf, Bhlhe40, Cacna1a, Cacna2d2, Calb1, Camk2a, Camk2b, Camk2d, Camk2g, Cartpt, Cckbr, Ccl2, Cd38, Cdc20, Cdh2, Cdk5, Celsr1, Chat, Chrna3, Chrna7, Chrnb2, Cnr1, Cnr2, Cntn2, Cpeb1, Cplx2, Cplx3, Cplx4, Crhr1, Cspg5, Ctnnb1, Ctnnd2, D730048I06Rik, Dicer1, Dlg4, Dpm1, Drd…	TRUE
GO:0060341	GO_BiologicalProcess_01.11.2012_13h52	regulation of cellular localization	[3, 4]	[Group5]	134	23.1434	1.95185e-11	1.17306e-08	{Group5=4.172128638427132E-46}	{Group5=2.9204900468989926E-45}	[Abcc8, Accn2, Acvr1c, Adipoq, Adora1, Adora2b, Agt, Agtr1a, Akap5, Ank2, Apc2, Ar, Arhgef16, Avpr1b, Axin2, B4galt2, Bik, Bmpr1a, Brsk2, Btn1a1, C1qtnf3, Cacna1a, Cacna1e, Cacna1h, Cadm1, Cadps, Camk2b, Camk4, Car8, Casq2, Cckar, Cd40, Cdh1, Chd7, Chrna6, Chrna7, Chrnb2, Clip3, Cnr1, Cplx3, Crhr1, Cx3cl1, Dab2ip, Dact1, Dhrs7c, Doc2b, Drd2, Edn3, Efna5, Egf, Egfr, Epha2, Epha5, Erbb4, F2rl1, Fgf…	[1500003O03Rik, 2010110P09Rik, 6330545A04Rik, A930001N09Rik, AF251705, Aacs, Abca2, Abcc8, Abr, Accn2, Acsl3, Acvr1c, Acvr2a, Adam9, Adipoq, Adora1, Adora2a, Adora2b, Adora3, Adra2a, Adrbk1, Agt, Agtr1a, Akap1, Akap5, Akt1, Anapc2, Ang, Ank2, Anxa1, Apbb1, Apc, Apc2, Apln, Apod, Appl1, Ar, Arf6, Arfip1, Arhgef16, Arrb1, Avp, Avpr1a, Avpr1b, Axin1, Axin2, B4galt1, B4galt2, Bad, Bambi, Bard1, Bbc3,…	FALSE
GO:2000026	GO_BiologicalProcess_01.11.2012_13h52	regulation of multicellular organismal development	[3, 4]	[Group6]	252	22.2222	3.34859e-18	2.01251e-15	{Group6=5.44063579706775E-31}	{Group6=3.808445057947425E-30}	[A930038C07Rik, Accn1, Ace, Acvrl1, Adipoq, Adora2b, Agt, Agtr1a, Akap5, Alox12, Angpt2, Angpt4, Ankrd6, Anxa3, Ar, Asb4, Axin2, B4galt2, Bai1, Bai2, Bai3, Bcl11b, Bdnf, Bmp6, Bmpr1a, Boc, Cacna1a, Camk2b, Cav1, Cav3, Cd3e, Cd40, Cd83, Cdh1, Cdh2, Cdh4, Chn1, Chrnb2, Cnr1, Cntn1, Cntn2, Cntn4, Cobl, Col1a1, Col4a2, Col4a3, Creb3l1, Cthrc1, Cx3cl1, Cxadr, D0H4S114, D130043K22Rik, Dab1, Dact1, Ddah…	[0610007C21Rik, 2400003C14Rik, 5430435G22Rik, 5730469M10Rik, 5830415F09Rik, A930038C07Rik, Abl2, Accn1, Ace, Ache, Acin1, Acvr1, Acvr1b, Acvr2a, Acvr2b, Acvrl1, Ada, Adam8, Adamts1, Adipoq, Adm, Adm2, Adnp, Adora2b, Adra2b, Adra2c, Adrb1, Adrb2, Adrm1, Agap2, Aggf1, Agrn, Agt, Agtr1a, Agtr1b, Agtr2, Ahi1, Ahr, Ahsg, Aida, Akap5, Akt1, Alox12, Amigo1, Amot, Anapc2, Angpt2, Angpt4, Angptl3, Ank, An…	FALSE
GO:2000145	GO_BiologicalProcess_01.11.2012_13h52	regulation of cell motility	[3, 4, 5]	[None]	93	24.5383	1.06511e-09	6.40129e-07	{None=NaN}	{None=NaN}	[Acan, Ace, Acvrl1, Adarb1, Adipoq, Adora1, Agt, Alox12, Amotl1, Angpt2, Angpt4, Anxa3, Bmper, Col18a1, Col1a1, Cx3cl1, Cxcl16, Dll4, Dpysl3, Drd2, Edn3, Ednra, Efna1, Egfr, Epha2, Erbb4, F2rl1, F3, F7, Fgf10, Fgf2, Fgr, Flt1, Flt4, Gas6, Gpld1, Has2, Igf1, Igfbp5, Il33, Irs1, Jam3, Kdr, Lama1, Lama5, Lamb1, Lef1, Lmna, Lpar1, Lrp4, Macf1, Magi2, Mcc, Nexn, Ntn1, Onecut2, Pdgfa, Pdgfb, Pdgfra, Pd…	[1810046J19Rik, 2610002I17Rik, Abhd2, Abhd6, Abi3, Abr, Acan, Ace, Acvrl1, Ada, Adam10, Adam17, Adam8, Adam9, Adarb1, Adipoq, Adora1, Adora3, Adra2a, Ager, Agt, Aif1, Akt1, Akt2, Alox12, Amot, Amotl1, Angpt1, Angpt2, Angpt4, Angptl3, Anxa3, Ap1ar, Apc, Apod, Apoe, Apoh, Aqp1, Arap3, Arhgap5, Bag4, Bbs1, Bbs2, Bbs4, Bcar1, Bcl2, Bcr, Bdkrb1, Bmp10, Bmp2, Bmp4, Bmper, Bmpr2, Bst2, C3ar1, C5ar1, Cam…	TRUE
