# Supplementary material for: C/EBPα Is Required for Long-Term Self-Renewal and Lineage Priming of Hematopoietic Stem Cells and for the Maintenance of Epigenetic Configurations in Multipotent Progenitors
Source: PLoS Genet. 2014 Jan 9;10(1):e1004079. doi: 10.1371/journal.pgen.1004079 (PMC3886906; doi:10.1371/journal.pgen.1004079)
Supplement: Table S9 — Genes constituting the stemness signature analyzed for gene expression in Cebpa Δ/Δ and Cebpa fl/fl HSCs and distance to nearest C/EBPα bound region. (XLSX) [file pgen.1004079.s014.xlsx]

## Sheet: Sheet1
Gene	Chr	Gene TSS	Gene TSS	Distance to peak	fl/fl Gene expression	D/D Gene expression	Fold change	p-value Gene expression
Trib3	chr2	152169796	152169796	25	6.07069	6.09979	1.02037	0.125639
Fgd3	chr13	49404577	49404577	107	6.11818	5.98624	-1.09576	0.27593
Ndrg1	chr15	66801203	66801203	180	7.95437	8.22861	1.20935	0.291475
Plscr4	chr9	92352215	92352215	656	7.74551	7.2265	-1.43297	0.130507
Nfe2	chr15	103085847	103085847	2979	9.78499	9.61566	-1.12453	0.377525
Tacstd2	chr6	67485816	67485816	2985	7.22882	7.12284	-1.07623	0.794393
Egln3	chr12	55304861	55304861	12537	6.67307	6.33397	-1.26496	0.113118
Npdc1	chr2	25258602	25258602	20105	7.66754	7.39708	-1.2062	0.145851
Pdzk1ip1	chr4	114761312	114761312	31695	9.77197	9.50395	-1.20415	0.237374
Gata2	chr6	88148657	88148657	32405	9.89194	9.60371	-1.22116	0.315818
Gpr146	chr5	139856620	139856620	35334	6.6075	7.17268	1.47958	0.0278708
S100a1	chr3	90318252	90318252	37812	8.32613	8.01376	-1.24174	0.219371
Malat1	chr19	5802671	5802671	42993	11.4836	11.3375	-1.10662	0.456693
Dusp3	chr11	101846105	101846105	56936	7.00629	7.13316	1.09192	0.755704
Scarf1	chr11	75327042	75327042	57870	8.49505	8.12172	-1.29534	0.0544731
Irak3	chr10	119638593	119638593	60214	8.6772	8.22758	-1.36568	0.210143
Mpzl1	chr1	167564672	167564672	66047	7.42015	7.2518	-1.12378	0.245991
Egr1	chr18	35020860	35020860	70737	8.76357	7.92607	-1.78695	0.600654
Tmcc2	chr1	134287858	134287858	73689	6.06804	6.57869	1.42469	0.114085
St3gal1	chr15	67008444	67008444	75310	9.27079	8.91643	-1.59446	0.0331401
Asah2	chr19	32177630	32177630	78337	7.78383	7.54254	-1.18204	0.425302
Zfp385a	chr15	103170517	103170517	81688	7.89145	7.7997	-1.06567	0.64806
Pf4	chr5	91201460	91201460	82509	8.31077	8.1332	-1.13098	0.764092
Slamf1	chr1	173697262	173697262	82644	7.97496	7.68961	-1.2187	0.415884
Cd9	chr6	125444773	125444773	83533	8.67945	8.37166	-1.23781	0.264546
Akap13	chr7	82600419	82600419	89860	9.30322	9.1306	-1.1271	0.387771
Zbtb4	chr11	69579413	69579413	94453	6.98966	6.78414	-1.1531	0.056115
Megf8	chr7	26102182	26102182	97136	6.68829	6.63333	-1.03883	0.635431
Ptplad2	chr4	88084830	88084830	98671	7.80357	7.39581	-1.32663	0.271576
Ltbp3	chr19	5740903	5740903	104761	8.04251	7.4988	-1.45772	0.0050049
Gstk1	chr6	42195933	42195933	107505	7.29311	6.92732	-1.28858	0.118058
Pdlim7	chr13	55614800	55614800	107778	8.03001	7.52217	-1.42191	0.00067925
Chrnb1	chr11	69609439	69609439	124479	7.35192	6.96297	-1.30944	0.211184
Srgap3	chr6	112897260	112897260	128871	7.25268	7.04524	-1.15464	0.624409
Fgf11	chr11	69615127	69615127	130167	5.6737	5.91711	1.18378	0.256172
Pla2g4a	chr1	151808414	151808414	138668	8.52518	8.33063	-1.14436	0.309543
Vwf	chr6	125502980	125502980	141740	7.41846	7.40185	-1.01158	0.96698
Smarca2	chr19	26679649	26679649	143309	9.35595	8.96438	-1.31183	0.280393
Kit	chr5	75971011	75971011	156018	10.423	10.0855	-1.26354	0.0891722
Lima1	chr15	99705887	99705887	166207	6.12546	6.10965	-1.01102	0.285591
Itsn1	chr16	91729615	91729615	182765	7.76351	7.3068	-1.3724	0.0985086
Rab37	chr11	114952744	114952744	183677	8.69886	8.41521	-1.21727	0.483254
Prkch	chr12	74686027	74686027	194394	8.0001	7.49702	-1.41723	0.284874
Hlf	chr11	90252231	90252231	195456	10.6377	10.1301	-1.42174	0.111367
Dcp1b	chr6	119125270	119125270	202556	7.64276	7.96775	1.25265	0.134515
Per3	chr4	150418731	150418731	206942	6.74	6.57738	-1.11932	0.165189
Sgms1	chr19	32462944	32462944	206974	8.79197	8.47233	-1.24802	0.071688
Gp9	chr6	87728129	87728129	214849	7.76117	8.04211	1.21499	0.101195
Krt18	chr15	101858646	101858646	215402	8.87851	8.53143	-1.27198	0.338675
Tgm2	chr2	157972128	157972128	229254	8.58892	8.40096	-1.13915	0.37665
Gstt1	chr10	75261329	75261329	244249	6.92678	6.59664	-1.25714	0.217479
Vasn	chr16	4639944	4639944	264707	7.47193	7.07667	-1.31518	0.141567
Ttc28	chr5	111308821	111308821	276609	8.37505	7.53025	-1.79602	0.0169509
Thy1	chr9	43851466	43851466	300852	8.38537	8.59332	1.15505	0.266613
Fgfr3	chr5	34064372	34064372	343201	6.12813	6.04965	-1.0559	0.599801
Zfp462	chr4	54960816	54960816	401835	5.81254	5.40701	-1.32458	0.0347665
F11r	chr1	173367691	173367691	403582	8.29138	8.26632	-1.01752	0.95893
Crim1	chr17	78599587	78599587	408046	7.1138	6.91552	-1.14734	0.368201
Col4a1	chr8	11312826	11312826	413024	6.36213	6.30089	-1.04336	0.737441
Col4a2	chr8	11312828	11312828	413026	6.17716	6.07827	-1.07096	0.340131
Prkg1	chr19	31839523	31839523	416444	6.77103	6.35687	-1.33252	0.0218674
Stxbp5	chr10	9620838	9620838	420220	8.69436	8.44361	-1.18983	0.205196
Itga2b	chr11	102331197	102331197	428153	7.93716	8.13144	1.14415	0.175985
Procr	chr2	155576952	155576952	429109	8.65439	8.39044	-1.20076	0.24047
Pafah2	chr4	133952274	133952274	429126	7.42355	7.22037	-1.15123	0.266892
Galm	chr17	80526810	80526810	433472	5.87576	5.7	-1.12956	0.416007
Ctf1	chr7	134856249	134856249	438523	6.74502	6.63694	-1.07779	0.274261
Arhgap29	chr3	121656243	121656243	444009	6.23967	6.33153	1.06574	0.795137
Syt11	chr3	88576521	88576521	471132	6.0839	6.17959	1.06858	0.643185
Fgd5	chr6	91937103	91937103	480939	6.61996	6.33379	-1.2194	0.230447
Ski	chr4	154596644	154596644	482499	7.54273	7.2826	-1.19758	0.109941
Cdcp1	chr9	123125156	123125156	501645	6.53992	6.57138	1.02205	0.774168
Hsd3b7	chr7	134944122	134944122	526396	8.03377	7.71797	-1.08799	0.558588
Itga6	chr2	71625139	71625139	531585	8.6601	8.72151	1.04349	0.737879
Ak1	chr2	32477277	32477277	531944	5.46124	5.38185	-1.05656	0.677747
Ptgs1	chr2	36085945	36085945	549922	9.29155	8.66171	-1.5474	0.01807
Eng	chr2	32502114	32502114	556781	9.62371	9.27066	-1.27725	0.228485
Plxnc1	chr10	94407212	94407212	565985	9.46211	9.34674	-1.08325	0.650399
Gpr56	chr8	97501008	97501008	590795	11.4366	11.1298	-1.23691	0.152714
Acox1	chr11	116060359	116060359	654148	7.75164	7.43958	-1.24147	0.286957
Diap1	chr18	38095065	38095065	665929	8.40863	8.2626	-1.10652	0.268286
Stat1	chr1	52176281	52176281	681028	8.90179	8.9412	1.0277	0.7428
Ehbp1	chr11	22186798	22186798	686179	5.71084	5.63566	-1.05349	0.563374
Hoxa10	chr6	52190853	52190853	707222	7.02785	6.87288	-1.1134	0.237336
Timp2	chr11	118216725	118216725	732219	6.63967	6.9344	1.22665	0.289375
Trim47	chr11	115971549	115971549	742958	7.68319	7.52102	-1.11896	0.50158
BC032203	chr17	46968362	46968362	757294	7.73319	7.81332	1.05711	0.788262
Unc13d	chr11	115939275	115939275	775232	8.03719	7.86899	-1.12366	0.357292
8430427H17Rik	chr2	153355707	153355707	788175	7.46892	7.12852	-1.26611	0.46913
Aldoc	chr11	78137699	78137699	794792	7.30363	7.18359	-1.08677	0.744571
H3f3b	chr11	115885818	115885818	828689	11.1917	11.2466	1.03876	0.72022
Tuba8	chr6	121160787	121160787	853230	7.30722	7.39454	1.06239	0.69075
Tmem40	chr6	115712484	115712484	868337	8.61437	8.02886	-1.50057	0.0762208
Meis1	chr11	18918972	18918972	901219	9.91318	9.59633	-1.24561	0.24853
Unc45b	chr11	82724754	82724754	904299	6.50422	6.50943	1.08704	0.432904
Zfand3	chr17	30142031	30142031	926055	8.14137	8.05956	-1.05835	0.461227
Thbs1	chr2	117937657	117937657	934952	4.9343	4.92053	-1.00959	0.877191
Tcf12	chr9	71959626	71959626	937332	8.44947	8.37833	-1.05055	0.371138
Osbpl1a	chr18	13100350	13100350	987096	8.07917	7.86638	-1.15893	0.158471
2810055G20Rik	chr16	77329572	77329572	987477	5.83127	5.54202	-1.82994	0.0213329
Cuedc1	chr11	87912647	87912647	1012318	6.89705	6.48985	-1.32611	0.0890419
Socs2	chr10	94879491	94879491	1038264	8.6844	8.48183	-1.23351	0.35223
Ctnnal1	chr4	56878083	56878083	1049237	7.73116	7.34114	-1.31041	0.413842
Zfp532	chr18	65739883	65739883	1063708	7.13585	6.9275	-1.15537	0.348691
Prdm16	chr4	154010982	154010982	1068161	7.67155	7.40181	1.09835	0.624429
Ptrf	chr11	100831931	100831931	1071110	6.89081	6.47339	-1.33554	0.151978
Fnbp1l	chr3	122322585	122322585	1110351	9.11309	8.7143	-1.31839	0.310079
Hoxb3	chr11	96184439	96184439	1112172	6.95412	6.80309	-1.11036	0.175627
Utrn	chr10	12581533	12581533	1121422	8.10022	7.66491	-1.35219	0.051203
Rhobtb3	chr13	76081272	76081272	1134948	7.59104	7.2859	-1.23554	0.239599
Crispld1	chr1	17717497	17717497	1156455	7.20153	6.58613	-1.53199	0.0267942
H1f0	chr15	78858641	78858641	1172709	9.66441	9.71223	1.0337	0.840879
Hnmt	chr2	23904899	23904899	1179183	6.17056	5.5749	-1.51116	0.0829163
Pbx1	chr1	170362389	170362389	1185086	8.95117	8.96677	1.01087	0.954178
Pkd2	chr5	104888475	104888475	1189441	7.00912	6.78465	-1.16834	0.196464
Pitpnm1	chr19	4100116	4100116	1195359	6.96214	6.5175	-1.36098	0.0155072
Galc	chr12	99497547	99497547	1197705	6.84759	6.69712	-1.10993	0.565211
Tmem136	chr9	42924653	42924653	1227665	4.8955	4.66646	-1.17206	0.161505
2510009E07Rik	chr16	21694738	21694738	1268288	6.79147	6.69395	-1.06993	0.144202
Prkcdbp	chr7	112630711	112630711	1275761	6.95261	6.82606	-1.09169	0.48056
Pbx3	chr2	34227556	34227556	1308464	7.2228	6.96546	-1.19528	0.571956
Vamp8	chr6	72340661	72340661	1330269	10.7568	10.6181	-1.10095	0.481378
Mpl	chr4	118130100	118130100	1336931	10.1966	9.56935	-1.54458	0.185119
Selp	chr1	166045394	166045394	1345807	8.08305	8.59289	1.42389	0.0881033
Msi2	chr11	88579543	88579543	1353738	10.1082	9.76668	-1.26709	0.0642525
Cadm1	chr9	47338434	47338434	1354786	5.566	5.68673	1.08729	0.128715
Tie1	chr4	118162454	118162454	1369285	8.81542	8.02502	-1.72955	0.0202565
Marveld1	chr19	42221878	42221878	1377313	9.27387	9.0258	-1.18762	0.290589
Wdfy3	chr5	102498940	102498940	1413304	8.46534	8.36729	-1.07032	0.79549
Maml2	chr9	13424432	13424432	1417927	7.6924	7.3931	-1.23055	0.461121
Ppic	chr18	53577661	53577661	1428600	9.16023	8.91674	-1.18385	0.438425
Ltb	chr17	35331451	35331451	1444887	8.41195	8.15446	-1.1954	0.465254
D0H4S114	chr18	33623683	33623683	1467914	5.93441	5.99979	1.04636	0.635986
Myct1	chr10	4752813	4752813	1472890	9.41432	8.87564	-1.45265	0.1138
Pear1	chr3	87572875	87572875	1474778	8.27621	7.69046	-1.50081	0.0491497
Nucb1	chr7	52765778	52765778	1475506	8.70064	8.53664	-1.12039	0.170896
Gkap1	chr13	58375549	58375549	1497351	7.43862	7.34292	-1.06858	0.614615
Sdpr	chr1	51345969	51345969	1511340	5.82386	6.13251	1.23855	0.258514
P2rx1	chr11	72812646	72812646	1573787	7.41824	7.09879	-1.24786	0.139159
Mctp1	chr13	76522408	76522408	1576084	7.69427	7.56438	-1.09421	0.615607
Cbx7	chr15	79763076	79763076	1590956	6.82713	6.93705	1.07918	0.47635
Rbpms2	chr9	65478388	65478388	1608511	6.70953	6.31581	-1.31378	0.183824
Il27ra	chr8	86566474	86566474	1658987	6.99853	6.80929	-1.14016	0.394781
Igf2bp2	chr16	22163372	22163372	1736922	5.79995	5.82939	1.02062	0.879734
Evc2	chr5	37729716	37729716	1855278	5.78169	5.53114	-1.18966	0.140415
F2r	chr13	96388388	96388388	1892477	9.01094	9.10109	1.06448	0.385029
E330009J07Rik	chr6	40386132	40386132	1917306	5.98398	5.48271	-1.41546	0.439543
Angpt1	chr15	42508341	42508341	1943061	10.3378	9.85116	-1.40115	0.0403727
Naprt1	chr15	75724911	75724911	1961018	6.83405	6.95883	1.09034	0.0671086
Rras	chr7	52273376	52273376	1967908	7.55751	7.32387	-1.1758	0.361601
Arl15	chr13	114584715	114584715	1976121	7.37801	7.20902	-1.12427	0.483793
Zfp521	chr18	14131242	14131242	2017988	7.0511	6.881	-1.12514	0.510076
Armcx1	chrX	131252476	131252476	2023925	6.98559	6.92673	-1.04164	0.833823
Pttg1ip	chr10	77044511	77044511	2027431	7.53619	7.19274	-1.26879	0.117377
Rai14	chr15	10644386	10644386	2030501	7.22902	6.84626	-1.30384	0.0175749
Spns2	chr11	72303406	72303406	2083027	9.02345	8.84326	-1.13303	0.319031
D630039A03Rik	chr4	57929136	57929136	2100290	7.44812	7.02482	-1.34099	0.0957631
Vdr	chr15	97738727	97738727	2133367	7.60528	7.58722	-1.01259	0.959591
Nrk	chrX	135448968	135448968	2172564	5.59161	5.15181	-1.35642	0.305375
Rnf144b	chr13	47218088	47218088	2186596	6.55704	6.02794	-1.44302	0.0202037
Dgkg	chr16	22657304	22657304	2230854	6.86196	6.20582	-1.57586	0.21332
Ikzf2	chr1	69732534	69732534	2252814	7.7079	7.64378	-1.04545	0.62637
Prkca	chr11	108205202	108205202	2277928	6.52223	6.60905	1.06202	0.789421
Dst	chr1	34068669	34068669	2296406	7.6943	7.06745	-1.54419	0.0963752
Serpinb9	chr13	33096409	33096409	2301636	5.26518	5.69454	1.34664	0.266494
Atp10d	chr5	72594567	72594567	2336875	8.0819	7.7278	-1.2782	0.0920305
Slc2a3	chr6	122692763	122692763	2385206	8.08787	7.85023	-1.17905	0.385938
Slc16a9	chr10	69708023	69708023	2484650	6.8222	6.67253	-1.10931	0.504875
Bach1	chr16	87699198	87699198	2500400	7.45359	7.47385	1.01414	0.913795
Ddit4	chr10	59414518	59414518	2557548	6.44296	6.87191	1.34625	0.161813
Dusp1	chr17	26645417	26645417	2570556	8.55724	8.12474	-1.34959	0.732154
Sec16b	chr1	159436926	159436926	2572813	4.65705	4.39331	-1.20059	0.150511
5033414D02Rik	chr19	29436361	29436361	2613400	8.8416	8.96738	1.0911	0.458316
Cd274	chr19	29441927	29441927	2618966	7.644	8.02942	1.30624	0.0832899
Zbtb16	chr9	48644050	48644050	2660402	5.88656	6.04476	1.1159	0.519333
Upp1	chr11	9018010	9018010	2702619	6.0618	5.79145	-1.2061	0.450319
Gimap5	chr6	48696195	48696195	2723828	6.81384	6.68229	-1.09547	0.710252
Gimap1	chr6	48689045	48689045	2730978	8.10972	8.09946	-1.00714	0.870983
Gimap6	chr6	48658243	48658243	2761780	9.94518	9.49099	-1.37	0.114303
Aph1b	chr9	66643230	66643230	2773353	5.73254	5.54164	-1.14148	0.571696
Sox6	chr7	123182258	123182258	2796746	6.1342	6.3639	1.17259	0.0555976
Gimap8	chr6	48597232	48597232	2822791	7.04189	6.75741	-1.21797	0.112579
Sord	chr2	122060574	122060574	2883791	9.68864	9.73991	1.03619	0.841362
Inadl	chr4	98062516	98062516	2903315	6.0349	6.04357	1.00602	0.93399
Tle6	chr10	81063645	81063645	2915608	6.82433	6.39123	-1.35014	0.0203872
Exoc6b	chr6	85019507	85019507	2923471	7.38166	7.16322	-1.16348	0.425105
Tle2	chr10	81038031	81038031	2941222	7.16636	6.91505	-1.19028	0.132576
Vnn1	chr10	23614493	23614493	2942432	5.32548	5.25355	-1.05112	0.824724
Trim8	chr19	46576137	46576137	2976943	7.36495	7.03163	-1.25992	0.0319529
Zfp467	chr6	48395824	48395824	3024199	7.00968	6.73888	-1.20648	0.341423
Neo1	chr9	58884248	58884248	3100956	6.64679	6.70239	1.03929	0.831061
Marveld2	chr13	101386926	101386926	3106058	6.12961	6.12083	-1.0061	0.973846
2410066E13Rik	chr6	54631765	54631765	3148134	5.39196	5.46177	1.04958	0.0982623
Parp12	chr6	39068348	39068348	3235090	7.64672	7.62393	-1.01592	0.929156
Meg3	chr12	110779205	110779205	3292722	7.5389	9.71173	4.50906	0.00423422
Zfp395	chr14	65977512	65977512	3296383	7.62682	7.40997	-1.1622	0.300063
Mamdc2	chr19	23522812	23522812	3300146	7.04147	6.49181	-1.46374	0.151637
Atxn1	chr13	46060360	46060360	3344324	7.30971	7.04508	-1.20132	0.183421
Gucy1a3	chr3	81949799	81949799	3425612	7.26113	6.81848	-1.35909	0.342206
Elovl7	chr13	109004597	109004597	3426079	6.63305	5.91937	-1.63997	0.0452677
Tbxas1	chr6	38868984	38868984	3434454	8.72961	8.17382	-1.46997	0.089515
Fut8	chr12	78339090	78339090	3458666	9.07377	9.26943	1.14525	0.166528
Obsl1	chr1	75503027	75503027	3517676	6.79622	6.45167	-1.26976	0.0100149
Cyp7b1	chr3	18143338	18143338	3517696	6.10803	6.02988	-1.05567	0.623011
Inha	chr1	75503651	75503651	3518300	5.96475	5.75616	-1.15555	0.384562
Nrxn1	chr17	91492142	91492142	3521039	6.64748	6.22164	1.02586	0.622912
Klf12	chr14	100549015	100549015	3563423	7.07657	6.20062	-1.83522	0.173102
Fry	chr5	151062504	151062504	3574192	6.92571	6.66721	-1.19623	0.509761
Nfat5	chr8	109817369	109817369	3618915	8.52362	8.0466	-1.39186	0.0565346
Fscn1	chr5	143722033	143722033	3766276	6.50095	6.26377	-1.17868	0.350023
Prkaa2	chr4	104782503	104782503	3816669	5.99796	5.33299	-1.58553	0.0623566
9130008F23Rik	chr17	41017507	41017507	3829511	6.09322	5.70951	-1.30469	0.312581
Tfpi	chr2	84314331	84314331	3835377	7.52692	7.26536	-1.19877	0.175586
Pml	chr9	58097593	58097593	3887611	8.9092	8.77839	-1.0949	0.564063
Gulp1	chr1	44608515	44608515	4049934	5.78373	5.52895	-1.19315	0.263067
Ndrg2	chr14	52533163	52533163	4050256	7.34196	7.47472	1.09639	0.760687
Dsg2	chr18	20716616	20716616	4095316	4.54423	4.28567	-1.19628	0.141754
Maf	chr8	118230794	118230794	4133770	5.43208	5.40887	-1.01622	0.892266
Iigp1	chr18	60535682	60535682	4140490	8.02358	8.51408	1.40493	0.0800536
Nbea	chr3	55987623	55987623	4183343	6.53639	5.9267	-1.52593	0.0481125
Sema7a	chr9	57787941	57787941	4197263	7.58856	7.36181	-1.17019	0.566246
Slc43a1	chr2	84679564	84679564	4200610	8.47756	8.92576	1.36434	0.13061
Ubl7	chr9	57758792	57758792	4226412	9.78564	9.7071	-1.05595	0.361016
Rab38	chr7	95578782	95578782	4239808	10.3241	10.3009	-1.01624	0.909743
Gbas	chr5	130230949	130230949	4274912	8.87493	8.80538	-1.04939	0.634408
Rbbp6	chr7	130114077	130114077	4303646	8.8722	8.78503	-1.06229	0.361479
Bgn	chrX	70728973	70728973	4312408	8.32486	7.76559	-1.47352	0.225812
Dip2c	chr13	9275770	9275770	4345722	7.59882	7.62672	-1.49956	0.0451283
Cdc14b	chr13	64376296	64376296	4503393	4.61919	4.37704	-1.18275	0.255811
Cdkn1c	chr7	150646955	150646955	4535504	6.11989	5.88903	-1.17354	0.282831
Slc25a36	chr9	97011460	97011460	4658586	9.19783	8.82013	-1.29927	0.0200765
Usp54	chr14	21437576	21437576	4854663	8.58568	8.58352	-1.0015	0.996492
Ghr	chr15	3533230	3533230	5080652	5.63439	5.78347	1.10886	0.399642
Tek	chr4	94405990	94405990	5253172	6.63782	6.47123	-1.12241	0.357096
Kcnk5	chr14	21001004	21001004	5291235	7.86788	7.19909	-1.58974	0.0533553
Flywch2	chr17	23923044	23923044	5292929	6.85309	6.83468	-1.01285	0.914621
Fkbp9	chr6	56782052	56782052	5298421	7.06301	6.76781	-1.22706	0.259742
Rgs18	chr1	146622551	146622551	5324531	9.19425	8.61301	-1.49613	0.0412771
Dsel	chr1	113761495	113761495	5347147	5.59683	5.54739	-1.03487	0.843126
Dach1	chr14	98568762	98568762	5543676	8.72609	8.45207	-1.20917	0.223467
Trove2	chr1	145624181	145624181	5590977	6.43194	6.16685	-1.20171	0.0876996
Rab27b	chr18	70301244	70301244	5625069	5.69687	5.5261	-1.12565	0.316997
Cadps2	chr6	23789421	23789421	5628247	6.07061	5.51858	-1.46614	0.01716
Rgs1	chr1	146096234	146096234	5850848	9.15705	7.90855	2.37592	0.075575
Fosb	chr7	19895394	19895394	5896474	6.70562	5.95025	-1.68807	0.643942
Vasp	chr7	19857203	19857203	5934665	7.71199	7.28938	-1.34034	0.023566
Txnip	chr3	96361879	96361879	6081439	10.6252	10.3963	-1.172	0.326644
Mmrn1	chr6	60894310	60894310	6125085	8.44926	7.71217	-1.66681	0.266876
Plxdc2	chr2	16277948	16277948	6166580	8.0942	7.66163	-1.34964	0.177544
Rnf180	chr13	106083094	106083094	6347582	6.20989	6.28062	1.05025	0.609745
Csgalnact1	chr8	71259045	71259045	6358398	7.1509	6.91568	-1.17709	0.290289
Lass4	chr8	4493404	4493404	6406395	8.20684	7.80835	-1.31813	0.211499
Ube2e2	chr14	19726141	19726141	6566098	6.59675	5.79985	-1.73737	0.0265328
Med12l	chr3	58810899	58810899	7006619	8.01543	7.57084	-1.36093	0.0723654
Mpdz	chr4	81088709	81088709	7094792	5.86708	5.42573	-1.35788	0.0815322
Psd3	chr8	70498473	70498473	7118970	6.76154	6.67816	-1.72202	0.0435185
Igf1r	chr7	75097142	75097142	7413414	7.7817	7.57437	-1.15455	0.133737
Dmxl2	chr9	54349433	54349433	7635771	6.31392	6.02696	-1.10103	0.257677
Ccdc112	chr18	46471582	46471582	7710585	7.52526	7.18989	-1.2617	0.349179
Cc2d2a	chr5	44053617	44053617	8179179	6.33249	6.07804	-1.19288	0.232129
Rhbdf1	chr11	32122293	32122293	9249313	5.50341	5.39367	-1.07903	0.263803
Casp12	chr9	5345475	5345475	9496884	7.57541	7.38671	-1.13974	0.263941
Npr2	chr4	43644806	43644806	9595959	6.97964	6.63873	-1.26655	0.16698
Tlr4	chr4	66488844	66488844	10659998	6.99278	6.6976	-1.22703	0.361769
Ocrl	chrX	45265632	45265632	10785651	8.83665	8.5124	-1.25201	0.0948256
Lcp2	chr11	33947200	33947200	11074220	9.22129	9.27423	1.03738	0.860338
Irf6	chr1	194979305	194979305	11188254	6.78425	6.86789	1.05969	0.518634
Shroom4	chrX	5977262	5977262	11854807	6.1272	5.98016	-1.1073	0.703743
Cav2	chr6	17231340	17231340	12186328	6.16346	5.6808	-1.39732	0.176928
Ndn	chr7	69493162	69493162	12459488	7.27986	6.77104	-1.42288	0.146018
Palld	chr8	64381487	64381487	13235956	6.15449	5.95365	-1.14937	0.165847
Muc13	chr16	33794122	33794122	13367672	10.3425	10.3551	1.00875	0.907108
6720401G13Rik	chrX	47988435	47988435	13508454	9.36241	9.16252	-1.14861	0.408995
Nap1l3	chrX	119510994	119510994	13765407	5.70081	5.54869	-1.1112	0.448153
Mycn	chr12	12948642	12948642	14134977	8.19194	8.04662	-1.10598	0.254022
Mylk	chr16	34785035	34785035	14358585	5.35847	5.40955	1.03604	0.643388
Mllt4	chr17	13897547	13897547	15318426	6.97323	6.77752	-1.1453	0.0963835
Adam22	chr5	8368081	8368081	15715109	6.16321	5.82198	-1.26684	0.552181
Slc18a2	chr19	59335367	59335367	15736173	9.43615	8.99591	-1.35683	0.0918205
Dapp1	chr3	137644513	137644513	16432279	9.63501	9.50845	-1.09168	0.681187
Maged1	chrX	91787413	91787413	16746029	8.67473	8.15077	-1.43789	0.114089
Fstl1	chr16	37777140	37777140	17350690	6.8859	6.369	-1.43087	0.245189
Cldn12	chr5	5514976	5514976	18568214	7.20959	6.91151	-1.2295	0.230983
Fhl1	chrX	53984963	53984963	19504982	6.56349	6.18479	-1.30017	0.269473
Ica1	chr6	8728484	8728484	20689184	7.60421	7.00679	-1.51301	0.0324156
Gbp2	chr3	142283626	142283626	21071392	8.05884	8.01848	-1.02838	0.86465
Klhl4	chrX	111588128	111588128	21688273	6.4269	6.33367	-1.06676	0.673501
Vegfc	chr8	55162885	55162885	22454558	6.82212	6.46292	-1.28272	0.0328372
Zbtb20	chr16	43247396	43247396	22820946	8.22896	7.68108	-1.46194	0.102634
Dlg3	chrX	97963061	97963061	22921677	5.76181	5.75362	-1.00569	0.944828
Ppp1r9a	chr6	4853319	4853319	24564349	7.21282	6.86305	-1.27436	0.101846
Sgce	chr6	4697204	4697204	24720464	6.77834	6.41482	-1.28656	0.123945
Phldb2	chr16	45844491	45844491	25418041	5.67384	5.17877	-1.40939	0.135522
Gng11	chr6	3953986	3953986	25463682	8.37943	8.03247	-1.27188	0.439701
Samd9l	chr6	3349571	3349571	26068097	9.1214	9.05572	-1.04658	0.844296
Itm2a	chrX	104598699	104598699	28677702	6.46811	6.42927	-1.02729	0.912757
